# Supplementary material for: A Novel Three Serum Phospholipid Panel Differentiates Normal Individuals from Those with Prostate Cancer
Source: PLoS One. 2014 Mar 6;9(3):e88841. doi: 10.1371/journal.pone.0088841 (PMC3945968; doi:10.1371/journal.pone.0088841)
Supplement: Data S1 — (XLSX) [file pone.0088841.s001.xlsx]

## Sheet: Prostate Cancer
	ProMedDx #	Matrix	Race	Gender	Age	PSA	Smoking	Alcohol	Stage	Gleason Diagnosis	Gleason Score	Staging M	Staging N	Staging T	Notes	Radiation	Treatment History	Concurrent Medical Conditions	Medications
1	11505131	Serum	Hispanic	M	44	na	never	yes 1x month	na	na	7	MX	NX	T2a				Diabetes - Type II , Erectile Dysfunction , Hypercholesterolemia , Nocturia , Other: History of perianal cyst removal, Hypospadias, Peyronie's Disease, Low testosterone, History of bronchitis, Urinary Frequency	Apidra , Lantus , Lipitor , Viagra , Vitamins / Multivitamins (MVI)
2	11000244	Serum	African American	M	50	3.55	never	no	II	na	7	M0	N0	T1c				Hypercholesterolemia , Hypertension	ASA (Aspirin) , Coreg , Cozaar , Furosemide , Lovastatin
3	11505133	Serum	Caucasian	M	50	na	present (total yrs) 35	never	na	na	6	MX	NX	T2c				Depression , Erectile Dysfunction , Fatigue , General Pain/Inflammation , Neuropathy , Other: Thoracic outlet syndrome bilateral upper extremities, History right kidney donor, History repair right inguinal hernia, Removal first rib right and left chest, Herniated disc C3-4, C4-5, C5-6, Sleep Disorder , Urinary hesitancy , Urinary Retention , Urinary Urgency , Weight Loss	Diazepam , Fentanyl
4	11505138	Serum	African American	M	53	na	never	yes 1x week	na	na	7	MX	NX	T2c				Nocturia , Other: Right hand fracture, Urinary Frequency	NONE
5	11557623	Serum	African American	M	56	na	past (total yrs) 20	never	na	na	7	M0	NX	T1c				Hypertension	ASA (Aspirin) , Other: Fish Oil, Vitamins / Multivitamins (MVI)
6	11505129	Serum	Asian	M	55	na	past (total yrs ) 0.5	yes 1x month	na	na	7	MX	NX	T2c				Diverticulosis , Nocturia , Other: Liver cyst, Decreased libido	NONE
7	11625321	Serum	Caucasian	M	51	na	present (total yrs) 25	no	II	G4	7	M0	NX	T1c	03/02/2010 - 03/02/2010, Brachytherapy.	05/04/2010 - 06/09/2010, IMRT.		NONE	ASA (Aspirin) , Vitamins / Multivitamins (MVI)
8	11518554	Serum	Caucasian	M	52	na	never	yes >1x daily	na	na	6	M0	NX	T1c				Anxiety Disorder , Asthma , Other: Right knee surgery, Hernia, Appendectomy, Shoulder fracture, Tonsillectomy	Advair Diskus , ASA (Aspirin) , Flovent , Lotrel , Other: Fish Oil, Red Yeast Rice, Vitamins / Multivitamins (MVI) , Xanax
9	11518558	Serum	Caucasian	M	53	na	past (total yrs) 45	yes 1x daily	na	na	6	M0	NX	T1c				BPH , Diabetes - Type II , Hypercholesterolemia , Hypertension , Nocturia , Urinary Frequency , Urinary Urgency	Lisinopril
10	11505132	Serum	Caucasian	M	53	na	never	yes 1x week	na	na	6	MX	NX	T1c				Allergies , Bronchitis , Depression , Hypercholesterolemia , Other: Hayfever, Bilateral knee surgery, meniscus repair.	Vytorin , Zoloft
11	11381070	Serum	Caucasian	M	55	na	past (total yrs) 30	yes 1x month	na	na	9	MX	NX	T1c				BPH , Hypercholesterolemia , Other: History of left renal cell carcinoma, Left nephrectomy, Left-side hydrocele, Renal Cyst , Renal Insufficiency	Other: Omega-3 supplement
12	11505134	Serum	Caucasian	M	56	na	past (total yrs) 20	yes 1x month	na	na	6	MX	NX	T1c				Erectile Dysfunction , Hypertension , Nocturia , Other: History of vasectomy x 2, Vasovasostomy, Intermittent urinary stream, Feeling of not emptying bladder, Straining to urinate, Decreased desire for sex, Enlarged prostate, History of prostatitis, Urinary Frequency , Urinary hesitancy	ASA (Aspirin) , Diovan
13	11505135	Serum	Caucasian	M	56	na	present (total yrs) 20	yes 2x week	na	na	6	MX	NX	T1c				Congestive Heart Failure (CHF) , CVA , Diabetes - Type II , Erectile Dysfunction , Gastroesophageal Reflux Disease (GERD) , Hypercholesterolemia , Hypertension , Nocturia , Other: Cholecystectomy, Tonsillectomy	(HCTZ)Hydrochlorothiazide , Altace , Coreg , Folic Acid , Glucophage , Glucotrol , Iron Supplements , Nexium , Other: Simcor, Lovaza Softgels, Unknown long acting insulin, Plavix , Sular , Vitamins / Multivitamins (MVI)
14	11505136	Serum	Caucasian	M	56	na	past (total yrs) 0.5	never	na	na	6	MX	NX	T1c				Hypertension , Other: Right hand laceration with sutures, Oral surgery, Nearsighted	(HCTZ)Hydrochlorothiazide , Diltiazem , Diovan , Lotensin , Vitamins / Multivitamins (MVI)
15	11381068	Serum	Caucasian	M	57	na	past (total yrs) 20	yes 1x daily	II	na	7	M0	NX	T2c				Arthritis , Colitis , Hypercholesterolemia , Kidney Stones	Lipitor , Lopid
16	11518535	Serum	Caucasian	M	57	6.8	never	yes 1x month	na	na	9	MX	NX	T2c				Allergies , Arthritis , BPH , Coronary Artery Disease , Diabetes - Type II , Hypercholesterolemia , Insomnia , Irritable-Bowel Syndrome (IBS) , Mitral Regurgitation , Mitral Valve Prolapse (MVP) , Nocturia , Other: Surgery under left arm, Surgery - neck (lymphoma), Lump removed from head, Left axillary lymph node dissection , Rotator cuff repair right shoulder, Basal cell of nose, Elevated choles…	Acetaminophen , ASA (Aspirin) , Darvocet , Diovan , Glucophage , Metoprolol , Other: Rescue Inhaler, Pravachol
17	11518538	Serum	Caucasian	M	57	1	past (total yrs) 20	yes 2x week	na	na	6	MX	NX	T2a				Allergies , Hypercholesterolemia	ASA (Aspirin) , Lipitor , Rhinocort
18	11518550	Serum	Caucasian	M	57	na	past (total yrs) 25	never	na	na	7	MX	NX	T2c				Allergies , Allergies (Seasonal) , BPH , Erectile Dysfunction , Other: Pet allergies, Tonsillectomy	Claritin , Ketoconazole , Other: Centrum Silver, Rhinocort , Tetracycline , Viagra
19	11557622	Serum	Caucasian	M	57	4.9	past (total yrs) 30	yes 1x month	na	na	7	M0	N0	T1c				Arthritis , Coronary Artery Disease , Hematuria , Hypercholesterolemia , Hypertension , Myocardial Infarction (History of) , Other: Vasectomy, Left leg fracture of tibia & fibia, Tonsillectomy	(HCTZ)Hydrochlorothiazide , Accupril , ASA (Aspirin) , DynaCirc , Isosorbide Mononitrate , Klor-Con , Lipitor , Metoprolol , Niacin , Nitroglycerin , Vitamins / Multivitamins (MVI) , Zetia
20	11505139	Serum	Caucasian	M	58	na	past (total yrs) 15	never	na	na	8	M0	N0	T2c	11/06/2008 - ongoing, Trelstar.			Arthritis , Hypercholesterolemia , Other: Left wrist fracture, Bladder cancer	Glucosamine/Chondroitin , Hormone Replacement Therapy , Other: Bacillus Calmette-Guerin, Saw Palmetto , Vitamins / Multivitamins (MVI)
21	11625323	Serum	Caucasian	M	58	na	past (total yrs) 40	never	II	G4	7	M0	N0	T2a		04/16/2010 - 06/18/2010, IMRT.		Hepatitis C , Hypercholesterolemia	Zocor
22	11382587	Serum	Caucasian	M	59	0.1	never	yes 1x month n	na	na	7	MX	NX	T2c			01/10/2008, Robot-assisted laparoscopic radical prostatectomy.	Allergies , Arthritis , Other: Hearing loss right ear, Sciatic pain, History melanoma, Vasectomy.	NONE
23	11625325	Serum	Caucasian	M	59	na	never	yes 1x month	II	G2	6	M0	N0	T1	01/28/2010 - 04/07/2010, Brachytherapy.			Arthritis	Calcium Supplement , Flomax , Glucosamine , Other: Eligard, Fish Oil
24	11382594	Serum	Caucasian	M	60	na	past (total trs) 38	yes >1X daily	na	na	7	MX	N1	T4	02/29/2008 - ongoing, Casodex.		02/26/2008. Radical prostatectomy.	Hemorrhoids , Hypercholesterolemia , Hypertension , Other: Knee surgery, Appendectomy.	Bactrim , Casodex , Colace , Levsin , Lipitor , Lisinopril , Milk of Magnesia , Miralax , Other: Fiber, Urelle, Percocet , Pyridium
25	11518559	Serum	Caucasian	M	60	na	past (total yrs) 20	yes 1x daily	na	na	6	MX	NX	T1c				Arthritis , Depression , Hypercholesterolemia , Hypertension , Migraines , Other: Appendectomy, Tonsillectomy, Lasik eye surgery bilateral eyes, Right arm fracture, Left toe fracture	Ibuprofen , Lisinopril , Prozac , Vitamins / Multivitamins (MVI) , Vytorin
26	11246504	Serum	Mixed Ethnicities	M	65	na	Past (total Yrs) 20	yes 1x month	na	na	7	M0	N0	T1c			12/13/2007, Bilateral nerve sparing robot-assisted laparoscopic prostatectomy.	Allergies , Arthritis , Erectile Dysfunction , Hypercholesterolemia , Hypertension , Hypothyroidism , Other: History of skin rash, History of biopsy of sternum, Left renal stone, Stress urinary incontinence.	Arthrotec , Detrol LA , Lopressor , Nifedipine , Other: Joint Rediet Formula with Omegas, Iceland Collagen GHA., Pravachol , Viagra , Zoloft
27	11246505	Serum	African American	M	65	<0.1	present (total yrs) 20	yes >1X daily	na	na	6	M0	N0	T1c			05/23/2007, Nerve sparing robot-assisted laparoscopic radical prostatectomy.	Erectile Dysfunction , Hypertension , Other: Hepatic cyst, Resolving epididymo-orchitis., Urinary Incontinence	ASA (Aspirin) , Diltiazem , Other: Triamtere & Hydrochlorothiazide combination.
28	11246506	Serum	African American	M	65	na	Past (total Yrs) 20	no	na	na	6	MX	NX	T1c			02/05/2008, Bilateral nerve sparing robot-assisted laparoscopic prostatectomy.	Erectile Dysfunction , Glaucoma , Hypertension , Other: Arrhythmia, Pacemaker., Seizures , Urinary Incontinence	Cardura , Detrol LA , Prinzide , Tegretol
29	11505141	Serum	African American	M	67	na	past (total yrs) 30	yes >1x day	na	na	6	M0	N0	T1c				Allergies , Arthritis , Coronary Artery Disease , Diabetes - Type I , Hypercholesterolemia , Hypertension , Other: Cardiac stent, Left arm fracture, Left leg fracture, Left hand middle finger amputation, Motor vehicle accident, Elevated prostate serum antigen, Granulomatous prostatitis, Tomato allergy.	Altace , Ecotrin , Glucophage , Humulin , Metoprolol , Plavix , Proscar , Vitamins / Multivitamins (MVI) , Zocor
30	11505140	Serum	African American	M	70	na	past (total yrs) 15	yes 1x month	na	na	8	MX	NX	T1c	01/19/2009, Eligard 7.5 mg IM injection.			Dizziness , Hypercholesterolemia , Hypertension , Meniere's Disease , Other: Laser surgery to back of head to remove benign mole, Left ear deafness, Ringing in the ears.	(HCTZ)Hydrochlorothiazide , Acetaminophen , Antivert , ASA (Aspirin) , Other: Cod Liver Oil, Vitamin C , Vitamins / Multivitamins (MVI) , Zocor
31	11518557	Serum	African American	M	69	na	past (total yrs) 7	yes 2x week	na	na	7	M0	NX	T1c				Allergies (Seasonal) , Degenerative Joint Disease (DJD) , Glaucoma , Hypertension , Kidney Stones , Migraines , Other: Abdominal hernia repair, Vasectomy, Benign cyst removed from upper back, Tonsillectomy, Appendectomy, Pain: Lower back pain from herniated disk, Pneumonia	(HCTZ)Hydrochlorothiazide , ASA (Aspirin) , Norvasc , Other: Steroid injections in lower back, Xalatan
32	11381073	Serum	Caucasian	M	61	na	never	yes >1x day	na	na	6	MX	NX	T1c				Other: Tonsillectomy.	NONE
33	11382586	Serum	Caucasian	M	61	6	never	yes 1x month	na	na	7	M0	N0	T1c				Anxiety Disorder , Hypercholesterolemia , Pain: Back pain.	ASA (Aspirin) , Ibuprofen , Other: Red Yeast Rice, Omega 3 Fish Oil, Prostate & Urinary supplement Puritan Pride., Vitamins / Multivitamins (MVI) , Xanax
34	11518540	Serum	Caucasian	M	61	na	never	yes 2x week	na	na	6	MX	N0	T1c				Allergies (Seasonal) , Asthma , Diverticular Disease , Gastroesophageal Reflux Disease (GERD) , Hypertension , Hypothyroidism , Nocturia , Other: Rosacea, Allergy to Erythromycin, History of left meniscus repair, Urinary straining, History of tonsillectomy and adenoidectomy , Urinary Frequency , Urinary Retention , Urinary Urgency	ASA (Aspirin) , Avapro , Calcium Supplement , Dyazide , Flomax , Levothyroxine , Nexium , Other: TwinLab Daily, Omega-3, Clindamycin Phosphate Lotion, MetroGel, Penlac, Konsyl
35	11518551	Serum	Caucasian	M	61	na	present (total yrs) 47	yes 1x month	na	na	7	M0	NX	T1c				Anxiety Disorder , BPH , Depression , Gonorrhea , Hematuria , Hypertension , Insomnia , Other: Right thumb amputation, Right hand surgery with skin grafts, Two left wrist fractures, Left eye infection, Renal Cyst	Ambien , Benicar , Other: Vitamin B2, Vitamins / Multivitamins (MVI) , Xanax
36	11246508	Serum	Caucasian	M	62	na	present (total yrs) 30	yes 2x week	na	na	7	MX	NX	T2a			12/04/2007, Radical retropubic prostatectomy with bilateral pelvic lymph node dissection.	Allergies (Seasonal) , Arthritis , Edema , Hypertension , Other: Losing strength with age, Arthroscopy right knee, Cholecystectomy, Hemorrhoidectomy., Urinary Incontinence	(HCTZ)Hydrochlorothiazide , ASA (Aspirin) , Lotrel , Other: Cod liver oil.
37	11381058	Serum	Caucasian	M	62	na	never	yes 1x month	na	na	6	M0	N0	T1c	08/21/2007 - 02/unk/2008, Casodex.			Erectile Dysfunction , Heart Murmur , Nocturia , Other: History of broken right elbow., Thrombosis/Embolism	Coumadin , Other: Unknown "waterpill", Centrum Silver, Vitamin B12 , Vitamin C
38	11518537	Serum	Caucasian	M	62	na	past (total yrs) 30	yes >1x daily	na	na	6	M0	NX	T1c				BPH , Diabetes - Type II , Hypercholesterolemia , Hypertension , Other: Right aortic stent (right coronary artery, 1/21/08), Right leg fracture	ASA (Aspirin) , Coreg , Fenofibrate , Mavik , Plavix , Protonix , Vitamins / Multivitamins (MVI) , Zocor
39	11518544	Serum	Caucasian	M	62	6.4	past (total yrs) 30	no	na	na	6	MX	NX	T1c				Arthritis , Depression , Erectile Dysfunction , Hypertension , Kidney Stones , Myocardial Infarction (History of)	Celebrex , Cialis , Diovan , Ibuprofen , Lexapro , Other: Levitra
40	11382590	Serum	Caucasian	M	63	<0.1	never	yes 1x week	na	na	7	M0	N0	T2b			01/10/2008, Robot-assisted laparoscopic prostatectomy.	Depression , Hypercholesterolemia , Hypertension , Other: History of kidney stones, Left inguinal hernia repair, Testicular cyst., Pain: Lower back pain.	Allopurinol , Ibuprofen , Nifedipine , Tricor
41	11518542	Serum	Caucasian	M	63	na	never	yes 1x month	na	na	7	MX	NX	T1c				BPH , Hypercholesterolemia , Nocturia , Other: History repair left inguinal hernia	ASA (Aspirin) , Flomax , Lipitor
42	11381062	Serum	Caucasian	M	64	na	past (total yrs) 25	yes 2x week	na	na	6	M0	N0	T1c				Diabetes - Type II , Erectile Dysfunction , Glaucoma , Hypercholesterolemia , Hypertension , Nocturia , Other: Upper respiratory congestion., Pain: Testicular pain.	Cipro , Lotrel , Other: Centrum Silver, Robitussin, Tylenol , Zocor
43	11625315	Serum	Caucasian	M	64	na	never	never	II	G4	7	M0	N0	T2a	05/13/2010 - ongoing, Interstitial brachytherapy.			Allergies , Gastroesophageal Reflux Disease (GERD) , General Pain/Inflammation , Hypothyroidism	Ambien , Celebrex , Cymbalta , Fenofibrate , Finasteride , Levothyroxine , Prevacid , Vicodin
44	11505143	Serum	Caucasian	M	65	na	never	never	na	na	6	MX	NX	T1c				Arthritis , Heart Murmur , Hiatal Hernia , Hypercholesterolemia , Nocturia , Other: Cholecystectomy, 2 abdomimal hernia repairs (one left and one right), Left shoulder rotator cuff surgery	Acetaminophen , Ibuprofen , Nexium
45	11518546	Serum	Caucasian	M	65	na	past (total yrs) unk	yes 2x week	na	na	7	M0	NX	T1c				Anemia , Diabetes - Type II , Hypertension , Other: Cardiac catheterization (5 years ago), Left thumb surgery (2007), Left elbow surgery (2003), Neck surgery (2000)	Allegra , Caduet , Diovan , Fenofibrate , Glucotrol , Nexium , Tenormin
46	11381072	Serum	Caucasian	M	66	na	past (total yrs) unk	yes 1x month	na	na	6	MX	NX	T1c				Arthritis , Hypercholesterolemia , Other: Back surgery.	ASA (Aspirin) , Fenofibrate , Pravachol
47	11518552	Serum	Caucasian	M	66	na	past (total yrs) 3mos	yes >1x daily	na	na	9	M0	NX	T2a				Hypertension , Mitral Valve Prolapse (MVP) , Other: Right hip surgery, Hernia repair	(HCTZ)Hydrochlorothiazide , Other: Amlodipine Besy-Benazepril HCI Exforge, Omega 3, Fish Oil, Valsartan (Diovan)
48	11381069	Serum	Caucasian	M	67	na	present (total yrs) 30	never	na	na	9	MX	NX	T1c	03/31/2008 - ongoing, Casodex.			BPH , Cataract , Diabetes - Type II , Hypercholesterolemia , Hypertension	ASA (Aspirin) , Casodex , Coreg , Fenofibrate , Flomax , Lasix , Lipitor , Nexium , Other: Chromagen Forte., Starlix , Vitamins / Multivitamins (MVI)
49	11518543	Serum	Caucasian	M	67	na	past (total yrs) 25	yes 1x month	na	na	6	MX	NX	T1c				Arthritis , BPH , Other: Elevated Prostate Specific Antigen, Chronic prostatitis, Tonsillectomy	ASA (Aspirin) , Cardura , Naproxen , Vitamins / Multivitamins (MVI)
50	11625319	Serum	Caucasian	M	67	3.8	never	yes 1x month	II	G4	7	M0	NX	T2a	05/21/2010 - ongoing, Brachytherapy.	04/07/2010 - 05/12/2010, IMRT.		Anxiety Disorder , Depression	Effexor , Requip , Seroquel
51	11381071	Serum	Caucasian	M	68	na	never	never	na	na	6	M0	N0	T1c				Cataract , Hypertension , Other: Thyroid surgery, Hayfever, Elevated prostate specific antigen.	BuSpar , Diovan , Plendil , Zocor
52	11382595	Serum	Caucasian	M	68	0.8	present (total yrs) unk	yes 1x month	na	na	9	M0	N0	T2b			02/27/2008, Robot-assisted laparoscopic prostatectomy.	Arthritis , Cough , Emphysema , Erectile Dysfunction , Hypercholesterolemia , Hypertension , Other: Left knee surgery.	Calcium Supplement , Cialis , Detrol , Fenofibrate , Iron Supplements , Lipitor , Other: Exforge, Protonix
53	11382596	Serum	Caucasian	M	68	<0.1	past (total yrs) 45	yes 1x daily	na	na	6	MX	NX	T1c			11/29/2007, Radical retropubic prostatectomy with bilateral nerve sparing.	BPH , Hypercholesterolemia , Nocturia , Other: History phimosis, Allergy to latex, Benign tumor removed from back of neck, Transurethral microwave therapy to prostate for treatment of BPH., Urinary Frequency	ASA (Aspirin) , Other: Fish Oil, Vitamins / Multivitamins (MVI) , Vytorin
54	11518545	Serum	Caucasian	M	68	2.9	past (total yrs) 30	yes 2x week	na	na	6	M0	N0	T1c	07/07/2008, Cystoscopy and Volumetrics			BPH , Hypercholesterolemia , Hypertension , Other: Right knee surgery for meniscus tear, Right side heart stent, Decreased sexual desire, Tonsillectomy, Adenoidectomy, Broken nose, Transient Ischaemic Attack (TIA) , Urinary Obstruction	ASA (Aspirin) , Atenolol , Flomax , Glucosamine/Chondroitin , Lipitor , Lisinopril , Meclizine , Saw Palmetto , Vitamins / Multivitamins (MVI)
55	11246507	Serum	Caucasian	M	70	na	past (total years) 50	yes 2x week	na	na	6	M0	N0	T1c			04/05/2007, Robotic-assisted laparoscopic radical retropubic prostatectomy.	COPD (Chronic Obstructive Pulmonary Disease) , Erectile Dysfunction , Hypercholesterolemia , Nocturia , Other: Herpes zoster, Stress urinary incontinence, History of hernia repair.	Albuterol , ASA (Aspirin) , Other: Zovirax., Vytorin
56	11382581	Serum	Caucasian	M	70	na	past (total yrs ) 45	yes 1x month	na	na	7	M0	N0	T1c	01/21/2008 - ongoing, Casodex; 02/25/2008 - 02/25/2008, Trelstar.			Arthritis , Diverticulosis , Farsighted , Hypertension , Nearsightedness , Nocturia , Other: Retinal scarring left eye, Decreased vision left eye, Removal cataract left eye, Allergy to Penicillin, Cipro, and Keflex., Renal Cyst , Urinary Frequency	Accupril , ASA (Aspirin) , Glucosamine/Chondroitin , Lasix , Lopressor , Norvasc , Other: Fish Oil., Saw Palmetto , Uroxatral , Vitamins / Multivitamins (MVI)
57	11518556	Serum	Caucasian	M	70	na	never	yes 1x month	na	na	6		NX	T1c				Nocturia , Other: Hayfever, Feeling of incomplete emptying, Urinary Frequency , Urinary Urgency	NONE
58	11625322	Serum	Caucasian	M	70	3.7	past (total yrs) 20	yes 1x daily	II	G4	7	M0	N0	T1c				Allergies , Arthritis , Atrial Fibrillation/Flutter (A-fib) , Hypercholesterolemia	Allegra , Calcium Supplement , Diltiazem , Glucosamine , Vitamins / Multivitamins (MVI) , Zocor
59	11625310	Serum	African American	M	71	9.7	never	never	II	G2	6	M0	NX	T1c		01/06/2010 - 03/08/2010, IMRT.		Coronary Artery Disease , Hyperlipidemia / Dyslipidemia , Hypertension	Plavix
60	11518553	Serum	African American	M	73	na	past (total yrs) 20	never	na	na	8	M0	NX	T2c	11/12/2008 - ongoing, Trelstar injections.			Allergies , Diabetes - Type II , Hypercholesterolemia , Hypertension , Other: Kidney Disease, Shunt in right arm, Tonsillectomy, Renal Disease (Chronic)	Actos , ASA (Aspirin) , Baclofen , Cardura , Cozaar , Glucotrol , Glyburide , Hormone Replacement Therapy , Hydralazine , Januvia , Lasix , Metoprolol , Mirapex , Norvasc , Other: Qualaquin, Iron Glycinate, Renal Caps, Softgel, , Percodan , Singulair , Starlix , Vitamin C
61	10935542	Serum	Other	M	72	1.9	Past (total Yrs) 5	no	II	na	6	M0	N0	T2a				Diabetes - Type II , Hypercholesterolemia , Hypertension , Pain: Mild back pain.	Aceon , Amaryl , Lozol , Norvasc , Pravachol , Zetia
62	11381063	Serum	Caucasian	M	71	3.6	never	yes 1x month	na	na	6	MX	NX	T1c				Allergies , Hypercholesterolemia , Hypertension , Nocturia , Other: History of inguinal hernia repair, Bilateral spermatoceles, Testicular microlithiasis, Hemorrhoidectomy., Urinary Urgency	ASA (Aspirin) , Lescol , Loratadine (Claritin) , Other: Centrum Silver., Triamterene
63	11381064	Serum	Caucasian	M	71	na	never	yes 2x week	II	na	6	MX	NX	T1c				Arthritis , Headaches , Hypercholesterolemia , Migraines , Pneumonia	ASA (Aspirin) , Lipitor , Other: Centrum Silver.
64	11518536	Serum	Caucasian	M	71	na	past (total yrs) 54	yes 1x week	na	na	6	M0	N0	T1c				COPD (Chronic Obstructive Pulmonary Disease) , Hypercholesterolemia , Hypertension , Other: Herniorrhaphy, Hemorrhoidectomy, Right upper lobectomy, Squamous cell of nose, Hernia removal, Prostate thermotherapy (2005)	Advair Diskus , ASA (Aspirin) , Dyazide , Glucosamine/Chondroitin , Lipitor , Lisinopril , Other: Benzonatate, Centrum Silver, Singulair , Spiriva
65	11518547	Serum	Caucasian	M	71	na	present (total yrs) 50	never	na	na	6	M0	NX	T1c				Coronary Artery Disease , Hypercholesterolemia , Other: 2002 Open heart surgery, Meniscus repair left knee (2007), Left arm fracture, Left ankle fracture, Jaw fracture, Neck fracture - 3rd-4th vertebra, Right hand contraction	ASA (Aspirin) , Lipitor , Metoprolol , Other: Ranexa, Fish Oil
66	11625324	Serum	Caucasian	M	71	na	past (total yrs) 20	yes 1x week	II	G4	7	M0	NX	T2	06/03/2010, Brachytherapy.	04/15/2010 - 05/19/2010, IMRT.		Coronary Artery Disease , Diabetes , Hyperlipidemia / Dyslipidemia , Hypertension	(HCTZ)Hydrochlorothiazide , ASA (Aspirin) , Atenolol , Cozaar , Enablex , Glucosamine , Humalog , Lasix , Mobic , Other: Ginkgo, Vitamin C , Zocor
67	11518539	Serum	Caucasian	M	73	5	never	never	na	na	6	MX	NX	T1a				Diabetes - Type II , Gastroesophageal Reflux Disease (GERD) , Heart Murmur , Other: Left ulna nerve repair, History of left fractured humerus, Appendectomy, History of rheumatic fever	Actos , ASA (Aspirin) , Ecotrin , Glucophage , Other: Centrum Silver, Prilosec , Vitamin C
68	11518548	Serum	Caucasian	M	73	na	past (total yrs) 51	never	na	na	7	MX	NX	T2a				Arthritis , Other: Left kidney removed due to kidney cancer, Right and left ankle fractures, Right shoulder fracture, Multiple rib fractures, Bilateral wrist fractures, Right leg fracture, Multiple finger fractures, Appendectomy, Tonsillectomy, Gallstones, Right shoulder r	ASA (Aspirin) , Atenolol , Diazepam , Isosorbide Mononitrate , Percocet , Proscar , Vitamins / Multivitamins (MVI) , Vytorin
69	11518549	Serum	Caucasian	M	74	na	past (total yrs) 15	yes 1x month	na	na	6	M0	N0	T2a				Allergies (Seasonal) , Hypercholesterolemia , Hypertension , Other: Bilateral knee replacement, Metal implants, Pneumonia	ASA (Aspirin) , Axid , Cardura , Fenofibrate , Nexium , Vasotec , Zocor
70	11625314	Serum	Caucasian	M	74	na	present (total yrs) 60	yes >1x daily	II	G4	7	M0	NX	T2a	05/13/2010- ongoing, Brachytherapy.	02/09/2010 - 03/25/2010, IMRT.		Coronary Artery Disease , General Pain/Inflammation , Hypercholesterolemia , Hypertension , Myocardial Ischemia	ASA (Aspirin) , Crestor , Diltiazem , Fenofibrate , Isosorbide Mononitrate
71	11381065	Serum	Caucasian	M	79	3.1	past (total yrs) 30	yes 2x week	na	na	6	na	na	T1c				BPH , Coronary Artery Disease , Depression , Gastroesophageal Reflux Disease (GERD) , Hypercholesterolemia , Hypertension , Other: History of chest pain, Triple bypass surgery, Bilateral hernia repair.	ASA (Aspirin) , Avodart , Lexapro , Lipitor , Lopressor , Prevacid , Zetia
72	11505142	Serum	Caucasian	M	80	na	past (total yrs) 16	yes 1x week	na	na	6	M0	N0	T1c				BPH , Cataract , Erectile Dysfunction , Hemorrhoids , Nocturia , Other: Right nephroureterectomy, Bladder cancer, Bladder surgery, Tonsillectomy, Left wrist fracture, Right arm fracture, Rheumatoid Arthritis , Urinary Urgency	ASA (Aspirin) , Avodart , Humira , Ibuprofen , Other: Tylenol Arthritis, Pred Forte, Fish Oil, Viagra , Vitamins / Multivitamins (MVI)
73	11505137	Serum	African American	M	83	na	past (total yrs) 15	never	na	na	7	M0	N0	T1c				BPH , Hypercholesterolemia , Hypertension , Other: History of sick sinus syndrome, Insertion of pacemaker defibrillator	ASA (Aspirin) , Hydralazine , Isordil , Lasix , Lipitor , Norvasc
74	11518555	Serum	Caucasian	M	81	na	never	yes 1x month	na	na	7	M0	N0	T1c	12/10/2008, Cystourethroscopy; 12/10/2008, Volumetric study of the prostate gland.			Dysuria , Other: Adrenal mass, Bilateral renal artery aneurysms, Perforated colon, Aches and pains, Left foot fracture, Cranial laceration, Left torn rotator cuff, Urinary Frequency , Urinary Tract Infection (UTI)	ASA (Aspirin) , Ibuprofen , Ocuvite , Other: Omega 3, Red Yeast Rice, Vitamins / Multivitamins (MVI)
75	11142413	Serum	Caucasian	M	82	4.9	Present (total yrs) 70	yes >1X daily	II	na	6	M0	NX	T2a	Casodex (started 01/05/2007 x 14 days); 01/19/2007, Lupron.			Arthritis , Benign Prostatic Hyperplasia , Colon Polyp(s) , COPD (Chronic Obstructive Pulmonary Disease) , Diverticulosis , Other: Superficial bladder cancer (No evidence of disease since 2003), (Left ventricular hypertrophy), Ventricular Hypertrophy
76	11518541	Serum	Caucasian	M	84	na	never	never	na	na	7	MX	NX	T2c				BPH , Dizziness , Erectile Dysfunction , Hypercholesterolemia , Hypertension , Other: Weakness left upper extremity, Moderate bilateral hearing loss, Blurred vision	ASA (Aspirin) , Felodipine , Lisinopril , Metoprolol , Zocor
77	11625311	Serum	Caucasian	M	84	na	never	yes >1x daily	II	G4	7	M0	NX	T2		03/04/2010 - 05/10/2010, IMRT.		Hypertension	Lasix , Lisinopril , Metoprolol , Norvasc

## Sheet: Normal
Sample	ProMedDx number	Barcode Scan ID	Matrix	Gender	Age
1	11585237	1920690	Serum	M	50
2	11585245	1920698	Serum	M	50
3	11585299	1920752	Serum	M	51
4	11607890	1947621	Serum	M	52
5	11584113	1919566	Serum	M	53
6	11584148	1919601	Serum	M	53
7	11607800	1947531	Serum	M	53
8	11607813	1947544	Serum	M	53
9	11607832	1947563	Serum	M	53
10	11584185	1919638	Serum	M	54
11	11584945	1920398	Serum	M	54
12	11584976	1920429	Serum	M	55
13	11585046	1920499	Serum	M	55
14	11584245	1919698	Serum	M	56
15	11584286	1919739	Serum	M	56
16	11585303	1920756	Serum	M	56
17	11584288	1919741	Serum	M	57
18	11585153	1920606	Serum	M	57
19	11585314	1920767	Serum	M	57
20	11585319	1920772	Serum	M	57
21	11585351	1920804	Serum	M	57
22	11584933	1920386	Serum	M	58
23	11585739	1921192	Serum	M	58
24	11586140	1921593	Serum	M	58
25	11585132	1920585	Serum	M	59
26	11585521	1920974	Serum	M	59
27	11609074	1948805	Serum	M	59
28	11584151	1919604	Serum	M	60
29	11585550	1921003	Serum	M	60
30	11608571	1948302	Serum	M	60
31	11584882	1920335	Serum	M	61
32	11585362	1920815	Serum	M	61
33	11583437	1918890	Serum	M	62
34	11584835	1920288	Serum	M	62
35	11585147	1920600	Serum	M	62
36	11585306	1920759	Serum	M	62
37	11585473	1920926	Serum	M	62
38	11585705	1921158	Serum	M	62
39	11585754	1921207	Serum	M	62
40	11586037	1921490	Serum	M	62
41	11600540	1939208	Serum	M	62
42	11607895	1947626	Serum	M	62
43	11608013	1947744	Serum	M	62
44	11608056	1947787	Serum	M	62
45	11608390	1948121	Serum	M	62
46	11608457	1948188	Serum	M	62
47	11608786	1948517	Serum	M	62
48	11608876	1948607	Serum	M	62
49	11608993	1948724	Serum	M	62
50	11584232	1919685	Serum	M	63
51	11585732	1921185	Serum	M	63
52	11585753	1921206	Serum	M	63
53	11608287	1948018	Serum	M	63
54	11608780	1948511	Serum	M	63
55	11608846	1948577	Serum	M	63
56	11608942	1948673	Serum	M	63
57	11585756	1921209	Serum	M	64
58	11585805	1921258	Serum	M	64
59	11585855	1921308	Serum	M	64
60	11585876	1921329	Serum	M	64
61	11600563	1939231	Serum	M	64
62	11608019	1947750	Serum	M	64
63	11608251	1947982	Serum	M	64
64	11608867	1948598	Serum	M	64
65	11609027	1948758	Serum	M	64
66	11566664	1898954	Serum	M	65
67	11584922	1920375	Serum	M	65
68	11585512	1920965	Serum	M	65
69	11585629	1921082	Serum	M	65
70	11585724	1921177	Serum	M	65
71	11608994	1948725	Serum	M	65
72	11608936	1948667	Serum	M	66
73	11608078	1947809	Serum	M	67
74	11586047	1921500	Serum	M	68
75	11586062	1921515	Serum	M	68
76	11585744	1921197	Serum	M	69
77	11586054	1921507	Serum	M	69
