# Supplementary material for: A Novel Three Serum Phospholipid Panel Differentiates Normal Individuals from Those with Prostate Cancer
Source: PLoS One. 2014 Mar 6;9(3):e88841. doi: 10.1371/journal.pone.0088841 (PMC3945968; doi:10.1371/journal.pone.0088841)
Supplement: Data S2 — (XLSX) [file pone.0088841.s002.xlsx]

## Sheet: notes
	Chad Roberts042711 - Uddhav Kelavkar Lab						Some important points:
		data processed by		Mary Roth			1. Signals less than 2 pmol per analysis (i.e., less than 0.0007 nmol/3 uL) are below that
	human plasma						official limit of detection and are likely unreliable.										phospholipids		6 ul of Plant std
	Samples						2. We don't know the response factors, particularly for cholesteryl esters, and the amounts										lipid species	mass of ion	nmol/sample
	see KLRC sheet						may or may not be correct on an absolute scale.										lysoPG 14:0	455.3	0.3
							3. The species, i.d.ed on the basis of intact ion mass and fragment mass could represent										lysoPG 18:0	511.3	0.3
	Please note: 1. How to find your way around the file: a. Be careful because most of the sheets contain references to each other; thus alterations in one sheet will affect others. b. The sheet(s) at the far right of the file contain(s) the original processed data. c. The summary-IS-corrected sheet is where we subtract any contaminants in the mass spec or in our internal standards from each lipid s…										other compounds. This may be the case for						di 8:0 PG	516.3
											some of the cholesteryl esters. If they turn out						di 14:0 PG	684.5	0.3
											to be of interest, further structural elucidation						di Phy (20:0)PG	852.7	0.3
											should be performed. One possibility is that
											some of the CEs could be cholesterol esterified						lysoPE 14:0	426.3	0.3
											with oxidized acyl chains.						lysoPE 18:0	482.3	0.3
																	di 12:0 PE	580.5	0.3
											Sample N60 no spectra acquired, no fee charged.						di 23:0 PE	888.9	0.3
																	lysoPC 13:0	454.3	0.6
																	lysoPC 19:0	538.3	0.6
																	di 12:0 PC	622.4	0.6
																	di 24:1 PC	954.9	0.6
																	lysoPA 14:0	400.3	0.3
																	lysoPA 18:0	456.3	0.3
																	di14:0 PA	610.5	0.3
																	di Phy (20:0)PA	778.7	0.3
																	di 14:0 PS	680.6	0.2
																	di Phy PS	848.8	0.2
																	PI 16:0-18:0	856.7	0.234
																	PI di 18:0	884.7	0.164

## Sheet: KLRC data
Please send these data via e-mail to mrroth@ksu.edu.
It will be included in your final data file. This information will eventually facilitate inclusion
of your data into a lipidomics database. Inclusion of this information about your samples in the
data file with the profiling results also facilitates good recordkeeping for you. In the future,
we plan to release lipidomics data through a database (under development) via a personal
account, and you will have a confidential login and password to access your data. Your data
will remain confidential and will not be available for public viewing, unless you release it for that
purpose. If the samples do not originate from plants, please provide comparable appropriate data.
Date:	2011-03-07	Choose Analysis:	animal routine polar lipids list
complete the form.			PLASMA
print a copy to include with the samples
also send to my email: mrroth@ksu.edu
Researchers name	Roberts, Chad	address	Anderson Cancer Inst., 4700 Waters ave Savannah Ga 31406	e-mail	roberch1@memorialhealth.com	phone 912-220-3434
Principal Investigator name	Kelavkar, Uddhav	address	Anderson Cancer Inst., 4700 Waters ave	e-mail	kelavud1@memorialhealth.com	phone 912-659-8711
			Savannah Ga 31406
Billing contact	Janet Hill		Mem. Hlth. Accounts Payable, PO box 22729,	e-mail	hillja3@memorialhealth.com	phone 912-350-8288
			savanna ga 31404
Genus:		Strain/Line/Ecotype:		Tissue type:	serum
			age-matched
species:			72 control and 72 cancer different stages	prostate cancer patients
Plant age:		Growth stage:		Growth media:
Soil type:		Temperature:		Humidity:
Time of sampling:		Light intensity(lumens):		Light cycle:
Abbreviations used:
			see note to right			Indicate the unit of normalization clearly in
	Sample number	Sample name		genotype	Treatment	the yellow highlighted cell.
sample1 - rep1	11246505	1	serum
sample1 - rep2	11246505	2	serum
sample1 - rep3	11246505	3	serum
sample1 - rep4	11246505	4	serum
sample1 - rep5	11246505	5	serum
sample2 - rep1	11246506	6	serum			this number is necessary to estimate amount to use for analysis
sample2 - rep2	11246506	7	serum
sample2 - rep3	11246506	8	serum
sample2 - rep4	11246506	9	serum			dry extracted tissue wt grams	dry lipid wt grams		protein mg
sample2 - rep5	11246506	10	serum			0.012856	0.003585		0.001067
sample3 - rep1	11000244	11	serum			0.010965	0.005218		0.000345
sample3 - rep2	11000244	12	serum			0.009475	0.002493		0.000862
sample3 - rep3	11000244	13	serum
sample3 - rep4	11000244	14	serum
sample3 - rep5	11000244	15	serum
sample4 - rep1	11505137	16	serum
sample4 - rep2	11505137	17	serum
sample4 - rep3	11505137	18	serum
sample4 - rep4	11505137	19	serum
sample4 - rep5	11505137	20	serum
sample5 - rep1	11505138	21	serum
sample5 - rep2	11505138	22	serum
sample5 - rep3	11505138	23	serum
sample5 - rep4	11505138	24	serum
sample5 - rep5	11505138	25	serum
sample6 - rep1	11505140	26	serum
sample6 - rep2	11505140	27	serum
sample6 - rep3	11505140	28	serum
sample6 - rep4	11505140	29	serum
sample6 - rep5	11505140	30	serum
sample7 - rep1	11505141	31	serum
sample7 - rep2	11505141	32	serum
sample7 - rep3	11505141	33	serum
sample7 - rep4	11505141	34	serum
sample7 - rep5	11505141	35	serum
sample8 - rep1	11518553	36	serum
sample8 - rep2	11518553	37	serum
sample8 - rep3	11518553	38	serum
sample8 - rep4	11518553	39	serum
sample8 - rep5	11518553	40	serum
sample9 - rep1	11518557	41	serum
sample9 - rep2	11518557	42	serum
sample9 - rep3	11518557	43	serum
sample9 - rep4	11518557	44	serum
sample9 - rep5	11518557	45	serum
sample10 - rep1	11557623	46	serum
sample10 - rep2	11557623	47	serum
sample10 - rep3	11557623	48	serum
sample10 - rep4	11557623	49	serum
sample10 - rep5	11557623	50	serum
sample11 - rep1	11625310	51	serum
sample11 - rep2	11625310	52	serum
sample11 - rep3	11625310	53	serum
sample11 - rep4	11625310	54	serum
sample11 - rep5	11625310	55	serum
sample12 - rep1	11505129	56	serum
sample12 - rep2	11505129	57	serum
sample12 - rep3	11505129	58	serum
sample12 - rep4	11505129	59	serum
sample12 - rep5	11505129	60	serum
sample13 - rep1	11246507	61	serum
sample13 - rep2	11246507	62	serum
sample13 - rep3	11246507	63	serum
sample13 - rep4	11246507	64	serum
sample13 - rep5	11246507	65	serum
sample14 - rep1	11246508	66	serum
sample14 - rep2	11246508	67	serum
sample14 - rep3	11246508	68	serum
sample14 - rep4	11246508	69	serum
sample14 - rep5	11246508	70	serum
sample15 - rep1	11382587	71	serum
sample15 - rep2	11382587	72	serum
sample15 - rep3	11382587	73	serum
sample15 - rep4	11382587	74	serum
sample15 - rep5	11382587	75	serum
sample16 - rep1	11382590	76	serum
sample16 - rep2	11382590	77	serum
sample16 - rep3	11382590	78	serum
sample16 - rep4	11382590	79	serum
sample16 - rep5	11382590	80	serum
sample17 - rep1	11382594	81	serum
sample17 - rep2	11382594	82	serum
sample17 - rep3	11382594	83	serum
sample17 - rep4	11382594	84	serum
sample17 - rep5	11382594	85	serum
sample18 - rep1	11382595	86	serum
sample18 - rep2	11382595	87	serum
sample18 - rep3	11382595	88	serum
sample18 - rep4	11382595	89	serum
sample18 - rep5	11382595	90	serum
sample19 - rep1	11382596	91	serum
sample19 - rep2	11382596	92	serum
sample19 - rep3	11382596	93	serum
sample19 - rep4	11382596	94	serum
sample19 - rep5	11382596	95	serum
sample20 - rep1	11000229	96	serum
sample20 - rep2	11000229	97	serum
sample20 - rep3	11000229	98	serum
sample20 - rep4	11000229	99	serum
sample20 - rep5	11000229	100	serum
sample21 - rep1	11000230	101	serum
sample21 - rep2	11000230	102	serum
sample21 - rep3	11000230	103	serum
sample21 - rep4	11000230	104	serum
sample21 - rep5	11000230	105	serum
sample22 - rep1	11000245	106	serum
sample22 - rep2	11000245	107	serum
sample22 - rep3	11000245	108	serum
sample22 - rep4	11000245	109	serum
sample22 - rep5	11000245	110	serum
sample23 - rep1	11142413	111	serum
sample23 - rep2	11142413	112	serum
sample23 - rep3	11142413	113	serum
sample23 - rep4	11142413	114	serum
sample23 - rep5	11142413	115	serum
sample24 - rep1	11381058	116	serum
sample24 - rep2	11381058	117	serum
sample24 - rep3	11381058	118	serum
sample24 - rep4	11381058	119	serum
sample24 - rep5	11381058	120	serum
sample25 - rep1	11381062	121	serum
sample25 - rep2	11381062	122	serum
sample25 - rep3	11381062	123	serum
sample25 - rep4	11381062	124	serum
sample25 - rep5	11381062	125	serum
sample26 - rep1	11381063	126	serum
sample26 - rep2	11381063	127	serum
sample26 - rep3	11381063	128	serum
sample26 - rep4	11381063	129	serum
sample26 - rep5	11381063	130	serum
sample27 - rep1	11381064	131	serum
sample27 - rep2	11381064	132	serum
sample27 - rep3	11381064	133	serum
sample27 - rep4	11381064	134	serum
sample27 - rep5	11381064	135	serum
sample28 - rep1	11381065	136	serum
sample28 - rep2	11381065	137	serum
sample28 - rep3	11381065	138	serum
sample28 - rep4	11381065	139	serum
sample28 - rep5	11381065	140	serum
sample29 - rep1	11381068	141	serum
sample29 - rep2	11381068	142	serum
sample29 - rep3	11381068	143	serum
sample29 - rep4	11381068	144	serum
sample29 - rep5	11381068	145	serum
sample30 - rep1	11381069	146	serum
sample30 - rep2	11381069	147	serum
sample30 - rep3	11381069	148	serum
sample30 - rep4	11381069	149	serum
sample30 - rep5	11381069	150	serum
sample31 - rep1	11381070	151	serum
sample31 - rep2	11381070	152	serum
sample31 - rep3	11381070	153	serum
sample31 - rep4	11381070	154	serum
sample31 - rep5	11381070	155	serum
sample32 - rep1	11381071	156	serum
sample32 - rep2	11381071	157	serum
sample32 - rep3	11381071	158	serum
sample32 - rep4	11381071	159	serum
sample32 - rep5	11381071	160	serum
sample33 - rep1	11381072	161	serum
sample33 - rep2	11381072	162	serum
sample33 - rep3	11381072	163	serum
sample33 - rep4	11381072	164	serum
sample33 - rep5	11381072	165	serum
sample34 - rep1	11381073	166	serum
sample34 - rep2	11381073	167	serum
sample34 - rep3	11381073	168	serum
sample34 - rep4	11381073	169	serum
sample34 - rep5	11381073	170	serum
sample35 - rep1	11382578	171	serum
sample35 - rep2	11382578	172	serum
sample35 - rep3	11382578	173	serum
sample35 - rep4	11382578	174	serum
sample35 - rep5	11382578	175	serum
sample36 - rep1	11382581	176	serum
sample36 - rep2	11382581	177	serum
sample36 - rep3	11382581	178	serum
sample36 - rep4	11382581	179	serum
sample36 - rep5	11382581	180	serum
sample37 - rep1	11382586	181	serum
sample37 - rep2	11382586	182	serum
sample37 - rep3	11382586	183	serum
sample37 - rep4	11382586	184	serum
sample37 - rep5	11382586	185	serum
sample38 - rep1	11505132	186	serum
sample38 - rep2	11505132	187	serum
sample38 - rep3	11505132	188	serum
sample38 - rep4	11505132	189	serum
sample38 - rep5	11505132	190	serum
sample39 - rep1	11505133	191	serum
sample39 - rep2	11505133	192	serum
sample39 - rep3	11505133	193	serum
sample39 - rep4	11505133	194	serum
sample39 - rep5	11505133	195	serum
sample40 - rep1	11505134	196	serum
sample40 - rep2	11505134	197	serum
sample40 - rep3	11505134	198	serum
sample40 - rep4	11505134	199	serum
sample40 - rep5	11505134	200	serum
sample41 - rep1	11505135	201	serum
sample41 - rep2	11505135	202	serum
sample41 - rep3	11505135	203	serum
sample41 - rep4	11505135	204	serum
sample41 - rep5	11505135	205	serum
sample42 - rep1	11505136	206	serum
sample42 - rep2	11505136	207	serum
sample42 - rep3	11505136	208	serum
sample42 - rep4	11505136	209	serum
sample42 - rep5	11505136	210	serum
sample43 - rep1	11505139	211	serum
sample43 - rep2	11505139	212	serum
sample43 - rep3	11505139	213	serum
sample43 - rep4	11505139	214	serum
sample43 - rep5	11505139	215	serum
sample44 - rep1	11505142	216	serum
sample44 - rep2	11505142	217	serum
sample44 - rep3	11505142	218	serum
sample44 - rep4	11505142	219	serum
sample44 - rep5	11505142	220	serum
sample45 - rep1	11505143		serum
sample45 - rep2	11505143		serum
sample45 - rep3	11505143		serum
sample45 - rep4	11505143		serum
sample45 - rep5	11505143		serum
sample46 - rep1	11518535		serum
sample46 - rep2	11518535		serum
sample46 - rep3	11518535		serum
sample46 - rep4	11518535		serum
sample46 - rep5	11518535		serum
sample47 - rep1	11518536		serum
sample47 - rep2	11518536		serum
sample47 - rep3	11518536		serum
sample47 - rep4	11518536		serum
sample47 - rep5	11518536		serum
sample48 - rep1	11518537		serum
sample48 - rep2	11518537		serum
sample48 - rep3	11518537		serum
sample48 - rep4	11518537		serum
sample48 - rep5	11518537		serum
sample49 - rep1	11518538		serum
sample49 - rep2	11518538		serum
sample49 - rep3	11518538		serum
sample49 - rep4	11518538		serum
sample49 - rep5	11518538		serum
sample50 - rep1	11518539		serum
sample50 - rep2	11518539		serum
sample50 - rep3	11518539		serum
sample50 - rep4	11518539		serum
sample50 - rep5	11518539		serum
sample51 - rep1	11518540		serum
sample51 - rep2	11518540		serum
sample51 - rep3	11518540		serum
sample51 - rep4	11518540		serum
sample51 - rep5	11518540		serum
sample52 - rep1	11518541		serum
sample52 - rep2	11518541		serum
sample52 - rep3	11518541		serum
sample52 - rep4	11518541		serum
sample52 - rep5	11518541		serum
sample53 - rep1	11518542		serum
sample53 - rep2	11518542		serum
sample53 - rep3	11518542		serum
sample53 - rep4	11518542		serum
sample53 - rep5	11518542		serum
sample54 - rep1	11518543		serum
sample54 - rep2	11518543		serum
sample54 - rep3	11518543		serum
sample54 - rep4	11518543		serum
sample54 - rep5	11518543		serum
sample55 - rep1	11518544		serum
sample55 - rep2	11518544		serum
sample55 - rep3	11518544		serum
sample55 - rep4	11518544		serum
sample55 - rep5	11518544		serum
sample56 - rep1	11518545		serum
sample56 - rep2	11518545		serum
sample56 - rep3	11518545		serum
sample56 - rep4	11518545		serum
sample56 - rep5	11518545		serum
sample57 - rep1	11518546		serum
sample57 - rep2	11518546		serum
sample57 - rep3	11518546		serum
sample57 - rep4	11518546		serum
sample57 - rep5	11518546		serum
sample58 - rep1	11518547		serum
sample58 - rep2	11518547		serum
sample58 - rep3	11518547		serum
sample58 - rep4	11518547		serum
sample58 - rep5	11518547		serum
sample59 - rep1	11518548		serum
sample59 - rep2	11518548		serum
sample59 - rep3	11518548		serum
sample59 - rep4	11518548		serum
sample59 - rep5	11518548		serum
sample60 - rep1	11518549		serum
sample60 - rep2	11518549		serum
sample60 - rep3	11518549		serum
sample60 - rep4	11518549		serum
sample60 - rep5	11518549		serum
sample61 - rep1	11518550		serum
sample61 - rep2	11518550		serum
sample61 - rep3	11518550		serum
sample61 - rep4	11518550		serum
sample61 - rep5	11518550		serum
sample62 - rep1	11518551		serum
sample62 - rep2	11518551		serum
sample62 - rep3	11518551		serum
sample62 - rep4	11518551		serum
sample62 - rep5	11518551		serum
sample63 - rep1	11518552		serum
sample63 - rep2	11518552		serum
sample63 - rep3	11518552		serum
sample63 - rep4	11518552		serum
sample63 - rep5	11518552		serum
sample64 - rep1	11518554		serum
sample64 - rep2	11518554		serum
sample64 - rep3	11518554		serum
sample64 - rep4	11518554		serum
sample64 - rep5	11518554		serum
sample65 - rep1	11518555		serum
sample65 - rep2	11518555		serum
sample65 - rep3	11518555		serum
sample65 - rep4	11518555		serum
sample65 - rep5	11518555		serum
sample66 - rep1	11518556		serum
sample66 - rep2	11518556		serum
sample66 - rep3	11518556		serum
sample66 - rep4	11518556		serum
sample66 - rep5	11518556		serum
sample67 - rep1	11518558		serum
sample67 - rep2	11518558		serum
sample67 - rep3	11518558		serum
sample67 - rep4	11518558		serum
sample67 - rep5	11518558		serum
sample68 - rep1	11518559		serum
sample68 - rep2	11518559		serum
sample68 - rep3	11518559		serum
sample68 - rep4	11518559		serum
sample68 - rep5	11518559		serum
sample69 - rep1	11557622		serum
sample69 - rep2	11557622		serum
sample69 - rep3	11557622		serum
sample69 - rep4	11557622		serum
sample69 - rep5	11557622		serum
sample70 - rep1	11625311		serum
sample70 - rep2	11625311		serum
sample70 - rep3	11625311		serum
sample70 - rep4	11625311		serum
sample70 - rep5	11625311		serum
sample71 - rep1	11625314		serum
sample71 - rep2	11625314		serum
sample71 - rep3	11625314		serum
sample71 - rep4	11625314		serum
sample71 - rep5	11625314		serum
sample72 - rep1	11625315		serum
sample72 - rep2	11625315		serum
sample72 - rep3	11625315		serum
sample72 - rep4	11625315		serum
sample72 - rep5	11625315		serum
sample73 - rep1	11625319		serum
sample73 - rep2	11625319		serum
sample73 - rep3	11625319		serum
sample73 - rep4	11625319		serum
sample73 - rep5	11625319		serum
sample74 - rep1	11625321		serum
sample74 - rep2	11625321		serum
sample74 - rep3	11625321		serum
sample74 - rep4	11625321		serum
sample74 - rep5	11625321		serum
sample75 - rep1	11625322		serum
sample75 - rep2	11625322		serum
sample75 - rep3	11625322		serum
sample75 - rep4	11625322		serum
sample75 - rep5	11625322		serum
sample76 - rep1	11625323		serum
sample76 - rep2	11625323		serum
sample76 - rep3	11625323		serum
sample76 - rep4	11625323		serum
sample76 - rep5	11625323		serum
sample77 - rep1	11625324		serum
sample77 - rep2	11625324		serum
sample77 - rep3	11625324		serum
sample77 - rep4	11625324		serum
sample77 - rep5	11625324		serum
sample78 - rep1	11625325		serum
sample78 - rep2	11625325		serum
sample78 - rep3	11625325		serum
sample78 - rep4	11625325		serum
sample78 - rep5	11625325		serum
sample79 - rep1	11505131		serum
sample79 - rep2	11505131		serum
sample79 - rep3	11505131		serum
sample79 - rep4	11505131		serum
sample79 - rep5	11505131		serum
sample80 - rep1	11246504		serum
sample80 - rep2	11246504		serum
sample80 - rep3	11246504		serum
sample80 - rep4	11246504		serum
sample80 - rep5	11246504		serum
sample81 - rep1	10935542		serum
sample81 - rep2	10935542		serum
sample81 - rep3	10935542		serum
sample81 - rep4	10935542		serum
sample81 - rep5	10935542		serum

## Sheet: sample list
Sample list for		Chad Roberts042711 - Uddhav Kelavkar Lab				Batch file (PL):
		arrive 4/5/11				Method file (PL):	routinePlasma PL+CE
		PLstd #22of32 from batch 12/3/08				1200 ul total
		GLstd #2of2 from batch 11/9/10				(1.0 ml targeted method)		5nmol each std
position#	Sample#	Sample name	PL file name	dry weights(g)	total volume	Amt. samples (ml)	PL i.s. (ul)	CholEster	chloroform	methanol- 300 mM ammonium acetate(100:5.26)(ul)	Notes
1	1-1	std1					6	10 ul	360	840
2	1-2	N1			0.003	0.003	3	10 ul	360	840
3	1-3	PCA1	wait for new pipettor		0.003	0.003	3	10 ul	360	840
4	1-4	N2	to arrive 4/26/11		0.003	0.003	3	10 ul	360	840
5	1-5	PCA2			0.003	0.003	3	10 ul	360	840
6	1-6	N3			0.003	0.003	3	10 ul	360	840
7	1-7	PCA3			0.003	0.003	3	10 ul	360	840
8	1-8	N4			0.003	0.003	3	10 ul	360	840
9	1-9	PCA4			0.003	0.003	3	10 ul	360	840
10	1-10	N5			0.003	0.003	3	10 ul	360	840
11	1-11	PCA5			0.003	0.003	3	10 ul	360	840
12	1-12	std2					3	10 ul	360	840
13	1-13	N6			0.003	0.003	3	10 ul	360	840
14	1-14	PCA6			0.003	0.003	3	10 ul	360	840
15	1-15	N7			0.003	0.003	3	10 ul	360	840
16	1-16	PCA7			0.003	0.003	3	10 ul	360	840
17	1-17	N8			0.003	0.003	3	10 ul	360	840
18	1-18	PCA8			0.003	0.003	3	10 ul	360	840
19	1-19	N9			0.003	0.003	3	10 ul	360	840
20	1-20	PCA9			0.003	0.003	3	10 ul	360	840
21	1-21	N10			0.003	0.003	3	10 ul	360	840
22	1-22	PCA10-1			0.003	0.003	3	10 ul	360	840
23	1-23	PCA10-2			0.003	0.003	3	10 ul	360	840
24	1-24	PCA10-3			0.003	0.003	3	10 ul	360	840
25	1-25	std3					3	10 ul	360	840
26	1-26	N11			0.003	0.003	3	10 ul	360	840
27	1-27	PCA11			0.003	0.003	3	10 ul	360	840
28	1-28	N12			0.003	0.003	3	10 ul	360	840
29	1-29	PCA12			0.003	0.003	3	10 ul	360	840
30	1-30	N13			0.003	0.003	3	10 ul	360	840
31	1-31	PCA13			0.003	0.003	3	10 ul	360	840
32	1-32	N14			0.003	0.003	3	10 ul	360	840
33	1-33	PCA14			0.003	0.003	3	10 ul	360	840
34	1-34	N15			0.003	0.003	3	10 ul	360	840
35	1-35	PCA15			0.003	0.003	3	10 ul	360	840
36	2-1	std4					3	10 ul	360	840
37	2-2	N16			0.003	0.003	3	10 ul	360	840
38	2-3	PCA16			0.003	0.003	3	10 ul	360	840
39	2-4	N17			0.003	0.003	3	10 ul	360	840
40	2-5	PCA17			0.003	0.003	3	10 ul	360	840
41	2-6	N18			0.003	0.003	3	10 ul	360	840
42	2-7	PCA18			0.003	0.003	3	10 ul	360	840
43	2-8	N19			0.003	0.003	3	10 ul	360	840
44	2-9	PCA19			0.003	0.003	3	10 ul	360	840
45	2-10	N20			0.003	0.003	3	10 ul	360	840
46	2-11	PCA20-1			0.003	0.003	3	10 ul	360	840
47	2-12	PCA20-2			0.003	0.003	3	10 ul	360	840
48	2-13	PCA20-3			0.003	0.003	3	10 ul	360	840
49	2-14	std5					3	10 ul	360	840
50	2-15	N21			0.003	0.003	3	10 ul	360	840
51	2-16	PCA21			0.003	0.003	3	10 ul	360	840
52	2-17	N22			0.003	0.003	3	10 ul	360	840
53	2-18	PCA22			0.003	0.003	3	10 ul	360	840
54	2-19	N23			0.003	0.003	3	10 ul	360	840
55	2-20	PCA23			0.003	0.003	3	10 ul	360	840
56	2-21	N24			0.003	0.003	3	10 ul	360	840
57	2-22	PCA24			0.003	0.003	3	10 ul	360	840
58	2-23	N25			0.003	0.003	3	10 ul	360	840
59	2-24	PCA25			0.003	0.003	3	10 ul	360	840
60	2-25	std6					3	10 ul	360	840
61	2-26	N26			0.003	0.003	3	10 ul	360	840
62	2-27	PCA26			0.003	0.003	3	10 ul	360	840
63	2-28	N27			0.003	0.003	3	10 ul	360	840
64	2-29	PCA27			0.003	0.003	3	10 ul	360	840
65	2-30	N28			0.003	0.003	3	10 ul	360	840
66	2-31	PCA28			0.003	0.003	3	10 ul	360	840
67	2-32	N29			0.003	0.003	3	10 ul	360	840
68	2-33	PCA29			0.003	0.003	3	10 ul	360	840
69	2-34	N30			0.003	0.003	3	10 ul	360	840
70	2-35	PCA30-1			0.003	0.003	3	10 ul	360	840
71	3-1	PCA30-2			0.003	0.003	3	10 ul	360	840
72	3-2	PCA30-3			0.003	0.003	3	10 ul	360	840
73	3-3	std7					3	10 ul	360	840
74	3-4	N31			0.003	0.003	3	10 ul	360	840
75	3-5	PCA31			0.003	0.003	3	10 ul	360	840
76	3-6	N32			0.003	0.003	3	10 ul	360	840
77	3-7	PCA32			0.003	0.003	3	10 ul	360	840
78	3-8	N33			0.003	0.003	3	10 ul	360	840
79	3-9	PCA33			0.003	0.003	3	10 ul	360	840
80	3-10	N34			0.003	0.003	3	10 ul	360	840
81	3-11	PCA34			0.003	0.003	3	10 ul	360	840
82	3-12	N35			0.003	0.003	3	10 ul	360	840
83	3-13	PCA35			0.003	0.003	3	10 ul	360	840
84	3-14	std8					3	10 ul	360	840
85	3-15	N36			0.003	0.003	3	10 ul	360	840
86	3-16	PCA36			0.003	0.003	3	10 ul	360	840
87	3-17	N37			0.003	0.003	3	10 ul	360	840
88	3-18	PCA37			0.003	0.003	3	10 ul	360	840
89	3-19	N38			0.003	0.003	3	10 ul	360	840
90	3-20	PCA38			0.003	0.003	3	10 ul	360	840
91	3-21	N39			0.003	0.003	3	10 ul	360	840
92	3-22	PCA39			0.003	0.003	3	10 ul	360	840
93	3-23	N40			0.003	0.003	3	10 ul	360	840
94	3-24	PCA40-1			0.003	0.003	3	10 ul	360	840
95	3-25	PCA40-2			0.003	0.003	3	10 ul	360	840
96	3-26	PCA40-3			0.003	0.003	3	10 ul	360	840
97	3-27	std9					3	10 ul	360	840
98	3-28	N41			0.003	0.003	3	10 ul	360	840
99	3-29	PCA41			0.003	0.003	3	10 ul	360	840
100	3-30	N42			0.003	0.003	3	10 ul	360	840
101	3-31	PCA42			0.003	0.003	3	10 ul	360	840
102	3-32	N43			0.003	0.003	3	10 ul	360	840
103	3-33	PCA43			0.003	0.003	3	10 ul	360	840
104	3-34	N44			0.003	0.003	3	10 ul	360	840
105	3-35	PCA44			0.003	0.003	3	10 ul	360	840
106	4-1	N45			0.003	0.003	3	10 ul	360	840
107	4-2	PCA45			0.003	0.003	3	10 ul	360	840
108	4-3	std10					3	10 ul	360	840
109	4-4	N46			0.003	0.003	3	10 ul	360	840
110	4-5	PCA46			0.003	0.003	3	10 ul	360	840
111	4-6	N47			0.003	0.003	3	10 ul	360	840
112	4-7	PCA47			0.003	0.003	3	10 ul	360	840
113	4-8	N48			0.003	0.003	3	10 ul	360	840
114	4-9	PCA48			0.003	0.003	3	10 ul	360	840
115	4-10	N49			0.003	0.003	3	10 ul	360	840
116	4-11	PCA49			0.003	0.003	3	10 ul	360	840
117	4-12	N50			0.003	0.003	3	10 ul	360	840
118	4-13	PCA50-1			0.003	0.003	3	10 ul	360	840
119	4-14	PCA50-2			0.003	0.003	3	10 ul	360	840
120	4-15	PCA50-3			0.003	0.003	3	10 ul	360	840
121	4-16	std11					3	10 ul	360	840
122	4-17	N51			0.003	0.003	3	10 ul	360	840
123	4-18	PCA51			0.003	0.003	3	10 ul	360	840
124	4-19	N52			0.003	0.003	3	10 ul	360	840
125	4-20	PCA52			0.003	0.003	3	10 ul	360	840
126	4-21	N53			0.003	0.003	3	10 ul	360	840
127	4-22	PCA53			0.003	0.003	3	10 ul	360	840
128	4-23	N54			0.003	0.003	3	10 ul	360	840
129	4-24	PCA54			0.003	0.003	3	10 ul	360	840
130	4-25	N55			0.003	0.003	3	10 ul	360	840
131	4-26	PCA55			0.003	0.003	3	10 ul	360	840
132	4-27	std12					3	10 ul	360	840
133	4-28	N56			0.003	0.003	3	10 ul	360	840
134	4-29	PCA56			0.003	0.003	3	10 ul	360	840
135	4-30	N57			0.003	0.003	3	10 ul	360	840
136	4-31	PCA57			0.003	0.003	3	10 ul	360	840
137	4-32	N58			0.003	0.003	3	10 ul	360	840
138	4-33	PCA58			0.003	0.003	3	10 ul	360	840
139	4-34	N59			0.003	0.003	3	10 ul	360	840
140	4-35	PCA59			0.003	0.003	3	10 ul	360	840
141	5-1	N60			0.003	0.003	3	10 ul	360	840
142	5-2	PCA60-1			0.003	0.003	3	10 ul	360	840
143	5-3	PCA60-2			0.003	0.003	3	10 ul	360	840
144	5-4	PCA60-3			0.003	0.003	3	10 ul	360	840
145	5-5	std13					3	10 ul	360	840
146	5-6	N61			0.003	0.003	3	10 ul	360	840
147	5-7	PCA61			0.003	0.003	3	10 ul	360	840
148	5-8	N62			0.003	0.003	3	10 ul	360	840
149	5-9	PCA62			0.003	0.003	3	10 ul	360	840
150	5-10	N63			0.003	0.003	3	10 ul	360	840
151	5-11	PCA63			0.003	0.003	3	10 ul	360	840
152	5-12	N64			0.003	0.003	3	10 ul	360	840
153	5-13	PCA64			0.003	0.003	3	10 ul	360	840
154	5-14	N65			0.003	0.003	3	10 ul	360	840
155	5-15	PCA65			0.003	0.003	3	10 ul	360	840
156	5-16	std14					3	10 ul	360	840
157	5-17	N66			0.003	0.003	3	10 ul	360	840
158	5-18	PCA66			0.003	0.003	3	10 ul	360	840
159	5-19	N67			0.003	0.003	3	10 ul	360	840
160	5-20	PCA67			0.003	0.003	3	10 ul	360	840
161	5-21	N68			0.003	0.003	3	10 ul	360	840
162	5-22	PCA68			0.003	0.003	3	10 ul	360	840
163	5-23	N69			0.003	0.003	3	10 ul	360	840
164	5-24	PCA69			0.003	0.003	3	10 ul	360	840
165	5-25	N70			0.003	0.003	3	10 ul	360	840
166	5-26	PCA70-1			0.003	0.003	3	10 ul	360	840
167	5-27	PCA70-2			0.003	0.003	3	10 ul	360	840
168	5-28	PCA70-3			0.003	0.003	3	10 ul	360	840
169	5-29	std15					3	10 ul	360	840
170	5-30	N71			0.003	0.003	3	10 ul	360	840
171	5-31	PCA71			0.003	0.003	3	10 ul	360	840
172	5-32	N72			0.003	0.003	3	10 ul	360	840
173	5-33	PCA72			0.003	0.003	3	10 ul	360	840
174	5-34	N73			0.003	0.003	3	10 ul	360	840
175	5-35	PCA73			0.003	0.003	3	10 ul	360	840
176	6-1	N74			0.003	0.003	3	10 ul	360	840
177	6-2	PCA74			0.003	0.003	3	10 ul	360	840
178	6-3	N75			0.003	0.003	3	10 ul	360	840
179	6-4	PCA75			0.003	0.003	3	10 ul	360	840
180	6-5	std16					3	10 ul	360	840
181	6-6	N76			0.003	0.003	3	10 ul	360	840
182	6-7	PCA76			0.003	0.003	3	10 ul	360	840
183	6-8	N77			0.003	0.003	3	10 ul	360	840
184	6-9	PCA77			0.003	0.003	3	10 ul	360	840

## Sheet: summary
Summary			normalized signal per ul		excluding extra reps		normalized signal per ul		normalized signal per ul		normalized signal per ul		normalized signal per ul		normalized signal per ul		normalized signal per ul		normalized signal per ul			% of total signal		excluding extra reps		% of total signal		% of total signal		% of total signal		% of total signal		% of total signal		% of total signal		% of total signal
			NORMAL		Pca	normalized signal per ul	PCA10-triplicates		PCA20-triplicates		PCA30-triplicates		PCA40-triplicates		PCA50-triplicates		PCA60-triplicates		PCA70-triplicates			NORMAL		Pca	% of total signal	PCA10-triplicates		PCA20-triplicates		PCA30-triplicates		PCA40-triplicates		PCA50-triplicates		PCA60-triplicates		PCA70-triplicates
Mass	Compound Formula	Compound Name	ave	stdev	ave	stdev	ave	stdev	ave	stdev	ave	stdev	ave	stdev	ave	stdev	ave	stdev	ave	stdev		ave	stdev	ave	stdev	ave	stdev	ave	stdev	ave	stdev	ave	stdev	ave	stdev	ave	stdev	ave	stdev
494.3	C24H48O7PN	LPC(16:1)	0.000631373	0.000356579	0.000987446	0.000724953	0.00147778	0.000287389	0.00253333	0.000417665	0.000366667	6.66667e-05	0.00134444	0.000658562	0.000522222	0.000302459	0.000344444	7.698e-05	0.000955556	0.000485722		0.0022894	0.00117356	0.00349905	0.00235605	0.00553928	0.00139085	0.00392461	0.000966968	0.00134148	0.000328811	0.00476637	0.00242914	0.00183041	0.000948157	0.00177267	0.000425663	0.00412458	0.00184933
496.3	C24H50O7PN	LPC(16:0)	0.115847	0.0242748	0.109634	0.0335338	0.0966556	0.00690333	0.169022	0.00221117	0.0899889	0.00820652	0.1285	0.00698164	0.0899222	0.00716669	0.0863333	0.00165227	0.0859111	0.00939825		0.423802	0.0498046	0.40917	0.131598	0.358582	0.0187529	0.261035	0.0361933	0.325848	0.0164121	0.451604	0.0131207	0.321883	0.0367463	0.443639	0.0323768	0.381215	0.00310304
518.3	C26H48O7PN	LPC(18:3)	0.000123529	7.70684e-05	0.000150216	0.00012135	0.000155556	7.698e-05	0.000211111	5.09175e-05	0.000255556	0.000171053	0.000155556	0.000157527	8.88889e-05	1.9245e-05	0.000377778	0.000309719	7.77778e-05	1.9245e-05		0.000460536	0.000264725	0.000551686	0.000423433	0.000574993	0.000282525	0.000330167	0.000107257	0.000902116	0.000584189	0.000542803	0.000549045	0.000315686	5.67299e-05	0.00202665	0.0018032	0.000346738	8.46896e-05
520.3	C26H50O7PN	LPC(18:2)	0.0309902	0.00760276	0.0287818	0.0142848	0.0184667	0.0020306	0.0492778	0.00157844	0.0229556	0.00211905	0.0154889	0.000976009	0.0444333	0.00449901	0.0586556	0.00325514	0.0118556	0.00160012		0.1186	0.041438	0.106495	0.0500832	0.0683463	0.00304357	0.0761355	0.0110555	0.0830696	0.00272763	0.0545453	0.00488312	0.15924	0.0229619	0.300722	0.0101579	0.0526975	0.00532467
522.3	C26H52O7PN	LPC(18:1)	0.020351	0.00534794	0.0187753	0.00682511	0.0132	0.00181475	0.0324	0.00288232	0.0154889	0.00181669	0.0180778	0.00106788	0.0150556	0.00149604	0.0205667	0.000832666	0.0153	0.00199694		0.0749148	0.0163598	0.0705915	0.0261665	0.0488187	0.00417189	0.0503675	0.0105002	0.0559835	0.00311652	0.0635597	0.00324523	0.0538077	0.00581102	0.105714	0.00923615	0.0678753	0.00492744
524.4	C26H54O7PN	LPC(18:0)	0.0434	0.00978509	0.0413853	0.0126674	0.0394556	0.00455977	0.0781333	0.00216667	0.0335556	0.00324077	0.0415333	0.0015878	0.0298333	0.00177983	0.0345889	0.00167077	0.0255222	0.00215776		0.159222	0.0260787	0.152896	0.0441416	0.146029	0.00898558	0.120783	0.0182739	0.121533	0.00779776	0.146034	0.00389292	0.106754	0.0101271	0.178045	0.0193432	0.113644	0.00837128
542.3	C28H48O7PN	LPC(20:5)	0.000107843	7.59472e-05	0.000119481	9.37133e-05	1.11111e-05	1.9245e-05	0.000177778	7.698e-05	8.88889e-05	1.9245e-05	6.66667e-05	3.33333e-05	0.000133333	0.0001	8.88889e-05	3.849e-05	0.000122222	0.000126198		0.000402076	0.000261056	0.000450797	0.000388141	4.21579e-05	7.30196e-05	0.000281249	0.000149913	0.000324885	8.38865e-05	0.000236497	0.0001237	0.000468059	0.000331282	0.00046697	0.000240816	0.000534686	0.000550655
544.3	C28H50O7PN	LPC(20:4)	0.00685098	0.00179819	0.00732294	0.00291061	0.00725556	0.0003372	0.00838889	0.000455013	0.00534444	0.000401848	0.00618889	5.09175e-05	0.0055	0.000425572	0.008	0.000688799	0.00591111	0.000939464		0.0253116	0.00570796	0.0273604	0.0112606	0.0269387	0.00120947	0.0130076	0.00234474	0.0193697	0.000956442	0.0217726	0.000689556	0.0197083	0.0024758	0.0409416	0.000165852	0.0261682	0.00191071
546.3	C28H52O7PN	LPC(20:3)	0.00199216	0.000562673	0.00218182	0.000787151	0.00191111	0.000504792	0.00332222	0.000390631	0.00186667	0.000296273	0.00275556	0.000157527	0.00305556	0.000521039	0.00287778	0.000367171	0.00197778	0.000368681		0.00732687	0.00164024	0.00820574	0.00338261	0.00705912	0.00171751	0.00515519	0.00113956	0.00675284	0.000858694	0.00969285	0.000591639	0.0109498	0.00220685	0.014709	0.000974654	0.00873264	0.000770609
548.4	C28H54O7PN	LPC(20:2)	0.000333333	0.000145297	0.000307792	0.000162122	0.000222222	5.09175e-05	0.000566667	6.66667e-05	0.000122222	5.09175e-05	0.000211111	0.000101835	0.000333333	0.000120185	0.000233333	0.000173205	8.88889e-05	1.9245e-05		0.001219	0.000493634	0.00112451	0.000601948	0.000821629	0.000163979	0.000883234	0.000212035	0.000436362	0.000163544	0.000745386	0.000361861	0.00117579	0.000368916	0.00124638	0.000946817	0.000391814	5.43393e-05
550.4	C28H56O7PN	LPC(20:1)	0.000380392	0.000155035	0.000291342	0.000157781	0.000277778	8.3887e-05	0.0007	0.00011547	0.000111111	7.698e-05	0.000233333	6.66667e-05	0.000244444	1.9245e-05	0.000211111	5.09175e-05	7.77778e-05	5.09175e-05		0.00135585	0.000356007	0.00108388	0.000578422	0.00102233	0.000254446	0.00107017	0.000151455	0.000396219	0.000257254	0.000824767	0.000256387	0.000871739	2.62621e-05	0.0010707	0.000162183	0.000340076	0.000217468
552.4	C28H58O7PN	LPC(20:0)	0.000201961	0.000193459	0.000201299	0.000192129	0.000188889	5.09175e-05	0.000533333	0.000120185	0.000177778	5.09175e-05	0.000155556	9.6225e-05	7.77778e-05	7.698e-05	7.77778e-05	5.09175e-05	0	0		0.000706028	0.000656257	0.000702311	0.000613097	0.000697692	0.000166568	0.000822281	0.00022402	0.00063902	0.000149921	0.000543002	0.000324738	0.00027959	0.000278751	0.000389527	0.000226476	0	0
568.3	C30H50O7PN	LPC(22:6)	0.00114314	0.000477372	0.00124805	0.000616026	0.001	0.000266667	0.00101111	0.000221944	0.00101111	0.000245704	0.000722222	6.93889e-05	0.000622222	0.000167774	0.000544444	7.698e-05	0.000366667	0.000152753		0.0042415	0.00151147	0.00454389	0.00230422	0.00367802	0.000762444	0.00158206	0.000517949	0.00368316	0.000961418	0.00254485	0.000313398	0.00220859	0.000497751	0.00280137	0.00046574	0.00159494	0.00051457
570.3	C30H52O7PN	LPC(22:5)	0.000333333	0.000121906	0.000334199	0.000173877	0.000266667	5.7735e-05	0.000422222	9.6225e-05	0.000333333	5.7735e-05	0.000422222	0.000107152	0.000222222	5.09175e-05	0.000344444	7.698e-05	0.000144444	9.6225e-05		0.00124773	0.000455605	0.00122195	0.000618639	0.000985248	0.000183968	0.000638795	5.42375e-05	0.00120726	0.000184989	0.00147925	0.000347448	0.000790691	0.000166344	0.00177267	0.000425663	0.000617687	0.000392544
Total LysoPC			0.222686	0.0413643	0.211721	0.0615977	0.180544	0.0155088	0.3467	0.00680221	0.171667	0.0158357	0.215856	0.00700241	0.190044	0.0156306	0.213244	0.00501823	0.148311	0.0155845		0.821098	0.116807	0.787897	0.23254	0.669136	0.02985	0.536016	0.0802627	0.621487	0.0293933	0.758892	0.00520472	0.680283	0.0790412	1.09532	0.0706121	0.658283	0.00518112
676.5	C36H70O8PN	PC(28:1)	0.00134118	0.000889408	0.00202338	0.00105275	0.00136667	0.00083865	0.00306667	0.000384419	0.00251111	0.00020367	0.00267778	0.00091429	0.00167778	0.00111272	0.00233333	0.000862168	0.000611111	0.000567972		0.00483581	0.00273167	0.00728198	0.00370497	0.00499645	0.00301508	0.00472755	0.000831559	0.00910127	0.00053159	0.00945339	0.0033286	0.00596419	0.00391632	0.0117479	0.00349714	0.00290041	0.00295141
704.5	C38H74O8PN	PC(30:1)	0	0	0	0	0	0	0	0	0	0	0	0	0	0	0	0	0	0		0	0	0	0	0	0	0	0	0	0	0	0	0	0	0	0	0	0
706.5	C38H76O8PN	PC(30:0)	0.00266667	0.00110548	0.00366667	0.00191948	0.0032	0.000523874	0.00655556	0.00071828	0.00366667	0.000566667	0.00367778	8.3887e-05	0.00256667	0.00061101	0.00462222	0.000455013	0.00231111	0.000462281		0.0100301	0.00406792	0.0134338	0.00729787	0.0118493	0.00168901	0.0101965	0.00231924	0.0132465	0.00143603	0.0129355	0.000355581	0.00914102	0.0019809	0.0236678	0.00158077	0.0103163	0.0021868
730.5	C40H76O8PN	PC(32:2)	0.00568431	0.00424804	0.00346667	0.00463078	0.00146667	0.000375648	0.0181	0.00707413	0.00224444	0.00096225	0.000755556	0.000633626	0.00304444	0.00122217	0.0022	0.00125033	0.000455556	0.000598455		0.0223102	0.0176676	0.01234	0.0166391	0.0054145	0.00124316	0.0288819	0.0137454	0.00822245	0.00372787	0.00266691	0.00221392	0.0110114	0.0049962	0.0116065	0.00752555	0.00222124	0.0030062
732.5	C40H78O8PN	PC(32:1)	0.0123765	0.0121342	0.0178779	0.0188108	0.0115	0.001249	0.0389444	0.00878802	0.0328111	0.00659371	0.0211222	0.00828092	0.00941111	0.0010189	0.00733333	0.000648931	0.0633222	0.0207645		0.0451025	0.0397759	0.0702478	0.0797723	0.0425931	0.00289709	0.0612942	0.0204792	0.120191	0.0317793	0.0748069	0.0312821	0.0337296	0.00506743	0.0376708	0.00416541	0.278788	0.0706463
734.6	C40H80O8PN	PC(32:0)	0.0236863	0.0048893	0.0250286	0.00962178	0.0205889	0.00418268	0.0406111	0.00421773	0.0159222	0.00086944	0.0217111	0.00436671	0.0234222	0.00339564	0.0353444	0.00158266	0.0183444	0.00235238		0.0881561	0.0201069	0.0924152	0.0343904	0.0765256	0.01644	0.0632567	0.0143609	0.0577238	0.00158996	0.076538	0.0168005	0.083911	0.0148209	0.181345	0.00873432	0.0812957	0.00222557
754.5	C42H76O8PN	PC(34:4)	0.00151961	0.00050841	0.00165368	0.000982198	0.00177778	0.000226895	0.00328889	0.00026943	0.00156667	0.000568624	0.00118889	0.000171053	0.000988889	0.000509175	0.00163333	0.00024037	0.00148889	0.000254588		0.00566058	0.00186968	0.0058539	0.00263113	0.0066122	0.00097333	0.00511247	0.001063	0.00561876	0.00176039	0.00417328	0.000520518	0.00361178	0.00200877	0.0083317	0.000615681	0.00658303	0.000506076
756.5	C42H78O8PN	PC(34:3)	0.0208176	0.00517083	0.0228571	0.0094501	0.0161889	0.00213888	0.0478667	0.00612318	0.0175556	0.0013318	0.0173778	0.00208495	0.0149222	0.00230972	0.0291889	0.00189863	0.0218444	0.00356594		0.0779367	0.0229237	0.0837408	0.0314732	0.0600896	0.00793607	0.0746568	0.0181725	0.0635829	0.00168483	0.0612585	0.00901508	0.0534778	0.0100615	0.149571	0.00413548	0.0967091	0.00786141
758.6	C42H80O8PN	PC(34:2)	0.780033	0.142085	0.729031	0.269567	0.549122	0.0582323	1.35207	0.159331	0.558089	0.0314285	0.608833	0.0703888	0.786167	0.102513	0.899278	0.0681959	0.665756	0.116757		2.92669	0.703498	2.65975	0.825901	2.03699	0.193779	2.10785	0.499283	2.02393	0.0869212	2.14602	0.305874	2.81621	0.459758	4.60601	0.147123	2.94261	0.236576
760.6	C42H82O8PN	PC(34:1)	0.254978	0.0811768	0.269132	0.101521	0.179789	0.0182421	0.456167	0.0558571	0.317311	0.0203525	0.277933	0.0364935	0.197989	0.0308	0.271189	0.019695	0.509544	0.0907555		0.935991	0.258966	1.00255	0.405235	0.667388	0.0669034	0.711389	0.171125	1.15009	0.0390336	0.979924	0.154955	0.709438	0.133033	1.38974	0.0645327	2.25129	0.182036
762.6	C42H84O8PN	PC(34:0)	0.00660392	0.00162476	0.00666277	0.0025602	0.0065	0.00113725	0.0119111	0.00139536	0.00506667	0.00100167	0.00607778	0.000879604	0.00421111	0.000564046	0.00606667	0.00031798	0.00973333	0.00236432		0.0245108	0.0068538	0.0242191	0.00819952	0.024083	0.00390395	0.0185723	0.00441742	0.0182878	0.00276889	0.0213987	0.00333441	0.0151405	0.00292397	0.0311216	0.00157799	0.0428911	0.00659634
778.5	C44H76O8PN	PC(36:6)	0.000605882	0.000293503	0.000962771	0.000619469	0.000822222	0.000234126	0.00127778	0.000171053	0.00118889	3.849e-05	0.000455556	0.000134715	0.000155556	5.09175e-05	0.000866667	0.000328295	0.000433333	0.000185592		0.00226696	0.00106724	0.0034713	0.00208346	0.00302119	0.000670815	0.00198607	0.000455813	0.00431638	0.000241842	0.00159489	0.000435104	0.000557963	0.000197597	0.00448693	0.00179043	0.00187971	0.000651869
780.5	C44H78O8PN	PC(36:5)	0.0214275	0.00806003	0.0237563	0.0226104	0.0114556	0.00105743	0.0260889	0.00292657	0.0311889	0.00172637	0.0126222	0.00174239	0.00876667	0.0013	0.0210222	0.00156926	0.0217667	0.00349301		0.0833682	0.0442202	0.08447	0.0820733	0.0425351	0.00402053	0.0405913	0.00905565	0.113043	0.00136928	0.0444989	0.00720276	0.031341	0.00497839	0.107776	0.00655447	0.0962689	0.00597299
782.6	C44H80O8PN	PC(36:4)	0.28148	0.0613105	0.286591	0.104699	0.237522	0.0231118	0.407744	0.0511647	0.252967	0.0147432	0.251522	0.0251116	0.242833	0.029811	0.339389	0.0255537	0.412244	0.069831		1.05445	0.288533	1.05139	0.34675	0.881241	0.0770086	0.635481	0.151459	0.916815	0.0157538	0.886326	0.112271	0.870179	0.139429	1.73883	0.0749466	1.82343	0.144263
784.6	C44H82O8PN	PC(36:3)	0.203345	0.0436066	0.188287	0.0721231	0.141578	0.0166415	0.379989	0.0532054	0.149744	0.0103962	0.195256	0.0221948	0.190389	0.0225465	0.246733	0.0159523	0.212222	0.040766		0.764888	0.220584	0.695119	0.256741	0.525043	0.0550097	0.593037	0.149575	0.542576	0.0168346	0.688191	0.0962346	0.68239	0.1083	1.26447	0.0420793	0.937472	0.0948243
786.6	C44H84O8PN	PC(36:2)	0.454	0.0790263	0.400213	0.151279	0.259289	0.0346846	0.8443	0.129492	0.326411	0.0166882	0.326	0.0348019	0.384222	0.0438762	0.538833	0.0454023	0.367456	0.053978		1.71254	0.438649	1.47028	0.515847	0.961126	0.113491	1.32013	0.353754	1.18391	0.0492026	1.14875	0.150679	1.3764	0.206572	2.75956	0.129294	1.62716	0.0885861
788.6	C44H86O8PN	PC(36:1)	0.0352804	0.00916659	0.0402403	0.0186952	0.0300889	0.00402027	0.0801556	0.00863548	0.0688444	0.0118138	0.0375667	0.00241109	0.0304222	0.000680142	0.0412778	0.0037044	0.0568556	0.00501778		0.132051	0.0384479	0.151649	0.0914925	0.111249	0.00772512	0.124728	0.028445	0.248252	0.0281886	0.132202	0.0101093	0.108741	0.00520552	0.211254	0.00689902	0.252682	0.00512682
790.6	C44H88O8PN	PC(36:0) or ePC(38:7)	0	0	2.03463e-05	0.000103754	0.000144444	0.000250185	0	0	0	0	0	0	0	0	0	0	0	0		0	0	9.11112e-05	0.000472726	0.000498983	0.000864264	0	0	0	0	0	0	0	0	0	0	0	0
806.6	C46H80O8PN	PC(38:6)	0.0760275	0.0245299	0.0696329	0.0400047	0.0466111	0.00516487	0.0816111	0.0104476	0.0915333	0.00563205	0.0466222	0.00359418	0.0381222	0.00266257	0.0413889	0.00367957	0.0468111	0.00890907		0.287655	0.113166	0.247941	0.113944	0.172701	0.0138593	0.127218	0.0306002	0.331742	0.00868477	0.164222	0.0169775	0.136419	0.0139748	0.211778	0.000195698	0.206666	0.0192683
808.6	C46H82O8PN	PC(38:5)	0.0725118	0.0177178	0.0712143	0.0283602	0.0434111	0.00428931	0.1123	0.0153383	0.0708222	0.0040991	0.0612778	0.00452651	0.0509111	0.006628	0.0779111	0.00752081	0.0748	0.0114383		0.273163	0.0864734	0.260304	0.0917973	0.160972	0.0127323	0.175115	0.0431461	0.25673	0.00734798	0.215832	0.0216024	0.182325	0.0292556	0.398511	0.00940357	0.331087	0.0195989
810.6	C46H84O8PN	PC(38:4)	0.133884	0.0314647	0.139755	0.0487958	0.115667	0.0127638	0.219711	0.0308444	0.125022	0.00934965	0.125356	0.0103472	0.101033	0.00878566	0.160289	0.0125318	0.179278	0.0288046		0.50327	0.143735	0.516943	0.178235	0.428643	0.0357335	0.342387	0.0840109	0.452939	0.0165632	0.441601	0.0482751	0.361806	0.0452027	0.820918	0.0281245	0.793424	0.0568678
812.6	C46H86O8PN	PC(38:3)	0.0717686	0.0221608	0.0762662	0.0259803	0.0712556	0.00542313	0.142667	0.0151773	0.0752222	0.00744583	0.0992444	0.00207962	0.0660889	0.0117487	0.0939889	0.00805718	0.1003	0.0134645		0.267775	0.0911622	0.282575	0.103355	0.264222	0.011623	0.221874	0.0483621	0.272466	0.0188389	0.349223	0.0158249	0.236247	0.0441088	0.481173	0.0173155	0.444557	0.0206601
814.6	C46H88O8PN	PC(38:2)	0	0	0	0	0	0	0	0	0	0	0	0	0	0	0	0	0	0		0	0	0	0	0	0	0	0	0	0	0	0	0	0	0	0	0	0
816.6	C46H90O8PN	PC(38:1)	3.92157e-06	1.6169e-05	0	0	0	0	0	0	0	0	0	0	0	0	0	0	0	0		1.16638e-05	4.80913e-05	0	0	0	0	0	0	0	0	0	0	0	0	0	0	0	0
818.7	C46H92O8PN	PC(38:0) or ePC(40:7)	0.00163529	0.000815515	0.00226667	0.00105918	0.0016	0.000290593	0.00464444	0.000171053	0.00303333	0.000491031	0.00138889	0.000138778	0.00105556	0.000471797	0.00221111	0.000455013	0.00114444	0.000440118		0.00610773	0.00317297	0.00821874	0.00380125	0.00591396	0.000856248	0.00716962	0.0009905	0.0109407	0.00110304	0.00487827	0.000388235	0.00378652	0.00173575	0.0114796	0.00328218	0.00518615	0.00216819
830.6	C48H80O8PN	PC(40:8)	0.00179804	0.000458026	0.0018013	0.000701824	0.00205556	0.000226895	0.00327778	0.000680958	0.00188889	0.000567972	0.00157778	0.00021688	0.00131111	0.0003372	0.00207778	0.000414103	0.00126667	0.000409607		0.00681015	0.00237312	0.00645656	0.00199913	0.00762556	0.000755232	0.00515209	0.0016514	0.00694782	0.00252507	0.00556	0.000885201	0.00472769	0.00147358	0.0107998	0.00292303	0.00558025	0.00140248
832.6	C48H82O8PN	PC(40:7)	0.0065549	0.003193	0.00517749	0.00280297	0.00325556	0.000167774	0.00933333	0.00136423	0.0059	0.000145297	0.00302222	0.000134715	0.00375556	0.000283497	0.00313333	0.0001	0.00321111	0.000315054		0.0253108	0.0147246	0.018631	0.00888859	0.0121013	0.000928634	0.0145182	0.00349235	0.0214318	0.00140001	0.0106264	0.000379738	0.0134354	0.00137625	0.0161002	0.0012361	0.0142974	0.00123024
834.6	C48H84O8PN	PC(40:6)	0.0240176	0.00899242	0.0221225	0.0117745	0.0154111	0.0011983	0.0313778	0.00351731	0.0391889	0.00165742	0.0161	0.00043589	0.0110556	0.000883386	0.0101667	0.000907377	0.0156667	0.00177044		0.0912953	0.0411085	0.0798071	0.035488	0.0571422	0.00255843	0.0487894	0.0107158	0.142134	0.00411733	0.0566619	0.00302951	0.0395603	0.00432976	0.0520328	0.00125333	0.069546	0.00274801
836.6	C48H86O8PN	PC(40:5)	0.0109608	0.00385701	0.0104883	0.004156	0.00697778	0.000531594	0.0177667	0.00238607	0.0136778	0.000619438	0.0111444	0.000905129	0.00811111	0.000661928	0.0108333	0.0002848	0.0114556	0.00220966		0.0410218	0.0161194	0.0384449	0.0145135	0.0258926	0.00167393	0.0277326	0.00694968	0.0496208	0.0021139	0.039244	0.00397632	0.0290665	0.00375458	0.0556367	0.00345107	0.0505879	0.00502631
838.6	C48H88O8PN	PC(40:4)	0.00313725	0.00144087	0.00365195	0.00114087	0.00321111	0.000727502	0.00617778	0.000585314	0.00392222	0.000211695	0.00417778	0.000189541	0.00291111	0.000287389	0.00405556	0.00021688	0.00392222	0.000501479		0.0112976	0.00464733	0.0136565	0.00482272	0.011826	0.0019039	0.00960001	0.0019997	0.0142378	0.000939347	0.0146846	0.000288494	0.0103932	0.000931306	0.0208272	0.00158305	0.017411	0.00118588
840.6	C48H90O8PN	PC(40:3)	0.000186275	0.000318211	0.000869697	0.000529597	0.00101111	0.000167774	0.00148889	0.000356423	0.000633333	0.0003	0.000333333	0.000120185	0.000166667	8.81917e-05	0.000577778	0.000134715	4.44444e-05	7.698e-05		0.000604596	0.000917022	0.00324861	0.00216968	0.00375031	0.000606461	0.00231201	0.000702367	0.00234233	0.00125183	0.00117637	0.000441677	0.00058451	0.000289432	0.00297358	0.000740937	0.000221255	0.000383225
842.7	C48H92O8PN	PC(40:2)	0.000605882	0.000645307	0.00207879	0.00129513	0.00221111	0.000688261	0.00404444	0.000655179	0.00137778	0.000226895	0.0016	6.66667e-05	0.000366667	0	0.00173333	0.000321455	0.0002	5.7735e-05		0.00207559	0.00180899	0.00788205	0.00555041	0.00812029	0.00198799	0.00633199	0.00177353	0.00499169	0.000726968	0.0056244	9.88432e-05	0.00131152	8.08329e-05	0.00900411	0.00243668	0.000877357	0.000188748
852.5	C50H78O8PN	PC(42:11)	0.00132745	0.000580258	0.00140087	0.000562809	0.000855556	0.000755964	0.00287778	0.000800231	0.00131111	0.000150308	0.0006	0.000523874	0.000844444	0.000164429	0.00136667	0.000321455	0.000855556	3.849e-05		0.00481608	0.00221099	0.00523358	0.00213398	0.00308385	0.00269048	0.00451808	0.00173291	0.00476515	0.000627146	0.00208088	0.00181975	0.00304112	0.000765409	0.00701861	0.00169951	0.00382337	0.000397156
854.6	C50H80O8PN	PC(42:10)	0.000462745	0.000196809	0.000787446	0.000371815	0.000888889	0.000164429	0.00102222	0.000236487	0.000722222	0.000171053	0.000511111	0.000258915	0.000233333	0.000166667	0.000688889	6.93889e-05	0.000233333	5.7735e-05		0.00168626	0.000628061	0.00290123	0.00137496	0.00330032	0.000625769	0.00160958	0.000554083	0.00259622	0.000462776	0.00181172	0.000965293	0.000825051	0.000596906	0.00352765	0.000231238	0.00105711	0.000339472
856.6	C50H82O8PN	PC(42:9)	0.000537255	0.00021045	0.000787879	0.000327756	0.000722222	0.000101835	0.00143333	0.00011547	0.0009	0.000233333	0.000555556	9.6225e-05	0.000277778	0.000241139	0.00113333	0.000272845	0.000155556	0.000126198		0.00197234	0.00073136	0.00290089	0.00126118	0.00268452	0.000414296	0.00222262	0.000433823	0.00324324	0.000692216	0.00195278	0.000327156	0.0009868	0.000855185	0.00580768	0.00138334	0.000662272	0.000483376
858.6	C50H84O8PN	PC(42:8)	0.000247059	0.000167522	0.000739394	0.000416078	0.000655556	0.00021688	0.00138889	6.93889e-05	0.000555556	0.000117063	0.000677778	5.09175e-05	0.0003	8.81917e-05	0.000777778	0.000365655	7.77778e-05	1.9245e-05		0.000863944	0.000536033	0.00277757	0.00178266	0.00240527	0.000659553	0.00215146	0.000374982	0.00203374	0.000549845	0.00238447	0.00019153	0.00106142	0.00026475	0.00400531	0.0019173	0.000353399	0.000125535
860.6	C50H86O8PN	PC(42:7)	0.000345098	0.00017278	0.000384848	0.000202365	0.000388889	8.3887e-05	0.000655556	0.000241139	0.000522222	0.00019245	0.000366667	0.00011547	0.000211111	7.698e-05	0.000333333	0.000145297	7.77778e-05	5.09175e-05		0.00126869	0.000705269	0.00139041	0.000758233	0.00144757	0.000346896	0.000979166	0.000212025	0.00186547	0.00059646	0.00128802	0.00039689	0.000744697	0.000223925	0.00167518	0.000645177	0.000360061	0.000270283
862.6	C50H88O8PN	PC(42:6)	0.000347059	0.00019078	0.000451515	0.000233054	0.000288889	0.000164429	0.000633333	0.000264575	0.000644444	0.000200924	0.000466667	0.000166667	8.88889e-05	0.000101835	0.0005	0.000173205	7.77778e-05	1.9245e-05		0.00126958	0.000700056	0.00164874	0.000810598	0.00106944	0.000615586	0.00101112	0.000499978	0.00231258	0.00061405	0.0016317	0.000546938	0.000332182	0.000386243	0.0025278	0.000752803	0.000343162	5.77189e-05
864.6	C50H90O8PN	PC(42:5)	0.000233333	9.93031e-05	0.000466234	0.000213882	0.000488889	5.09175e-05	0.000811111	0.000134715	0.000466667	0.000176383	0.000444444	5.09175e-05	0.000244444	5.09175e-05	0.000322222	5.09175e-05	1.11111e-05	1.9245e-05		0.000881293	0.000410695	0.0016916	0.000673147	0.00181065	0.000105956	0.00126746	0.000344177	0.00168886	0.000602848	0.00156367	0.000184262	0.000877643	0.000207008	0.00164245	0.000133073	5.53138e-05	9.58064e-05
866.7	C50H92O8PN	PC(42:4)	0.000241176	0.000302657	0.000838095	0.000474302	0.000755556	0.000167774	0.00135556	7.698e-05	0.000944444	0.000157527	0.000766667	8.81917e-05	0.000144444	0.00019245	0.000577778	0.000117063	0.0001	5.7735e-05		0.000829381	0.000914863	0.00311121	0.00180426	0.00278829	0.000478369	0.00210262	0.000386224	0.00345151	0.000766338	0.00269152	0.000243602	0.00053923	0.000733342	0.00298823	0.000731851	0.000460941	0.000284893
868.7	C50H94O8PN	PC(42:3)	0.000158824	0.000117574	0.000359307	0.000194412	0.000322222	6.93889e-05	0.000655556	0.000300617	0.000366667	0.0002	0.000233333	0.000202759	0.000144444	0.000107152	0.000233333	0.000145297	0.000133333	3.33333e-05		0.00057096	0.000398335	0.0013545	0.000843984	0.00120724	0.000326051	0.00104962	0.000580449	0.00130178	0.000654705	0.000833063	0.000744229	0.000503287	0.000343002	0.00123636	0.000800797	0.000589509	0.00012338
870.7	C50H96O8PN	PC(42:2)	0.000198039	0.000137169	0.000422511	0.000248824	0.000411111	0.000134715	0.0009	0.000463081	0.000822222	0.000189541	0.000277778	7.698e-05	6.66667e-05	3.33333e-05	0.000266667	0.000166667	4.44444e-05	5.09175e-05		0.00069861	0.000418925	0.0015784	0.000961213	0.00150935	0.000417115	0.00145193	0.000846916	0.00296745	0.000574939	0.000973786	0.000250161	0.000236547	0.000118005	0.00142171	0.000976356	0.000211018	0.00025742
878.6	C52H80O8PN	PC(44:12)	0.00176078	0.000593978	0.00175411	0.000791642	0.0015	0.000233333	0.00285556	0.00026736	0.00132222	8.3887e-05	0.00122222	8.3887e-05	0.00132222	6.93889e-05	0.00261111	0.000300617	0.00167778	0.000302459		0.00666489	0.0024457	0.00651306	0.00308389	0.00559234	0.00105407	0.00443342	0.00089731	0.00479234	0.000155424	0.00430263	0.000378632	0.00472124	0.000175641	0.0133835	0.00140804	0.00745107	0.0011443
880.6	C52H82O8PN	PC(44:11)	0.000305882	0.000177653	0.000349784	0.000211692	0.000355556	0.000101835	0.000688889	0.000309719	0.000411111	0.000150308	0.000188889	0.000183586	0.0004	0.000251661	0.000311111	0.000200924	0.000333333	0.000120185		0.00108554	0.000600932	0.00129	0.000727775	0.00130611	0.000287537	0.00110374	0.000577786	0.00149475	0.000537566	0.000662073	0.00063334	0.00146773	0.000977701	0.00156728	0.00101242	0.00145305	0.00040339
882.6	C52H84O8PN	PC(44:10)	7.05882e-05	7.25358e-05	0.000248918	0.000181497	0.000233333	0.000185592	0.000411111	8.3887e-05	0.000311111	7.698e-05	0.000222222	7.698e-05	3.33333e-05	3.33333e-05	7.77778e-05	5.09175e-05	0	0		0.000240315	0.00022603	0.000916379	0.000719329	0.000838723	0.000622144	0.000625069	7.41285e-05	0.00112297	0.00023399	0.000782925	0.000276008	0.000121139	0.000126282	0.000409568	0.000298299	0	0
884.6	C52H86O8PN	PC(44:9)	1.56863e-05	2.39143e-05	8.39827e-05	9.45303e-05	6.66667e-05	6.66667e-05	0.000111111	9.6225e-05	5.55556e-05	9.6225e-05	4.44444e-05	5.09175e-05	0	0	0.000122222	6.93889e-05	0	0		5.58551e-05	8.81494e-05	0.000326957	0.000407873	0.000255424	0.000252984	0.000167158	0.000148301	0.000195211	0.000338115	0.000156579	0.000177274	0	0	0.000612991	0.000299681	0	0
886.6	C52H88O8PN	PC(44:8)	2.35294e-05	4.52841e-05	9.65368e-05	8.57687e-05	0.000144444	0.000126198	0.000177778	0.000117063	6.66667e-05	8.81917e-05	4.44444e-05	5.09175e-05	1.11111e-05	1.9245e-05	8.88889e-05	5.09175e-05	1.11111e-05	1.9245e-05		7.983e-05	0.000134581	0.000370253	0.000376539	0.00052163	0.000452361	0.000272735	0.000192471	0.000236051	0.000302743	0.000153522	0.000175091	4.20002e-05	7.27464e-05	0.000472359	0.000296673	4.50764e-05	7.80746e-05
888.6	C52H90O8PN	PC(44:7)	1.17647e-05	2.02113e-05	6.40693e-05	6.91989e-05	0.000233333	0.000202759	4.44444e-05	3.849e-05	5.55556e-05	1.9245e-05	2.22222e-05	1.9245e-05	0	0	0.000122222	9.6225e-05	0	0		3.71642e-05	6.32839e-05	0.00024704	0.000288514	0.000897698	0.000778711	7.37613e-05	6.39293e-05	0.000203209	7.61035e-05	7.90116e-05	6.84603e-05	0	0	0.00060297	0.00042399	0	0
890.7	C52H92O8PN	PC(44:6)	2.15686e-05	2.61968e-05	0.000117749	0.000107004	6.66667e-05	5.7735e-05	0.000233333	0.0001	6.66667e-05	8.81917e-05	3.33333e-05	3.33333e-05	0	0	7.77778e-05	7.698e-05	1.11111e-05	1.9245e-05		7.9123e-05	8.6583e-05	0.000444456	0.000439329	0.000239087	0.000191844	0.000370496	0.000184199	0.000236051	0.000302743	0.000117795	0.000116378	0	0	0.000379506	0.000347086	4.50764e-05	7.80746e-05
892.7	C52H94O8PN	PC(44:5)	1.96078e-06	8.08452e-06	8.22511e-05	0.000129279	0	0	3.33333e-05	0	3.33333e-05	3.33333e-05	8.88889e-05	0.00015396	0.000233333	8.81917e-05	2.22222e-05	3.849e-05	0	0		5.5137e-06	2.27336e-05	0.000295374	0.000484589	0	0	5.14499e-05	6.82341e-06	0.000121676	0.000117391	0.00031027	0.000537403	0.000847277	0.000358266	0.000104028	0.000180181	0	0
894.7	C52H96O8PN	PC(44:4)	6.47059e-05	7.01888e-05	0.000134632	0.00011691	0.000133333	3.33333e-05	0.000211111	0.000150308	0.000322222	0.00026943	0.000111111	9.6225e-05	5.55556e-05	3.849e-05	0.000222222	1.9245e-05	0	0		0.000228369	0.00024061	0.000497119	0.00047088	0.000500762	0.000152811	0.000330938	0.000263965	0.00113072	0.000938002	0.000392369	0.000340127	0.000199409	0.000139969	0.00113812	5.95668e-05	0	0
896.7	C52H98O8PN	PC(44:3)	1.76471e-05	2.66605e-05	6.5368e-05	7.99198e-05	2.22222e-05	1.9245e-05	0.000177778	6.93889e-05	7.77778e-05	0.000107152	2.22222e-05	1.9245e-05	1.11111e-05	1.9245e-05	7.77778e-05	5.09175e-05	1.11111e-05	1.9245e-05		6.13871e-05	8.77794e-05	0.000230353	0.000236462	8.05412e-05	6.99801e-05	0.00028301	0.000132965	0.000300593	0.000423278	7.70297e-05	6.67145e-05	4.20002e-05	7.27464e-05	0.000395672	0.00026158	4.86524e-05	8.42685e-05
898.7	C52H100O8PN	PC(44:2)	2.94118e-05	3.70479e-05	7.79221e-05	7.60137e-05	6.66667e-05	6.66667e-05	0.000133333	3.33333e-05	0.000133333	3.33333e-05	2.22222e-05	1.9245e-05	3.33333e-05	3.33333e-05	5.55556e-05	1.9245e-05	0	0		0.000109301	0.000143392	0.000287615	0.000282427	0.000250351	0.000260956	0.000209249	7.11342e-05	0.000489052	0.000153065	7.90116e-05	6.84603e-05	0.000121139	0.000126282	0.000280867	8.36448e-05	0	0
Total PC			2.51536	0.395822	2.43651	0.82045	1.79368	0.194735	4.36934	0.56377	2.22942	0.133989	2.16354	0.224526	2.19073	0.271599	2.86567	0.215642	2.8063	0.473881		9.4307	2.1905	8.94841	2.71653	6.65195	0.625042	6.81638	1.6713	8.08198	0.278413	7.6244	0.993259	7.84761	1.23846	14.6796	0.539847	12.4109	0.94618
701.5	C39H77N2O6P	SM(16:1)	0.0514364	0.00912702	0.0563028	0.0167988	0.0466265	0.00496017	0.0699971	0.000424882	0.0476026	0.002294	0.0760838	0.00271603	0.0463968	0.00296668	0.0570485	0.00620474	0.0525696	0.00676913		0.192127	0.041459	0.207912	0.0541645	0.173137	0.0190226	0.108027	0.0142274	0.172598	0.00375476	0.267754	0.0153098	0.16587	0.0135118	0.29188	0.0165802	0.232994	0.00733088
703.6	C39H79N2O6P	SM(16:0)	0.559756	0.0918454	0.588295	0.173761	0.452541	0.0447717	0.69733	0.0528995	0.508384	0.0244623	0.648952	0.0467281	0.49466	0.0784961	0.699569	0.0620823	0.588946	0.0827033		2.07426	0.319825	2.17443	0.596973	1.67965	0.160657	1.08342	0.219256	1.84353	0.0529469	2.28562	0.223696	1.77141	0.327809	3.57957	0.0212261	2.60931	0.133161
705.6	C39H81N2O6P	DSM(16:0)	0.0160055	0.00356102	0.0158864	0.0053429	0.0158771	0.000586293	0.0177146	0.000276878	0.0139822	0.00206778	0.0190353	0.00219765	0.0125754	0.00056481	0.02205	0.004386	0.0196382	0.0017483		0.058999	0.0118133	0.0592003	0.0209367	0.0589412	0.00161248	0.027378	0.0039991	0.0504884	0.004545	0.0670904	0.00945477	0.0450212	0.00408774	0.112429	0.0154837	0.0873924	0.00591183
729.6	C41H81N2O6P	SM(18:1)	0.0321376	0.0136584	0.0462588	0.0219395	0.0395636	0.00356212	0.0320701	0.0105787	0.0381855	0.00593086	0.0581395	0.00628886	0.0254953	0.00347425	0.0549526	0.00331023	0.054522	0.00723514		0.116668	0.0386946	0.169696	0.06871	0.146863	0.0129094	0.0481873	0.00967378	0.138219	0.0177791	0.204904	0.0276607	0.0913298	0.0153729	0.28168	0.0090697	0.241561	0.00795322
731.6	C41H83N2O6P	SM(18:0)	0.0869382	0.0337855	0.103452	0.0478284	0.101235	0.0125707	0.0762848	0.0219586	0.0467413	0.0432549	0.105771	0.0235701	0.0779788	0.0110795	0.127017	0.0115624	0.0715475	0.0636292		0.317161	0.12067	0.371861	0.155447	0.375671	0.0453913	0.114811	0.0162752	0.16283	0.15011	0.370627	0.0741904	0.27935	0.0485311	0.649971	0.0194267	0.30022	0.263656
733.6	C41H85N2O6P	DSM(18:0)	0.00169225	0.00175305	0.00349452	0.00382533	0.00824002	0.00343056	0	0	0.00232558	0.00273598	0.0044789	0.00775768	0.000459374	0.000795659	0.0018375	0.000407047	0.00562733	0.0040071		0.00619479	0.0060234	0.0123295	0.0140308	0.0303324	0.0116729	0	0	0.00808344	0.00946806	0.0156337	0.0270784	0.00173644	0.0030076	0.00954542	0.00267976	0.0259146	0.0186028
785.6	C45H89N2O6P	SM(22:1)	0	0	0.00441849	0.012521	0.0229687	0.0293404	0	0	0	0	0.00163652	0.00283454	0	0	0	0	0	0		0	0	0.0126783	0.0331928	0.0885577	0.115589	0	0	0	0	0.00563312	0.00975685	0	0	0	0	0	0
787.7	C45H91N2O6P	SM(22:0)	0.0844505	0.0558193	0.0847858	0.0512886	0.0916738	0.0113931	0.187224	0.0611542	0.0310365	0.0124878	0.0946024	0.0269054	0.0198392	0.00765047	0.101177	0.0097129	0.105111	0.0432986		0.300347	0.181838	0.305252	0.168656	0.341407	0.0528901	0.287437	0.101153	0.114613	0.0529751	0.334217	0.103695	0.0711829	0.0293251	0.517531	0.00700706	0.458594	0.146354
789.7	C45H93N2O6P	DSM(22:0)	0.0262755	0.0100048	0.0179156	0.0139673	0.00459374	0.00462343	0.0430663	0.0154293	0.00155039	0.00268535	0.0167097	0.00186532	0.011226	0.00421991	0.0330749	0.0028201	0.0254091	0.00890672		0.0979972	0.0413231	0.0664891	0.0515535	0.0174214	0.0176218	0.0680149	0.0295431	0.00608257	0.0105353	0.0588939	0.00814145	0.040505	0.0171545	0.169579	0.0127842	0.111341	0.02898
813.7	C47H93N2O6P	SM(24:1)	0.217338	0.0382486	0.219492	0.068866	0.19242	0.0240945	0.334137	0.0454912	0.166667	0.00480185	0.208728	0.0272517	0.182946	0.0202203	0.280304	0.025695	0.290267	0.0345356		0.805649	0.140375	0.81308	0.255136	0.712858	0.0704086	0.521175	0.128966	0.606038	0.0533896	0.735921	0.116216	0.657134	0.108681	1.43421	0.0360914	1.28741	0.0325818
815.7	C47H95N2O6P	SM(24:0)	0.0565385	0.0301674	0.0639619	0.0239703	0.0749641	0.00701563	0.15211	0.0155793	0.0224806	0.0031518	0.0765719	0.00314355	0.0561872	0.00516245	0.0788688	0.00683783	0.0755096	0.0137991		0.202028	0.0964951	0.23625	0.0860256	0.277829	0.0163705	0.236178	0.048873	0.0812822	0.00798281	0.269507	0.017022	0.20171	0.0306525	0.403935	0.0213576	0.334102	0.035021
817.7	C47H97N2O6P	DSM(24:0)	0	0	0.000114098	0.000400221	0	0	0	0	0.000229687	0.00039783	0	0	0	0	0	0	0	0		0	0	0.000474772	0.00188681	0	0	0	0	0.000795696	0.00137819	0	0	0	0	0	0	0	0
Total SM and DSM			1.13257	0.223367	1.20438	0.355761	1.0507	0.0769296	1.60993	0.111188	0.879185	0.0608477	1.31071	0.0828528	0.927763	0.109111	1.4559	0.126884	1.28915	0.250175		4.17143	0.62106	4.42966	1.15081	3.90267	0.316828	2.49463	0.447978	3.18456	0.0185689	4.6158	0.414943	3.32525	0.525254	7.45034	0.0702904	5.68884	0.543308
714.5	C40H76O7PN	ePC(32:3)	5.09804e-05	3.74864e-05	9.22078e-05	8.35779e-05	0.000111111	1.9245e-05	6.66667e-05	3.33333e-05	0.000155556	0.000101835	2.22222e-05	1.9245e-05	1.11111e-05	1.9245e-05	0.000133333	5.7735e-05	4.44444e-05	1.9245e-05		0.00018383	0.000124847	0.000365492	0.000373322	0.000410195	4.40057e-05	9.86066e-05	3.81659e-05	0.000563688	0.000354777	7.84738e-05	6.80253e-05	3.71383e-05	6.43254e-05	0.00068656	0.000303606	0.000204356	0.000110571
716.6	C40H78O7PN	ePC(32:2)	0.000368627	0.00014929	0.000430303	0.00021297	0.000322222	0.000107152	0.000388889	0.000167774	0.0005	0.000185592	0.000277778	0.00019245	0.000488889	9.6225e-05	0.000822222	0.000320301	0.000322222	6.93889e-05		0.00137784	0.000560065	0.00165017	0.000948128	0.00118849	0.000374445	0.000615781	0.000306544	0.00181868	0.000670953	0.000988566	0.000711614	0.00173566	0.000236606	0.00413329	0.00125085	0.00142796	0.000234512
718.6	C40H80O7PN	ePC(32:1)	0.00504706	0.000814373	0.00588009	0.00188311	0.0044	0.000608276	0.00672222	0.000523167	0.00518889	0.000527398	0.00568889	0.000623906	0.00513333	0.000775314	0.00945556	0.000784809	0.00481111	0.0010378		0.0188227	0.00352444	0.0217502	0.00682038	0.0162884	0.00170988	0.0104471	0.00213289	0.0187951	0.00136927	0.0200501	0.00274453	0.0183895	0.00333773	0.0483987	0.000292793	0.0211996	0.00248478
720.6	C40H82O7PN	ePC(32:0)	0.00243529	0.000790084	0.00292468	0.00127833	0.00394444	0.000644923	0.00665556	0.000712845	0.00157778	1.9245e-05	0.00268889	0.000236487	0.00202222	0.00021688	0.00348889	0.000371683	0.00238889	0.0005521		0.00896075	0.00240227	0.0106799	0.00412731	0.0145942	0.00193597	0.0103692	0.002378	0.0057365	0.000469873	0.00947204	0.00106348	0.00725352	0.00108741	0.0178416	0.000844172	0.0106083	0.00211891
740.6	C42H78O7PN	ePC(34:4)	0.000101961	8.45499e-05	0.000112121	9.64136e-05	6.66667e-05	0	7.77778e-05	1.9245e-05	0.000111111	7.698e-05	0.0001	3.33333e-05	5.55556e-05	1.9245e-05	0.000466667	3.33333e-05	7.77778e-05	5.09175e-05		0.000379809	0.000320344	0.000421044	0.000372838	0.000247875	1.56671e-05	0.000121762	4.28368e-05	0.000396219	0.000257254	0.00035231	0.000118266	0.000198367	6.91884e-05	0.00239492	0.000189309	0.000340076	0.000217468
742.6	C42H80O7PN	ePC(34:3)	0.0127843	0.00329246	0.0112294	0.00470905	0.0071	0.000851143	0.0175111	0.00209346	0.0119333	0.000578312	0.00897778	0.00116492	0.0192444	0.00293074	0.0255667	0.00233833	0.0088	0.00137477		0.0480082	0.014539	0.0418677	0.0195491	0.0263413	0.00298144	0.0273045	0.00651588	0.043266	0.000832057	0.031653	0.00496735	0.0689055	0.0122644	0.13084	0.00465691	0.0389465	0.00247808
744.6	C42H82O7PN	ePC(34:2)	0.0189765	0.003929	0.0183753	0.00725513	0.0139444	0.00215105	0.0292222	0.00327012	0.0153444	0.0010362	0.0162667	0.00216744	0.0238556	0.00413042	0.0460556	0.00279808	0.0154889	0.00284299		0.0716477	0.019367	0.0677362	0.0272704	0.0516796	0.00726475	0.0455227	0.0104705	0.0556096	0.00198838	0.0573514	0.00913159	0.0854952	0.0174883	0.236114	0.00974533	0.0684404	0.00620434
746.6	C42H84O7PN	ePC(34:1)	0.011549	0.00230194	0.0128636	0.00493075	0.00953333	0.00103655	0.0212667	0.00264575	0.0121444	0.0011042	0.0130111	0.00178772	0.00833333	0.0011392	0.0220333	0.00153442	0.0121333	0.00200028		0.0429755	0.00899458	0.0476384	0.018085	0.0353776	0.00367445	0.0331861	0.00817467	0.0439894	0.00255224	0.0458775	0.00751113	0.0298565	0.00507938	0.11296	0.00613383	0.0536563	0.0036661
748.6	C42H86O7PN	ePC(34:0)	0.00163137	0.00043692	0.00199351	0.000789238	0.00188889	0.0003372	0.00277778	0.00015396	0.00176667	0.00034801	0.00216667	0.000433333	0.00104444	6.93889e-05	0.00256667	0.000120185	0.00163333	0.00031798		0.00605466	0.00168237	0.00733985	0.0027712	0.00698477	0.00101858	0.00430813	0.000786078	0.00639057	0.00108493	0.00764717	0.00173861	0.0037459	0.000471959	0.0131663	0.000570222	0.00720738	0.000692752
766.6	C44H80O7PN	ePC(36:5)	0.0119608	0.00256107	0.0122801	0.00492917	0.0106889	0.00131712	0.0146889	0.00149604	0.0148444	0.00042339	0.0118556	0.00053472	0.0133667	0.00175721	0.0277889	0.00191669	0.0128111	0.0026005		0.0444875	0.0103067	0.0450841	0.0182865	0.0396621	0.00471054	0.0228752	0.0051462	0.0538999	0.00306465	0.0417357	0.00294377	0.047871	0.00774969	0.142406	0.00562713	0.0566128	0.00685336
768.6	C44H82O7PN	ePC(36:4)	0.0224765	0.00438734	0.0235939	0.00972608	0.0239778	0.0024876	0.0335222	0.00377732	0.0194	0.000896289	0.0265889	0.00272567	0.0234556	0.00387375	0.0581111	0.00453043	0.0321444	0.0058956		0.0838539	0.0193786	0.0865108	0.0356725	0.0889635	0.00849155	0.0522523	0.0122482	0.0703448	0.00151684	0.0936974	0.012075	0.0840414	0.016429	0.297593	0.00886832	0.142082	0.0133458
770.6	C44H84O7PN	ePC(36:3)	0.00826667	0.00231487	0.00762424	0.00323058	0.00551111	0.00081944	0.0144889	0.00152364	0.00596667	0.000378594	0.00633333	0.000152753	0.00937778	0.0014886	0.0183444	0.00128077	0.00676667	0.000902466		0.0308632	0.00890948	0.0280769	0.0117579	0.0204709	0.00319492	0.02257	0.00514164	0.021618	8.14046e-05	0.0222782	0.000762987	0.0336449	0.00673756	0.0939829	0.00277443	0.0300182	0.00193499
772.6	C44H86O7PN	ePC(36:2)	0.0181922	0.00331431	0.019245	0.00766471	0.0149111	0.00160981	0.0353444	0.00425184	0.0145444	0.000906969	0.0150222	0.00144312	0.0142333	0.00182605	0.0323889	0.00280661	0.00948889	0.00183676		0.0689189	0.0183754	0.0707016	0.0263066	0.055291	0.00502486	0.0551082	0.0131437	0.0527011	0.000647153	0.0529323	0.00651947	0.0509494	0.00784871	0.165836	0.00724792	0.0418942	0.00412636
774.6	C44H88O7PN	ePC(36:1)	0.0104725	0.00471975	0.0177515	0.00800487	0.0158111	0.00209134	0.0286111	0.0033886	0.0128778	0.00116683	0.0159111	0.00192421	0.00446667	0.00121427	0.0234444	0.000996847	0.00624444	0.000972016		0.037627	0.0117455	0.0662269	0.0314852	0.0587381	0.00827749	0.0446128	0.0106342	0.0466338	0.00239599	0.0560892	0.00831095	0.015945	0.00431963	0.120407	0.00847439	0.0276915	0.00260481
776.6	C44H90O7PN	ePC(36:0)	0.000111765	0.000195413	4.06926e-05	0.000103396	0	0	0	0	0.000277778	0.000241139	7.77778e-05	0.000134715	0.0002	6.66667e-05	0	0	0.0002	8.81917e-05		0.000378374	0.000687334	0.000163537	0.000435012	0	0	0	0	0.00102349	0.000887026	0.000271486	0.000470228	0.000719192	0.000267095	0	0	0.000911645	0.000438183
792.6	C46H82O7PN	ePC(38:6)	0.0061098	0.00130835	0.00598528	0.00270781	0.0046	0.000622718	0.00786667	0.000433333	0.00697778	0.00101835	0.00487778	0.000933532	0.00517778	0.0009582	0.00977778	0.000883386	0.00427778	0.000885898		0.0232051	0.00745585	0.0214907	0.0081433	0.0170673	0.00223941	0.0121596	0.00189192	0.0252003	0.00232347	0.0172139	0.00373117	0.0184214	0.00265625	0.050172	0.00471172	0.0188594	0.00204264
794.6	C46H84O7PN	ePC(38:5)	0.0181843	0.00332547	0.016781	0.00675303	0.0122111	0.00144888	0.0244333	0.00358903	0.0142778	0.00143346	0.0165	0.00176761	0.0152667	0.00130767	0.0384333	0.00402506	0.0196889	0.00302459		0.0678722	0.0151199	0.0617191	0.025395	0.0453814	0.00596614	0.0380655	0.00943403	0.0516847	0.00304253	0.0581484	0.00774331	0.0546052	0.00587896	0.196479	0.00459272	0.0872209	0.00649848
796.6	C46H86O7PN	ePC(38:4)	0.0140392	0.0031723	0.016326	0.00567278	0.0153444	0.00160289	0.0225889	0.00298149	0.0116889	0.00115582	0.0148333	0.00133832	0.00987778	0.00156926	0.0279889	0.00264624	0.0143556	0.00318858		0.0522163	0.0122518	0.0603631	0.0208994	0.0568645	0.00424735	0.0352387	0.00867896	0.0422931	0.00186987	0.0522571	0.00602545	0.0352958	0.00578771	0.143216	0.00544548	0.0633957	0.00898863
798.6	C46H88O7PN	ePC(38:3)	0.00621569	0.00572097	0.015345	0.0072693	0.0167778	0.00142452	0.0207778	0.00265128	0.0109667	0.0014678	0.0136111	0.001071	0.00257778	0.000138778	0.0217889	0.00233579	0.0033	0.000351188		0.0212724	0.0160241	0.0579757	0.0303391	0.0622314	0.0041233	0.0323703	0.00768418	0.0396445	0.0034433	0.0479451	0.00503631	0.00920021	0.000107262	0.111379	0.00334493	0.0146462	8.1303e-05
800.6	C46H90O7PN	ePC(38:2)	0.00720588	0.00230233	0.0110749	0.00453727	0.0112	0.00164621	0.0203444	0.00286983	0.00735556	0.000955878	0.0112111	0.00142997	0.00434444	0.000390631	0.016	0.000940449	0.00385556	0.0011673		0.0264191	0.00729028	0.041059	0.0175352	0.0414705	0.00499151	0.0317102	0.00782162	0.0267264	0.00377947	0.0395253	0.00612242	0.0155228	0.00146953	0.0820173	0.00265786	0.0168789	0.00350872
802.7	C46H92O7PN	ePC(38:1)	0.0082902	0.00313138	0.0119442	0.00464321	0.0122222	0.00098338	0.0223778	0.00292524	0.0083	0.000633333	0.0121444	0.000787636	0.00358889	0.000258915	0.0146556	0.00142374	0.00568889	0.00070422		0.0301911	0.00918779	0.0439834	0.0163598	0.0453555	0.00322166	0.0347544	0.00777561	0.0300903	0.00175529	0.0427638	0.00384216	0.0128017	0.000387742	0.0749609	0.0011601	0.025339	0.00299263
804.7	C46H94O7PN	ePC(38:0) or PC(38:7)	0.00044902	0.000394426	0.000554113	0.000738618	0.000211111	0.000117063	0.000355556	0.000335548	0.00124444	0.000605836	0	0	0.000188889	0.000183586	0.000244444	0.000164429	2.22222e-05	1.9245e-05		0.00172235	0.00159014	0.00192476	0.00238723	0.000790735	0.000469266	0.000552078	0.000566374	0.0044264	0.00198925	0	0	0.000660522	0.000618336	0.00126446	0.000857507	0.000103966	9.05902e-05
820.6	C48H86O7PN	ePC(40:6)	0.00350392	0.00115704	0.00326407	0.00143252	0.00243333	0.000491031	0.00488889	0.000800231	0.00373333	0.000251661	0.0021	0.00031798	0.00183333	0.000185592	0.00347778	0.000333888	0.00178889	0.000566993		0.013215	0.00470533	0.0117219	0.00418891	0.00901629	0.00174315	0.00759875	0.00188832	0.0135654	0.00126859	0.00739062	0.00115164	0.00657199	0.000964789	0.0177942	0.00070156	0.00784511	0.00175533
822.6	C48H88O7PN	ePC(40:5)	0.00460784	0.00301113	0.00738268	0.00302577	0.00666667	0.000533333	0.00922222	0.000844152	0.00821111	0.000573811	0.00443333	0.000251661	0.00212222	0.000309719	0.00717778	0.000936503	0.00238889	0.000353291		0.0163254	0.00830626	0.0272682	0.0107038	0.0247677	0.00225679	0.0143087	0.00282566	0.0297462	0.000678582	0.0156048	0.00119265	0.0076185	0.00147735	0.0366395	0.00175652	0.0105765	0.00056193
824.6	C48H90O7PN	ePC(40:4)	0.00221176	0.00142468	0.00435887	0.00194689	0.00426667	0.000470225	0.00641111	0.00134054	0.00307778	0.000258915	0.00301111	0.000386341	0.000966667	0.000166667	0.00552222	0.000685025	0.00125556	0.000234126		0.00787571	0.0040645	0.0163775	0.00795379	0.0158379	0.00173247	0.0100009	0.00293818	0.0111504	0.000566973	0.0106068	0.00155745	0.00344808	0.000564794	0.0282384	0.00229939	0.00554331	0.000486561
826.7	C48H92O7PN	ePC(40:3)	0.00175098	0.00219985	0.00602987	0.00328321	0.00696667	0.0004	0.00822222	0.000985638	0.0038	0.000405518	0.00407778	0.000651778	0.000244444	8.3887e-05	0.00751111	0.000833556	0.000388889	0.000134715		0.00572186	0.00644073	0.0230683	0.0143293	0.0258881	0.00195334	0.0127739	0.0027996	0.0137752	0.00126268	0.0143787	0.00265455	0.000886325	0.000353565	0.0384266	0.00226013	0.00169891	0.000425817
828.7	C48H94O7PN	ePC(40:2)	0.000990196	0.000413784	0.00189221	0.000797839	0.00255556	0.00026943	0.00264444	0.000258915	0.000977778	0.00026736	0.00201111	0.000189541	0.000666667	0.000120185	0.00246667	0.000264575	0.0008	0.000290593		0.00365365	0.00149829	0.00710113	0.00332313	0.0094861	0.000987367	0.00411085	0.000895605	0.00359249	0.00120877	0.00708468	0.000831844	0.00236704	0.000275267	0.0126295	0.000994255	0.00358221	0.00136485
Total ePC			0.197984	0.0368675	0.235375	0.0766835	0.207667	0.0232169	0.361478	0.0411506	0.197244	0.0140958	0.2138	0.0212655	0.172144	0.0229062	0.425711	0.0337873	0.171167	0.0304463		0.73423	0.131369	0.870266	0.279219	0.770395	0.0792522	0.563036	0.129465	0.714682	0.0250249	0.753394	0.095172	0.616188	0.0973301	2.17998	0.0668072	0.756931	0.0685182
452.3	C21H42O7PN	LPE(16:1)	0	0	5.62771e-06	2.61589e-05	0	0	2.22222e-05	3.849e-05	0	0	0	0	0	0	0	0	0	0		0	0	2.3879e-05	0.000114886	0	0	3.60366e-05	6.24172e-05	0	0	0	0	0	0	0	0	0	0
454.3	C21H44O7PN	LPE(16:0)	0.000611765	0.000522406	0.000901299	0.000723326	0.000611111	0.000150308	0.00363333	0.00083865	0.00103333	0.000321455	0.000466667	0.000328295	0.000288889	0.000342107	0.000566667	0.000120185	0.000288889	6.93889e-05		0.00220101	0.00187966	0.00328765	0.00254924	0.00226808	0.000568873	0.00565225	0.00170803	0.00378454	0.0013322	0.00165185	0.0011606	0.00105381	0.00123005	0.00288848	0.000439815	0.00130963	0.000447643
476.3	C23H42O7PN	LPE(18:3)	5.88235e-06	1.76198e-05	1.2987e-05	4.52917e-05	0	0	0	0	0	0	0	0	0	0	6.66667e-05	5.7735e-05	0	0		2.22053e-05	6.47334e-05	4.9454e-05	0.000195316	0	0	0	0	0	0	0	0	0	0	0.000342145	0.000299718	0	0
478.3	C23H44O7PN	LPE(18:2)	0.00152157	0.00108371	0.00155411	0.00107752	0.00128889	0.000816723	0.0058	0.000750555	0.000755556	0.000183586	0.000577778	0.00053886	0.00262222	0.000379083	0.00313333	0.000260342	0.000522222	0.000383454		0.00609621	0.00561919	0.00568424	0.00371009	0.00470081	0.00276123	0.00903245	0.00213491	0.00275015	0.000695031	0.00204564	0.00188871	0.00932758	0.0008765	0.0160531	0.000901393	0.00229669	0.00156477
480.3	C23H46O7PN	LPE(18:1)	0.00109608	0.000867618	0.00103074	0.000676501	0.0003	0.0003	0.00286667	0.00120554	0.000422222	0.000414103	0.000222222	0.00020367	0.00152222	0.000684214	0.00216667	0.000409607	0.000488889	0.000283497		0.00424287	0.00362286	0.00406131	0.00303505	0.00116055	0.00117186	0.00455913	0.00224246	0.00160369	0.00167022	0.000788702	0.000732696	0.00554479	0.00273572	0.0110457	0.00134587	0.00226272	0.00143936
500.3	C25H42O7PN	LPE(20:5)	1.96078e-06	8.08452e-06	1.03896e-05	2.49325e-05	2.22222e-05	3.849e-05	3.33333e-05	5.7735e-05	4.44444e-05	5.09175e-05	0	0	2.22222e-05	3.849e-05	1.11111e-05	1.9245e-05	1.11111e-05	1.9245e-05		7.64434e-06	3.15184e-05	4.15089e-05	0.000103347	7.67666e-05	0.000132964	5.40549e-05	9.36258e-05	0.000155618	0.000179097	0	0	8.40003e-05	0.000145493	6.20345e-05	0.000107447	4.50764e-05	7.80746e-05
502.3	C25H44O7PN	LPE(20:4)	0.000301961	0.000290467	0.000551948	0.000417263	0.000488889	0.000383454	0.001	0.000448454	0.0001	6.66667e-05	0.000433333	0	0.000488889	0.000368681	0.00121111	0.000320301	0.000455556	0.000171053		0.00112577	0.00112483	0.00210984	0.00172766	0.00187582	0.00151984	0.00153898	0.000756013	0.000364478	0.000236313	0.00152435	3.99724e-05	0.00180286	0.00141181	0.00613481	0.00114763	0.00208605	0.00095675
504.3	C25H46O7PN	LPE(20:3)	6.47059e-05	7.49728e-05	9.65368e-05	0.000117302	0.0001	3.33333e-05	8.88889e-05	9.6225e-05	4.44444e-05	5.09175e-05	3.33333e-05	3.33333e-05	0.000155556	8.3887e-05	5.55556e-05	6.93889e-05	8.88889e-05	1.9245e-05		0.000246391	0.000279341	0.000379816	0.000504727	0.000376825	0.000145245	0.000141541	0.00015843	0.000169267	0.000201618	0.000117795	0.000116378	0.000550149	0.000278407	0.000265458	0.000322362	0.000391814	5.43393e-05
506.3	C25H48O7PN	LPE(20:2)	1.96078e-06	8.08452e-06	1.7316e-06	1.1965e-05	0	0	0	0	0	0	0	0	0	0	0	0	0	0		5.5137e-06	2.27336e-05	7.52784e-06	5.20531e-05	0	0	0	0	0	0	0	0	0	0	0	0	0	0
508.3	C25H50O7PN	LPE(20:1)	3.92157e-06	1.6169e-05	4.329e-07	3.79869e-06	0	0	0	0	0	0	0	0	0	0	0	0	0	0		1.55318e-05	6.40392e-05	2.19301e-06	1.92436e-05	0	0	0	0	0	0	0	0	0	0	0	0	0	0
510.3	C25H52O7PN	LPE(20:0)	1.96078e-06	8.08452e-06	3.0303e-06	1.72544e-05	0	0	0	0	0	0	0	0	0	0	0	0	0	0		1.0528e-05	4.34082e-05	1.19158e-05	6.49957e-05	0	0	0	0	0	0	0	0	0	0	0	0	0	0
526.3	C27H44O7PN	LPE(22:6)	0.000280392	0.000198976	0.000303896	0.000276252	0.000444444	0.000221944	0.000733333	0.000333333	0.000522222	0.000335548	4.44444e-05	5.09175e-05	1.11111e-05	1.9245e-05	0.0002	0.0001	4.44444e-05	5.09175e-05		0.00108262	0.000965751	0.00105359	0.00088249	0.00162203	0.000742606	0.00116639	0.000606457	0.00189856	0.00118447	0.000153522	0.000175091	4.00902e-05	6.94383e-05	0.00105877	0.000603808	0.000183882	0.000205485
528.3	C27H46O7PN	LPE(22:5)	3.13725e-05	5.06494e-05	3.41991e-05	5.56656e-05	4.44444e-05	3.849e-05	2.22222e-05	3.849e-05	4.44444e-05	5.09175e-05	5.55556e-05	9.6225e-05	2.22222e-05	3.849e-05	8.88889e-05	6.93889e-05	1.11111e-05	1.9245e-05		0.000107516	0.000172142	0.000126556	0.000211361	0.000163559	0.000142442	3.77247e-05	6.53411e-05	0.000169267	0.000201618	0.000193919	0.000335877	7.42766e-05	0.000128651	0.000436908	0.000307662	5.53138e-05	9.58064e-05
Total LysoPE			0.00392353	0.00224267	0.00450693	0.00219642	0.0033	0.00057735	0.0142	0.00288348	0.00296667	0.000788106	0.00183333	0.000832666	0.00513333	0.000898765	0.0075	0.000984886	0.00191111	0.000356423		0.0151638	0.0106609	0.0168395	0.00839389	0.0122444	0.00211632	0.0222186	0.00664638	0.0108956	0.00362795	0.00647578	0.00297873	0.0184776	0.00413782	0.0382874	0.00171036	0.00863117	0.00245067
634.4	C33H64O8PN	PE(28:1)	0	0	1.2987e-06	6.49237e-06	0	0	0	0	0	0	0	0	0	0	0	0	1.11111e-05	1.9245e-05		0	0	5.82924e-06	2.99126e-05	0	0	0	0	0	0	0	0	0	0	0	0	5.53138e-05	9.58064e-05
636.5	C33H66O8PN	PE(28:0)	0	0	3.0303e-06	9.6455e-06	0	0	0	0	0	0	0	0	0	0	1.11111e-05	1.9245e-05	0	0		0	0	1.35303e-05	4.35328e-05	0	0	0	0	0	0	0	0	0	0	5.20138e-05	9.00905e-05	0	0
662.5	C35H68O8PN	PE(30:1)	4.11765e-05	8.54152e-05	2.94372e-05	6.75325e-05	0	0	1.11111e-05	1.9245e-05	0	0	7.77778e-05	0.000134715	0	0	1.11111e-05	1.9245e-05	2.22222e-05	3.849e-05		0.000159799	0.00030446	0.000105759	0.00025048	0	0	1.88623e-05	3.26705e-05	0	0	0.000271486	0.000470228	0	0	6.20345e-05	0.000107447	0.000110628	0.000191613
664.5	C35H70O8PN	PE(30:0)	3.52941e-05	7.58934e-05	3.76623e-05	7.72992e-05	4.44444e-05	3.849e-05	0	0	3.33333e-05	5.7735e-05	0	0	0	0	3.33333e-05	3.33333e-05	0	0		0.000118801	0.000249089	0.000142738	0.000248048	0.000163559	0.000142442	0	0	0.000130775	0.000226509	0	0	0	0	0.000166062	0.000157004	0	0
688.5	C37H70O8PN	PE(32:2)	3.92157e-06	1.10702e-05	1.12554e-05	1.76138e-05	2.22222e-05	1.9245e-05	5.55556e-05	9.6225e-05	2.22222e-05	3.849e-05	0	0	0	0	1.11111e-05	1.9245e-05	4.44444e-05	5.09175e-05		1.3158e-05	3.76916e-05	4.6139e-05	7.58743e-05	8.17795e-05	7.12212e-05	9.43117e-05	0.000163353	8.71835e-05	0.000151006	0	0	0	0	5.20138e-05	9.00905e-05	0.000211018	0.00025742
690.5	C37H72O8PN	PE(32:1)	7.2549e-05	6.58653e-05	0.000164069	0.00015929	0.000122222	5.09175e-05	0.0004	0.000233333	0.000222222	0.000101835	0.0002	0.000145297	0.000122222	5.09175e-05	0.000111111	3.849e-05	0.000622222	0.000150308		0.000262671	0.000238781	0.000671747	0.000830641	0.00045483	0.00019906	0.000647523	0.000410863	0.000793538	0.000325464	0.000700288	0.000504259	0.000433873	0.00016952	0.000561734	0.00016729	0.00273555	0.000394892
692.5	C37H74O8PN	PE(32:0)	1.76471e-05	2.39143e-05	3.11688e-05	3.12216e-05	0.0001	3.33333e-05	5.55556e-05	5.09175e-05	1.11111e-05	1.9245e-05	1.11111e-05	1.9245e-05	2.22222e-05	1.9245e-05	1.11111e-05	1.9245e-05	4.44444e-05	3.849e-05		7.04144e-05	0.000103552	0.000112968	0.000112298	0.000370574	0.000124672	8.57255e-05	8.48932e-05	4.35917e-05	7.55031e-05	4.02279e-05	6.96767e-05	7.72285e-05	6.70283e-05	5.20138e-05	9.00905e-05	0.000207933	0.00018118
712.5	C39H70O8PN	PE(34:4)	1.37255e-05	1.691e-05	2.64069e-05	3.43433e-05	5.55556e-05	6.93889e-05	4.44444e-05	1.9245e-05	3.33333e-05	0	0	0	2.22222e-05	1.9245e-05	1.11111e-05	1.9245e-05	2.22222e-05	3.849e-05		5.16401e-05	6.70327e-05	9.37424e-05	0.000134223	0.000195691	0.000237973	6.60191e-05	1.85729e-05	0.000121126	8.39738e-06	0	0	7.91385e-05	6.89228e-05	6.20345e-05	0.000107447	9.01528e-05	0.000156149
714.5	C39H72O8PN	PE(34:3)	0.00034902	0.000269804	0.000471861	0.00027978	0.000333333	3.33333e-05	0.00134444	8.3887e-05	0.000566667	0.000233333	0.0003	0.000120185	0.000177778	0.000107152	0.00131111	0.000164429	0.000477778	8.3887e-05		0.00135053	0.00112903	0.00178307	0.00115707	0.00124061	0.000165943	0.00206398	0.000159933	0.00207719	0.000899066	0.00106271	0.000454808	0.000649777	0.000425732	0.00675088	0.00107231	0.0021424	0.000456921
716.5	C39H74O8PN	PE(34:2)	0.0058451	0.00249056	0.0062	0.00325043	0.0046	0.000360555	0.0188889	0.000847436	0.00588889	0.000107152	0.00488889	0.000680142	0.00574444	0.000670268	0.00985556	0.000707369	0.00694444	0.000989014		0.0228773	0.0121842	0.0236438	0.0151578	0.0170469	0.000240228	0.0292268	0.00480209	0.021407	0.00169405	0.0172395	0.0028654	0.0205622	0.00295522	0.0504892	0.00158693	0.0307814	0.00198726
718.5	C39H76O8PN	PE(34:1)	0.00281765	0.00113481	0.00312684	0.00159099	0.00246667	0.000466667	0.00896667	0.000635959	0.00357778	0.000200924	0.00296667	0.000251661	0.0027	0.000450925	0.0042	8.81917e-05	0.0056	0.000378594		0.011032	0.00608221	0.0121326	0.00818118	0.00911381	0.00137168	0.0139242	0.00275117	0.0130301	0.00159176	0.0104503	0.00114608	0.00959137	0.00100853	0.0215966	0.00186589	0.0249594	0.00189439
720.5	C39H78O8PN	PE(34:0)	1.37255e-05	3.34557e-05	1.55844e-05	3.95828e-05	3.33333e-05	5.7735e-05	1.11111e-05	1.9245e-05	0	0	0	0	1.11111e-05	1.9245e-05	1.11111e-05	1.9245e-05	0	0		5.35219e-05	0.00012625	6.68168e-05	0.000187614	0.00011515	0.000199446	1.88623e-05	3.26705e-05	0	0	0	0	4.20002e-05	7.27464e-05	5.74025e-05	9.94241e-05	0	0
736.5	C41H70O8PN	PE(36:6)	1.76471e-05	2.39143e-05	3.67965e-05	5.66059e-05	1.11111e-05	1.9245e-05	0.000133333	0	2.22222e-05	1.9245e-05	3.33333e-05	3.33333e-05	1.11111e-05	1.9245e-05	5.55556e-05	1.9245e-05	2.22222e-05	3.849e-05		6.59281e-05	8.58372e-05	0.000132107	0.000190267	3.83833e-05	6.64819e-05	0.000205799	2.72937e-05	8.26339e-05	7.18877e-05	0.000118702	0.000120732	3.71383e-05	6.43254e-05	0.000280867	8.36448e-05	0.000110628	0.000191613
738.5	C41H72O8PN	PE(36:5)	0.000639216	0.000330243	0.000722078	0.000561421	0.000455556	0.000150308	0.00144444	0.000126198	0.00112222	0.000126198	0.000388889	0.000226895	0.000277778	0.000134715	0.00166667	0.000472582	0.000944444	0.000157527		0.00252531	0.00173255	0.00266604	0.00217934	0.00167787	0.000483748	0.00221664	0.000211127	0.00406338	0.000320107	0.0013755	0.000806744	0.000998608	0.000515474	0.00843537	0.00163231	0.00424134	0.000989536
740.5	C41H74O8PN	PE(36:4)	0.00597647	0.00253656	0.00629134	0.00276025	0.00457778	0.000745604	0.0125667	0.000737111	0.00723333	0.000868588	0.00495556	0.000790452	0.00468889	0.000818083	0.0119667	0.000523874	0.0118222	0.000940646		0.0232598	0.013543	0.0238641	0.0124062	0.0169164	0.00191057	0.0194763	0.00353015	0.0261406	0.00152021	0.0174809	0.00326658	0.0168689	0.00388183	0.0615777	0.00630742	0.0526605	0.00393833
742.5	C41H76O8PN	PE(36:3)	0.00587647	0.00273229	0.00548658	0.00284629	0.00364444	0.000164429	0.0166444	0.00112858	0.00505556	0.0005295	0.00288889	0.000386341	0.00576667	0.000560753	0.0105667	0.00085049	0.00411111	0.000516756		0.0233444	0.0139317	0.0209078	0.0125178	0.0135552	0.00113175	0.0258418	0.00503757	0.0183366	0.00178511	0.0101857	0.00164035	0.0205996	0.00201904	0.0543158	0.00592288	0.0183237	0.00235956
744.5	C41H78O8PN	PE(36:2)	0.0181667	0.00791931	0.0174273	0.00879816	0.0131778	0.000852665	0.0500111	0.00473396	0.0165778	0.000401848	0.0109333	0.00208513	0.0165667	0.000472582	0.0230444	0.00147435	0.0149778	0.00103082		0.0714278	0.0382711	0.0659411	0.0395867	0.0489162	0.00289949	0.0776719	0.0164349	0.060189	0.00316506	0.0385759	0.00836549	0.059302	0.00496599	0.11812	0.00467218	0.0667135	0.00419292
746.6	C41H80O8PN	PE(36:1)	0.00302157	0.00146756	0.00283506	0.00169877	0.00234444	0.000254588	0.00763333	0.00117804	0.00286667	0.000493288	0.00124444	0.000250185	0.00233333	0.000560753	0.00308889	0.000365655	0.00217778	0.000574779		0.0119416	0.00705454	0.0107445	0.0072689	0.00869383	0.000780571	0.0119428	0.00326519	0.010334	0.001139	0.00438887	0.00097805	0.00842067	0.00251109	0.0159916	0.00326787	0.00956856	0.00159575
748.6	C41H82O8PN	PE(36:0)	0.000490196	0.000229663	0.000502165	0.000356942	0.000522222	0.000126198	0.000822222	0.000221944	0.00112222	0.00027955	0.000333333	0.000120185	0.000277778	6.93889e-05	0.000511111	0.00019245	0.0005	0.000145297		0.00183858	0.000916112	0.00175993	0.00111329	0.00194969	0.000527856	0.0012424	0.000192723	0.00410748	0.00120177	0.00116878	0.000409409	0.000989926	0.000232568	0.00263143	0.00101821	0.00223823	0.000701537
764.5	C43H74O8PN	PE(38:6)	0.00699608	0.00377561	0.00779264	0.00495455	0.00538889	0.000627458	0.0131333	0.00102035	0.0128333	0.00113725	0.00554444	0.000832889	0.00302222	0.00053886	0.00725556	0.000979985	0.00808889	0.00120984		0.0277497	0.0198015	0.0283985	0.0161395	0.0199745	0.00190592	0.0204061	0.00415842	0.0466033	0.00466484	0.0195498	0.00339371	0.0108865	0.00258359	0.0371229	0.00396368	0.0358422	0.00256341
766.5	C43H76O8PN	PE(38:5)	0.00488235	0.00214311	0.00503896	0.00240268	0.00295556	0.000655179	0.00991111	0.000574779	0.00531111	0.000504792	0.00388889	0.000616742	0.00314444	0.000183586	0.00874444	0.000126198	0.00664444	0.000787636		0.0191643	0.0112463	0.0190302	0.00995468	0.011035	0.00279115	0.0153478	0.00262679	0.0192168	0.000672009	0.0137171	0.00255164	0.0112273	0.000504272	0.0449482	0.00346138	0.0294917	0.00142219
768.5	C43H78O8PN	PE(38:4)	0.0150882	0.00625511	0.0160221	0.0067325	0.0134889	0.00181179	0.0278	0.00221209	0.0169111	0.000601233	0.0140556	0.00118806	0.012	0.000808977	0.0205	0.00156241	0.0278222	0.00356438		0.0580873	0.0288294	0.0603796	0.0291266	0.0499461	0.00514601	0.0431821	0.00879841	0.061373	0.00283203	0.0495156	0.00549101	0.0429399	0.00429897	0.104991	0.00305335	0.123459	0.00751601
770.6	C43H80O8PN	PE(38:3)	0.000715686	0.000425101	0.000858009	0.000646344	0.000977778	0.00027955	0.0029	0.000218581	0.000822222	0.000474146	0.00103333	0.000176383	0.000688889	0.000277555	0.000988889	0.000157527	0.00123333	0.000698411		0.00280973	0.00177227	0.00336096	0.00331904	0.0035924	0.000778299	0.00450274	0.000898369	0.00294746	0.00160731	0.00364399	0.00069859	0.0024592	0.00100229	0.00512006	0.00120807	0.00541255	0.00295568
772.6	C43H82O8PN	PE(38:2)	0.000292157	0.000222838	0.000377922	0.000240286	0.000533333	0.000185592	0.00105556	6.93889e-05	0.000333333	0.000233333	0.0002	8.81917e-05	0.000155556	0.000117063	0.000522222	0.000134715	0.000533333	0.000208167		0.00112989	0.000888074	0.00134863	0.000738738	0.00195416	0.000552825	0.00163696	0.000308196	0.00121511	0.000826268	0.000699044	0.000293115	0.000561783	0.000443885	0.00272589	0.000933017	0.00238012	0.000926549
774.6	C43H84O8PN	PE(38:1)	0.000205882	0.000183801	0.000174026	0.000173679	0.000188889	5.09175e-05	0.000588889	9.6225e-05	0.000322222	5.09175e-05	5.55556e-05	6.93889e-05	7.77778e-05	5.09175e-05	0.0002	6.66667e-05	4.44444e-05	7.698e-05		0.000769152	0.00064372	0.000600685	0.000555067	0.000697692	0.000166568	0.000913289	0.000218022	0.00116257	0.000112267	0.000193212	0.000237917	0.000270734	0.000161954	0.00103948	0.000382625	0.000221255	0.000383225
776.6	C43H86O8PN	PE(38:0)	0.000623529	0.000280566	0.000595238	0.000437387	0.000444444	7.698e-05	0.000944444	0.00027955	0.00126667	0.000360555	0.000411111	3.849e-05	0.000366667	0.000173205	0.000577778	0.000117063	0.0005	0.000208167		0.00243743	0.00144225	0.002044	0.00116877	0.00165588	0.000330973	0.0014843	0.000594975	0.00464207	0.00155263	0.00144389	0.000101325	0.00133183	0.000702528	0.00293661	0.000335801	0.0021773	0.00070104
788.5	C45H74O8PN	PE(40:8)	6.86275e-05	7.85905e-05	0.000113853	0.000124997	0.000244444	0.000138778	0.0003	0.000218581	0.000155556	0.000117063	2.22222e-05	1.9245e-05	5.55556e-05	3.849e-05	0.000144444	6.93889e-05	8.88889e-05	6.93889e-05		0.000278157	0.000351739	0.00040381	0.000411378	0.000887132	0.000444627	0.000482899	0.000367809	0.000582437	0.000465371	7.90116e-05	6.84603e-05	0.000199409	0.000139969	0.000723164	0.000306255	0.000388729	0.000299952
790.5	C45H76O8PN	PE(40:7)	0.00103137	0.000552327	0.00106667	0.000723054	0.000788889	0.000241139	0.00206667	0.000251661	0.00175556	0.000258915	0.000577778	9.6225e-05	0.000344444	1.9245e-05	0.000844444	1.9245e-05	0.00105556	0.000245704		0.00409778	0.00286684	0.0038357	0.00236723	0.00289719	0.000689437	0.00322079	0.000781403	0.00633637	0.000537307	0.00202675	0.000292411	0.00122943	2.88435e-05	0.00434367	0.000393218	0.00472218	0.00116379
792.5	C45H78O8PN	PE(40:6)	0.0034549	0.00184229	0.00386667	0.00287088	0.00327778	0.000271484	0.0059	0.000472582	0.0063	0.00118462	0.0027	0.000208167	0.00143333	0.000176383	0.00188889	0.000200924	0.00401111	8.3887e-05		0.0134932	0.00909232	0.0140104	0.00906852	0.0121542	0.000674738	0.00911459	0.00147731	0.0228184	0.00386095	0.00950451	0.000878092	0.0051442	0.000893959	0.00977541	0.00188666	0.0179609	0.00226014
794.6	C45H80O8PN	PE(40:5)	0.000821569	0.000531369	0.0009329	0.000596003	0.000811111	0.000126198	0.00188889	8.3887e-05	0.000866667	0.000266667	0.00101111	0.000134715	0.000566667	3.33333e-05	0.000933333	8.81917e-05	0.00145556	0.00037466		0.00311419	0.00211599	0.00350464	0.00277051	0.00300038	0.000354974	0.00291209	0.00037045	0.00318566	0.00117977	0.00356481	0.000571263	0.00202394	0.000110007	0.00477519	0.000108764	0.0063997	0.00103027
796.6	C45H82O8PN	PE(40:4)	0.000141176	0.000151166	0.000249351	0.00025024	0.0003	0.000120185	0.000788889	0.000236487	0.000433333	0.000185592	0.000288889	0.000171053	0.0002	0.000152753	0.000311111	0.000164429	0.000277778	0.000195316		0.000515176	0.000572911	0.000902306	0.000936662	0.00113177	0.000493471	0.00120658	0.00037146	0.00157284	0.000650809	0.00102554	0.000623886	0.000692973	0.000493205	0.00164442	0.00100252	0.00120264	0.000744215
798.6	C45H84O8PN	PE(40:3)	9.80392e-06	3.28395e-05	1.99134e-05	3.71734e-05	3.33333e-05	5.7735e-05	0.0001	8.81917e-05	1.11111e-05	1.9245e-05	0	0	1.11111e-05	1.9245e-05	6.66667e-05	3.33333e-05	1.11111e-05	1.9245e-05		3.2987e-05	0.000114516	6.67627e-05	0.000125962	0.00011515	0.000199446	0.000165541	0.000145035	3.84918e-05	6.66697e-05	0	0	4.00902e-05	6.94383e-05	0.000347533	0.000195477	4.86524e-05	8.42685e-05
800.6	C45H86O8PN	PE(40:2)	1.96078e-05	3.34557e-05	9.09091e-06	2.79077e-05	1.11111e-05	1.9245e-05	1.11111e-05	1.9245e-05	0	0	1.11111e-05	1.9245e-05	0	0	3.33333e-05	3.33333e-05	0	0		7.6174e-05	0.000132751	2.40122e-05	7.18248e-05	4.21579e-05	7.30196e-05	1.45692e-05	2.52346e-05	0	0	4.02279e-05	6.96767e-05	0	0	0.00017684	0.000172394	0	0
812.5	C47H74O8PN	PE(42:10)	8.62745e-05	8.58445e-05	0.00011039	0.000137783	0.000155556	7.698e-05	0.0004	0.00011547	0.000155556	6.93889e-05	4.44444e-05	3.849e-05	2.22222e-05	3.849e-05	0.0001	8.81917e-05	2.22222e-05	1.9245e-05		0.000312802	0.000305978	0.000346949	0.000379981	0.000590091	0.000311787	0.000632883	0.000245916	0.000556386	0.000221487	0.000156948	0.000136051	8.01805e-05	0.000138877	0.000520498	0.000457017	9.37288e-05	8.13486e-05
814.5	C47H76O8PN	PE(42:9)	3.52941e-05	4.16176e-05	5.2381e-05	7.67445e-05	0.000111111	5.09175e-05	0.000166667	5.7735e-05	0.000111111	3.849e-05	1.11111e-05	1.9245e-05	0	0	3.33333e-05	5.7735e-05	0	0		0.000113213	0.000122358	0.000194593	0.000295714	0.000420221	0.000213269	0.000259854	0.000105832	0.000406418	0.000152207	4.02279e-05	6.96767e-05	0	0	0.000156041	0.000270271	0	0
816.5	C47H78O8PN	PE(42:8)	5.88235e-06	1.30984e-05	1.68831e-05	4.06897e-05	3.33333e-05	5.7735e-05	0	0	2.22222e-05	3.849e-05	1.11111e-05	1.9245e-05	0	0	2.22222e-05	1.9245e-05	0	0		2.01754e-05	4.5441e-05	7.03788e-05	0.000191257	0.00011515	0.000199446	0	0	7.80844e-05	0.000135246	3.87837e-05	6.71754e-05	0	0	0.000119437	0.000103669	0	0
818.6	C47H80O8PN	PE(42:7)	1.17647e-05	4.07246e-05	1.55844e-05	3.13369e-05	1.11111e-05	1.9245e-05	1.11111e-05	1.9245e-05	1.11111e-05	1.9245e-05	0	0	0	0	2.22222e-05	3.849e-05	0	0		6.24532e-05	0.00021828	5.47939e-05	0.000109669	4.33962e-05	7.51644e-05	1.88623e-05	3.26705e-05	4.35917e-05	7.55031e-05	0	0	0	0	0.000114805	0.000198848	0	0
820.6	C47H82O8PN	PE(42:6)	3.92157e-06	1.10702e-05	1.03896e-05	2.11232e-05	1.11111e-05	1.9245e-05	0	0	0	0	0	0	0	0	1.11111e-05	1.9245e-05	0	0		1.39273e-05	4.02697e-05	3.56495e-05	7.33525e-05	3.83833e-05	6.64819e-05	0	0	0	0	0	0	0	0	5.74025e-05	9.94241e-05	0	0
822.6	C47H84O8PN	PE(42:5)	3.92157e-06	1.10702e-05	6.06061e-06	1.59745e-05	1.11111e-05	1.9245e-05	0	0	0	0	0	0	0	0	1.11111e-05	1.9245e-05	0	0		2.27736e-05	6.44944e-05	2.36496e-05	6.38294e-05	3.83833e-05	6.64819e-05	0	0	0	0	0	0	0	0	6.20345e-05	0.000107447	0	0
824.6	C47H86O8PN	PE(42:4)	3.92157e-06	1.10702e-05	1.2987e-06	6.49237e-06	1.11111e-05	1.9245e-05	0	0	0	0	0	0	0	0	1.11111e-05	1.9245e-05	0	0		1.26577e-05	3.58935e-05	3.83927e-06	2.03994e-05	4.21579e-05	7.30196e-05	0	0	0	0	0	0	0	0	6.20345e-05	0.000107447	0	0
826.6	C47H88O8PN	PE(42:3)	1.96078e-06	8.08452e-06	3.4632e-06	1.02376e-05	0	0	1.11111e-05	1.9245e-05	0	0	0	0	0	0	0	0	0	0		5.40362e-06	2.22797e-05	1.1436e-05	3.52217e-05	0	0	1.80183e-05	3.12086e-05	0	0	0	0	0	0	0	0	0	0
828.6	C47H90O8PN	PE(42:2)	3.92157e-06	1.10702e-05	7.79221e-06	2.087e-05	1.11111e-05	1.9245e-05	2.22222e-05	3.849e-05	1.11111e-05	1.9245e-05	0	0	0	0	0	0	0	0		1.15986e-05	3.27546e-05	2.79819e-05	7.22625e-05	3.83833e-05	6.64819e-05	3.77247e-05	6.53411e-05	4.35917e-05	7.55031e-05	0	0	0	0	0	0	0	0
836.5	C49H74O8PN	PE(44:12)	3.92157e-06	1.10702e-05	5.62771e-06	1.6581e-05	0	0	3.33333e-05	3.33333e-05	1.11111e-05	1.9245e-05	0	0	0	0	0	0	2.22222e-05	3.849e-05		1.70807e-05	4.88201e-05	1.70844e-05	4.51584e-05	0	0	5.5743e-05	5.66059e-05	3.84918e-05	6.66697e-05	0	0	0	0	0	0	9.73049e-05	0.000168537
838.5	C49H76O8PN	PE(44:11)	0	0	5.19481e-06	1.33168e-05	1.11111e-05	1.9245e-05	0	0	0	0	0	0	1.11111e-05	1.9245e-05	0	0	0	0		0	0	1.77563e-05	4.78778e-05	3.83833e-05	6.64819e-05	0	0	0	0	0	0	3.71383e-05	6.43254e-05	0	0	0	0
840.5	C49H78O8PN	PE(44:10)	0	0	0	0	0	0	0	0	0	0	0	0	0	0	0	0	0	0		0	0	0	0	0	0	0	0	0	0	0	0	0	0	0	0	0	0
842.6	C49H80O8PN	PE(44:9)	3.92157e-06	1.10702e-05	8.65801e-06	2.12219e-05	1.11111e-05	1.9245e-05	1.11111e-05	1.9245e-05	0	0	0	0	1.11111e-05	1.9245e-05	0	0	0	0		1.3048e-05	3.74435e-05	3.16777e-05	8.06589e-05	4.21579e-05	7.30196e-05	1.45692e-05	2.52346e-05	0	0	0	0	4.20002e-05	7.27464e-05	0	0	0	0
844.6	C49H82O8PN	PE(44:8)	1.96078e-06	8.08452e-06	6.92641e-06	1.73859e-05	0	0	2.22222e-05	1.9245e-05	0	0	0	0	0	0	0	0	0	0		7.64434e-06	3.15184e-05	2.29566e-05	6.0225e-05	0	0	3.34316e-05	2.96601e-05	0	0	0	0	0	0	0	0	0	0
846.6	C49H84O8PN	PE(44:7)	5.88235e-06	1.30984e-05	1.42857e-05	2.72677e-05	3.33333e-05	3.33333e-05	4.44444e-05	5.09175e-05	0	0	1.11111e-05	1.9245e-05	1.11111e-05	1.9245e-05	0	0	1.11111e-05	1.9245e-05		2.3411e-05	5.70374e-05	4.74194e-05	9.27428e-05	0.000127712	0.000126492	6.1726e-05	6.58973e-05	0	0	4.02279e-05	6.96767e-05	4.20002e-05	7.27464e-05	0	0	5.53138e-05	9.58064e-05
848.6	C49H86O8PN	PE(44:6)	1.96078e-06	8.08452e-06	3.8961e-06	1.20598e-05	0	0	2.22222e-05	1.9245e-05	1.11111e-05	1.9245e-05	0	0	2.22222e-05	1.9245e-05	0	0	1.11111e-05	1.9245e-05		8.11067e-06	3.34411e-05	9.86322e-06	3.0662e-05	0	0	3.34316e-05	2.96601e-05	3.90422e-05	6.76231e-05	0	0	7.91385e-05	6.89228e-05	0	0	4.50764e-05	7.80746e-05
850.6	C49H88O8PN	PE(44:5)	1.96078e-06	8.08452e-06	2.5974e-06	1.0494e-05	1.11111e-05	1.9245e-05	0	0	0	0	0	0	0	0	0	0	0	0		7.26776e-06	2.99657e-05	7.87569e-06	3.16391e-05	3.83833e-05	6.64819e-05	0	0	0	0	0	0	0	0	0	0	0	0
852.6	C49H90O8PN	PE(44:4)	5.88235e-06	1.30984e-05	6.92641e-06	2.49782e-05	2.22222e-05	1.9245e-05	3.33333e-05	0	0	0	1.11111e-05	1.9245e-05	0	0	0	0	0	0		2.14005e-05	4.82988e-05	2.29851e-05	8.46454e-05	8.55541e-05	7.41153e-05	5.14499e-05	6.82341e-06	0	0	3.82459e-05	6.62439e-05	0	0	0	0	0	0
854.7	C49H92O8PN	PE(44:3)	5.88235e-06	1.30984e-05	5.62771e-06	1.6581e-05	2.22222e-05	1.9245e-05	1.11111e-05	1.9245e-05	0	0	0	0	0	0	0	0	1.11111e-05	1.9245e-05		1.92433e-05	4.34269e-05	2.40469e-05	8.42775e-05	8.55541e-05	7.41153e-05	1.80183e-05	3.12086e-05	0	0	0	0	0	0	0	0	4.50764e-05	7.80746e-05
856.7	C49H94O8PN	PE(44:2)	1.96078e-06	8.08452e-06	2.5974e-06	1.40657e-05	1.11111e-05	1.9245e-05	1.11111e-05	1.9245e-05	0	0	0	0	0	0	0	0	0	0		5.76186e-06	2.37567e-05	8.07752e-06	4.71099e-05	4.21579e-05	7.30196e-05	1.45692e-05	2.52346e-05	0	0	0	0	0	0	0	0	0	0
Total PE			0.0779392	0.0306786	0.0808238	0.035935	0.0624333	0.00600028	0.187222	0.0127532	0.0920111	0.00534939	0.0591111	0.00716057	0.0608667	0.00378432	0.1097	0.00526128	0.100189	0.0105025		0.304846	0.161137	0.303724	0.152521	0.2314	0.0149565	0.290585	0.0563226	0.333844	0.0195096	0.208377	0.0308955	0.21794	0.0231094	0.563018	0.0332967	0.445194	0.0231271
659.5	C36H71O6PN2	PE-Cer(16:1)	0	0	1.2987e-06	8.4493e-06	0	0	0	0	0	0	0	0	0	0	0	0	0	0		0	0	5.78541e-06	4.13547e-05	0	0	0	0	0	0	0	0	0	0	0	0	0	0
661.5	C36H73O6PN2	PE-Cer(16:0)	0.000192157	0.000178547	0.000265801	0.000196532	0.000377778	0.000234126	0.000488889	0.00015396	8.88889e-05	8.3887e-05	0.000288889	0.000236487	0.000222222	0.000117063	0.000177778	5.09175e-05	0.000166667	0.000145297		0.000674372	0.000657659	0.000996313	0.000726074	0.00139303	0.000877939	0.000733952	0.000122365	0.000335085	0.000327242	0.00101475	0.000819421	0.000806318	0.00043915	0.000899247	0.000177057	0.000707349	0.000561045
687.5	C38H75O6PN2	PE-Cer(18:1)	2.7451e-05	3.77037e-05	2.25108e-05	4.53839e-05	2.22222e-05	1.9245e-05	8.88889e-05	1.9245e-05	1.11111e-05	1.9245e-05	0	0	1.11111e-05	1.9245e-05	4.44444e-05	5.09175e-05	1.11111e-05	1.9245e-05		9.97494e-05	0.000130982	7.21701e-05	0.00011834	8.55541e-05	7.41153e-05	0.000136331	3.11539e-05	4.35917e-05	7.55031e-05	0	0	4.20002e-05	7.27464e-05	0.000234242	0.000261654	4.50764e-05	7.80746e-05
689.5	C38H77O6PN2	PE-Cer(18:0)	9.80392e-06	1.56556e-05	2.33766e-05	4.49382e-05	0	0	2.22222e-05	3.849e-05	3.33333e-05	3.33333e-05	1.11111e-05	1.9245e-05	0	0	0	0	4.44444e-05	5.09175e-05		3.97818e-05	6.75464e-05	8.00886e-05	0.000144499	0	0	2.91385e-05	5.04693e-05	0.000116576	0.000117131	4.02279e-05	6.96767e-05	0	0	0	0	0.000183882	0.000205485
773.6	C44H89O6PN2	PE-Cer(24:0)	0.000121569	0.000222343	0.000115152	0.000153187	8.88889e-05	0.000126198	0.000144444	0.000195316	8.88889e-05	0.00015396	8.88889e-05	7.698e-05	4.44444e-05	5.09175e-05	1.11111e-05	1.9245e-05	3.33333e-05	5.7735e-05		0.000438118	0.000777697	0.000410406	0.000496576	0.000338501	0.000478008	0.000235926	0.000315736	0.000307934	0.000533358	0.000313895	0.000272101	0.000166091	0.000193121	5.74025e-05	9.94241e-05	0.000145957	0.000252805
Total PE-Cer			0.00035098	0.000386422	0.000428139	0.000299564	0.000488889	0.000342107	0.000744444	0.00015396	0.000222222	6.93889e-05	0.000388889	0.000315054	0.000277778	0.00015396	0.000233333	6.66667e-05	0.000255556	0.000200924		0.00125202	0.00135234	0.00156476	0.000961117	0.00181708	0.00130904	0.00113535	0.00019817	0.000803187	0.00022739	0.00136887	0.00110036	0.00101441	0.000589882	0.00119089	0.000321233	0.00108226	0.000782422
672.5	C37H70O7PN	ePE(32:3)	0	0	4.329e-07	3.79869e-06	0	0	0	0	0	0	0	0	0	0	0	0	0	0		0	0	7.98259e-07	7.00469e-06	0	0	0	0	0	0	0	0	0	0	0	0	0	0
674.5	C37H72O7PN	ePE(32:2)	5.88235e-06	1.30984e-05	1.86147e-05	6.27101e-05	0	0	3.33333e-05	0	0	0	1.11111e-05	1.9245e-05	1.11111e-05	1.9245e-05	1.11111e-05	1.9245e-05	0	0		1.74305e-05	3.88242e-05	6.09583e-05	0.000209548	0	0	5.14499e-05	6.82341e-06	0	0	3.82459e-05	6.62439e-05	4.20002e-05	7.27464e-05	5.74025e-05	9.94241e-05	0	0
676.5	C37H74O7PN	ePE(32:1)	5.88235e-06	1.30984e-05	4.7619e-06	1.29261e-05	0	0	1.11111e-05	1.9245e-05	1.11111e-05	1.9245e-05	0	0	1.11111e-05	1.9245e-05	1.11111e-05	1.9245e-05	0	0		2.51224e-05	5.6624e-05	1.61983e-05	4.86446e-05	0	0	1.45692e-05	2.52346e-05	3.84918e-05	6.66697e-05	0	0	4.00902e-05	6.94383e-05	5.20138e-05	9.00905e-05	0	0
678.5	C37H76O7PN	ePE(32:0)	0	0	5.19481e-06	1.33168e-05	1.11111e-05	1.9245e-05	2.22222e-05	1.9245e-05	0	0	0	0	0	0	0	0	1.11111e-05	1.9245e-05		0	0	1.86565e-05	4.94897e-05	4.33962e-05	7.51644e-05	3.25875e-05	2.86919e-05	0	0	0	0	0	0	0	0	4.50764e-05	7.80746e-05
698.5	C39H72O7PN	ePE(34:4)	2.15686e-05	2.61968e-05	4.15584e-05	3.94242e-05	6.66667e-05	5.7735e-05	6.66667e-05	3.33333e-05	4.44444e-05	5.09175e-05	2.22222e-05	1.9245e-05	7.77778e-05	8.3887e-05	5.55556e-05	5.09175e-05	3.33333e-05	0		7.65904e-05	8.69025e-05	0.000148684	0.000144726	0.000239087	0.000191844	0.000103744	5.95562e-05	0.000160718	0.000177593	7.70297e-05	6.67145e-05	0.000274728	0.000304017	0.00028011	0.000247278	0.000149043	1.55869e-05
700.5	C39H74O7PN	ePE(34:3)	0.000352941	0.00016032	0.000336364	0.00017423	0.000411111	5.09175e-05	0.000777778	6.93889e-05	0.0004	0.00011547	0.000311111	1.9245e-05	0.000388889	5.09175e-05	0.000511111	0.000117063	0.000255556	0.000183586		0.00130137	0.000600619	0.00126618	0.000691295	0.00153566	0.000278431	0.00120995	0.000259674	0.00144221	0.000357655	0.0010941	6.57967e-05	0.00138388	0.000107312	0.00264533	0.00071109	0.00116515	0.000825559
702.5	C39H76O7PN	ePE(34:2)	0.000305882	0.000175687	0.000275758	0.000190309	0.0002	6.66667e-05	0.000633333	0.000120185	0.000344444	0.000164429	0.000211111	0.000134715	0.0006	0.00024037	0.000666667	0.000176383	0.000288889	6.93889e-05		0.00111228	0.00056766	0.0010018	0.000645297	0.000741148	0.000249344	0.000992188	0.000292893	0.00127925	0.000707146	0.000750625	0.000499616	0.00213222	0.000808657	0.00344131	0.000993529	0.00130963	0.000447643
704.6	C39H78O7PN	ePE(34:1)	0.00022549	0.000131513	0.000425974	0.000253088	0.000422222	8.3887e-05	0.00116667	0.000133333	0.000366667	0.000120185	0.000422222	0.000221944	0.000433333	5.7735e-05	0.000544444	8.3887e-05	0.000311111	9.6225e-05		0.000858063	0.000597091	0.00149603	0.000718661	0.00156531	0.000303441	0.00178695	0.000168281	0.00132948	0.000416973	0.00148775	0.000784671	0.00155779	0.000290496	0.00277518	0.00018049	0.00139621	0.000481347
706.6	C39H80O7PN	ePE(34:0)	5.88235e-06	1.30984e-05	1.03896e-05	2.87456e-05	1.11111e-05	1.9245e-05	2.22222e-05	1.9245e-05	0	0	0	0	0	0	0	0	0	0		2.30754e-05	5.15861e-05	3.43778e-05	8.85416e-05	4.33962e-05	7.51644e-05	3.68806e-05	3.19647e-05	0	0	0	0	0	0	0	0	0	0
724.5	C41H74O7PN	ePE(36:5)	0.00084902	0.000217344	0.00085368	0.00046356	0.000988889	0.000245704	0.00106667	0.000218581	0.00154444	0.000150308	0.000833333	0.000260342	0.0009	8.81917e-05	0.00125556	0.000271484	0.00108889	0.000183586		0.00321968	0.00104841	0.00307704	0.00152361	0.00363834	0.000654858	0.00163704	0.000361439	0.00560807	0.000599818	0.00292835	0.000897945	0.00322994	0.000481915	0.00647153	0.00155523	0.00485187	0.000806804
726.5	C41H76O7PN	ePE(36:4)	0.00173529	0.000671283	0.00166147	0.000898375	0.00186667	0.000260342	0.00211111	0.000554109	0.00217778	0.000371683	0.00213333	0.00024037	0.00233333	0.000251661	0.00286667	8.81917e-05	0.00318889	0.000300617		0.0064892	0.0026788	0.00596044	0.00276336	0.0069494	0.00114827	0.00332629	0.00124304	0.00787802	0.00110848	0.00750482	0.000861464	0.00836424	0.00126889	0.0147201	0.000886982	0.0141673	0.000286806
728.6	C41H78O7PN	ePE(36:3)	0.000809804	0.000374122	0.000647186	0.000338398	0.0005	0.00011547	0.00134444	0.000258915	0.0006	0.000218581	0.000688889	0.000236487	0.00112222	8.3887e-05	0.00108889	0.000221944	0.000677778	0.000350132		0.00293777	0.00123037	0.0023409	0.0011828	0.00186413	0.000476799	0.00203991	0.000109549	0.00221541	0.000961654	0.00243175	0.000876613	0.00402254	0.000493022	0.00560283	0.00129038	0.00310278	0.0018743
730.6	C41H80O7PN	ePE(36:2)	0.000694118	0.000230107	0.000603896	0.000268632	0.000422222	9.6225e-05	0.00164444	0.00030792	0.000677778	0.000234126	0.000555556	3.849e-05	0.0006	0.0001	0.0011	0.0001	0.0006	8.81917e-05		0.0026679	0.00110905	0.002241	0.001054	0.0015741	0.000397949	0.00256559	0.00075368	0.00242586	0.000709482	0.00195658	0.000187272	0.00213153	0.000226699	0.00562781	5.0668e-05	0.00265872	0.000179297
732.6	C41H82O7PN	ePE(36:1)	0.00017451	0.000136692	0.000178788	0.000142031	0.000166667	6.66667e-05	0.0004	0.000152753	0.000377778	0.000138778	0.000133333	5.7735e-05	7.77778e-05	1.9245e-05	0.000266667	8.81917e-05	0.000111111	8.3887e-05		0.000651079	0.000509712	0.000663278	0.000529329	0.00061721	0.000249967	0.000635488	0.00029261	0.00139582	0.000615814	0.00046651	0.000192295	0.000275596	5.11136e-05	0.00137775	0.000483404	0.000515765	0.00043541
734.6	C41H84O7PN	ePE(36:0)	3.92157e-06	1.10702e-05	9.95671e-06	1.79871e-05	0	0	1.11111e-05	1.9245e-05	4.44444e-05	5.09175e-05	0	0	0	0	3.33333e-05	3.33333e-05	2.22222e-05	1.9245e-05		1.56814e-05	4.44007e-05	3.27002e-05	6.21535e-05	0	0	1.45692e-05	2.52346e-05	0.000155618	0.000179097	0	0	0	0	0.00016143	0.00015632	9.37288e-05	8.13486e-05
750.5	C43H76O7PN	ePE(38:6)	0.0020549	0.000621148	0.00182944	0.000987761	0.0015	0.000145297	0.00238889	0.000501479	0.00251111	0.000389206	0.0018	0.000208167	0.00221111	0.000403228	0.00255556	0.000245704	0.00207778	0.00043376		0.00762068	0.00240351	0.0064807	0.00306517	0.00556344	0.000451071	0.0037424	0.00115081	0.00907908	0.00106412	0.0063447	0.000906384	0.00794773	0.00184682	0.0130734	0.000286927	0.00924947	0.00182323
752.6	C43H78O7PN	ePE(38:5)	0.00281373	0.000932891	0.00255931	0.00131747	0.00241111	0.000683401	0.00333333	0.000472582	0.00317778	0.00020367	0.00252222	0.000346944	0.00311111	0.000397678	0.00511111	0.00015396	0.00395556	0.000333888		0.010375	0.00308789	0.00927343	0.00436509	0.00886162	0.00198092	0.00519643	0.00133811	0.0115442	0.00101204	0.00888273	0.00135463	0.0111065	0.00133894	0.0262871	0.00244515	0.017645	0.00184406
754.6	C43H80O7PN	ePE(38:4)	0.00152941	0.000576855	0.00139524	0.000794015	0.00131111	0.000101835	0.00184444	0.000241139	0.00158889	0.000189541	0.00134444	0.000107152	0.00177778	0.000521039	0.0028	0.000208167	0.0018	0.000233333		0.00562166	0.00198679	0.00500087	0.00238197	0.00486563	0.00032823	0.00282721	0.000362596	0.00574894	0.000437655	0.00472405	0.00028199	0.00639758	0.0021557	0.0143587	0.000953784	0.00797713	0.00034313
756.6	C43H82O7PN	ePE(38:3)	2.15686e-05	4.5554e-05	6.75325e-05	9.11226e-05	0.0001	3.33333e-05	0.000222222	0.000189541	1.11111e-05	1.9245e-05	0	0	5.55556e-05	5.09175e-05	4.44444e-05	7.698e-05	2.22222e-05	3.849e-05		7.44239e-05	0.000145611	0.000231213	0.000298878	0.000370574	0.000124672	0.000354093	0.000335003	3.84918e-05	6.66697e-05	0	0	0.000206181	0.000191329	0.000208055	0.000360362	9.73049e-05	0.000168537
758.6	C43H84O7PN	ePE(38:2)	4.31373e-05	3.28395e-05	0.000109091	9.18676e-05	6.66667e-05	5.7735e-05	0.000344444	3.849e-05	0.000122222	8.3887e-05	2.22222e-05	3.849e-05	5.55556e-05	1.9245e-05	0.000177778	0.000101835	0	0		0.000149638	0.000110519	0.000396019	0.000350399	0.000239087	0.000191844	0.000528224	5.92263e-05	0.00045456	0.000333823	8.04558e-05	0.000139353	0.000201319	7.80699e-05	0.000903122	0.000488315	0	0
760.6	C43H86O7PN	ePE(38:1)	3.52941e-05	4.6354e-05	4.58874e-05	6.11868e-05	5.55556e-05	5.09175e-05	0.000111111	6.93889e-05	0.000133333	0.00011547	1.11111e-05	1.9245e-05	2.22222e-05	1.9245e-05	6.66667e-05	6.66667e-05	0	0		0.000142932	0.000194354	0.000146834	0.00019451	0.00020324	0.000191152	0.00018011	0.000120152	0.000476505	0.000399105	4.02279e-05	6.96767e-05	7.72285e-05	6.70283e-05	0.000362943	0.000372553	0	0
762.6	C43H88O7PN	ePE(38:0)	0.000207843	0.000187279	0.000362771	0.000289534	0.000233333	0	0.000577778	0.000171053	0.000622222	0.000101835	0.000177778	8.3887e-05	4.44444e-05	1.9245e-05	0.0006	5.7735e-05	2.22222e-05	3.849e-05		0.000802763	0.000646641	0.00136727	0.00108669	0.000867562	5.48347e-05	0.000911527	0.00036887	0.00225615	0.000343813	0.000630479	0.000313481	0.000159319	7.07178e-05	0.00308536	0.000404048	9.01528e-05	0.000156149
778.6	C45H80O7PN	ePE(40:6)	0.00110196	0.000375919	0.000942857	0.000574147	0.000777778	0.000234126	0.00138889	0.000126198	0.00143333	0.000218581	0.0006	0.000133333	0.000655556	0.000101835	0.000722222	0.000101835	0.000822222	0.000189541		0.00405807	0.00126479	0.00328548	0.00153628	0.00286753	0.000749278	0.00215154	0.000402803	0.00518166	0.000584311	0.00210271	0.000417394	0.00235907	0.000506046	0.00369372	0.000365283	0.00365126	0.000763556
780.6	C45H82O7PN	ePE(40:5)	0.000360784	0.000171689	0.000331602	0.0002262	0.000466667	5.7735e-05	0.000822222	0.000126198	0.0003	0.000166667	0.000288889	9.6225e-05	0.000155556	0.000189541	0.000622222	0.000300617	0.000311111	0.000157527		0.00129657	0.00058385	0.00116863	0.00076197	0.00174391	0.000314833	0.0012519	1.3555e-05	0.00111563	0.000686544	0.00102194	0.000369197	0.000528792	0.000629813	0.00314703	0.00133515	0.00140953	0.000789599
782.6	C45H84O7PN	ePE(40:4)	0.000123529	0.000107215	0.00014026	0.000135005	0.0002	5.7735e-05	0.000366667	0.000264575	5.55556e-05	3.849e-05	7.77778e-05	7.698e-05	0.0001	8.81917e-05	0.000177778	6.93889e-05	3.33333e-05	3.33333e-05		0.000416408	0.000320995	0.000496932	0.000415237	0.000749875	0.000254143	0.000602054	0.000457349	0.000208309	0.000159365	0.000278169	0.000281675	0.000370362	0.000329272	0.000894615	0.000292741	0.000142381	0.000146089
784.6	C45H86O7PN	ePE(40:3)	0.000139216	0.000100854	0.000144589	0.000126885	0.000233333	8.81917e-05	0.000222222	0.00020367	0.000155556	5.09175e-05	0.000122222	0.000183586	8.88889e-05	6.93889e-05	0.000322222	3.849e-05	4.44444e-05	5.09175e-05		0.000500863	0.000315738	0.000514523	0.000461226	0.000881362	0.000373059	0.000370494	0.000343734	0.000566036	0.000186916	0.000441063	0.000665726	0.00032732	0.000269965	0.00164708	8.6714e-05	0.000211018	0.00025742
786.6	C45H88O7PN	ePE(40:2)	5.29412e-05	7.07684e-05	5.93074e-05	8.96098e-05	3.33333e-05	3.33333e-05	0.000144444	5.09175e-05	2.22222e-05	1.9245e-05	8.88889e-05	8.3887e-05	1.11111e-05	1.9245e-05	0.000133333	0.000145297	4.44444e-05	1.9245e-05		0.000209961	0.000253976	0.000198094	0.000275585	0.000120163	0.000115477	0.000222974	8.78131e-05	8.26339e-05	7.18877e-05	0.000311913	0.000290112	4.00902e-05	6.94383e-05	0.00071974	0.000830171	0.000197695	8.30289e-05
Total ePE			0.0136745	0.00341446	0.0130619	0.0060678	0.0124556	0.0012438	0.0210778	0.00185482	0.0167222	0.000888403	0.0123778	0.00102216	0.0148444	0.00143346	0.0217444	0.00086944	0.0157222	0.00132091		0.0506643	0.0124241	0.046919	0.0177076	0.0461452	0.00275413	0.0327862	0.00700026	0.0606811	0.00346802	0.0435942	0.00464639	0.053176	0.0072298	0.111594	0.005762	0.0701262	0.00718728
848.5	C43H75O13P	PI(34:4)	0	0	0	0	0	0	0	0	0	0	0	0	0	0	0	0	0	0		0	0	0	0	0	0	0	0	0	0	0	0	0	0	0	0	0	0
850.5	C43H77O13P	PI(34:3)	4.5098e-05	9.9262e-05	6.66667e-05	0.000115975	6.66667e-05	8.81917e-05	8.88889e-05	3.849e-05	4.44444e-05	1.9245e-05	2.22222e-05	3.849e-05	0	0	2.22222e-05	1.9245e-05	3.33333e-05	5.7735e-05		0.000191632	0.000438425	0.000241241	0.000439695	0.000235313	0.000301928	0.000140624	7.49565e-05	0.000160168	6.46142e-05	8.04558e-05	0.000139353	0	0	0.000114048	9.99059e-05	0.000135229	0.000234224
852.5	C43H79O13P	PI(34:2)	0.00468235	0.00219659	0.00443203	0.00238506	0.00582222	0.000964557	0.0157667	0.0024504	0.00445556	0.000429901	0.00504444	9.6225e-05	0.00424444	0.000913074	0.00402222	0.00073131	0.003	0.000466667		0.0171226	0.00782395	0.0163052	0.00929249	0.0214988	0.00212416	0.0245619	0.00620561	0.016144	0.00116258	0.0177465	0.000644056	0.0153103	0.00418968	0.020698	0.00417724	0.013511	0.00310712
854.5	C43H81O13P	PI(34:1)	0.00326667	0.00181995	0.00317576	0.0018081	0.00271111	0.00181241	0.00711111	0.00291211	0.00336667	0.0008544	0.00578889	0.000356423	0.00366667	0.000775314	0.00428889	0.00175763	0.00487778	0.000887777		0.0119147	0.00647795	0.0121811	0.00900779	0.00980025	0.00599718	0.0113402	0.00551861	0.0122333	0.00309177	0.0203591	0.0012422	0.0130608	0.00246032	0.0223014	0.00969291	0.0219592	0.0053274
872.5	C45H75O13P	PI(36:6)	1.17647e-05	3.32106e-05	3.4632e-06	2.393e-05	0	0	4.44444e-05	7.698e-05	1.11111e-05	1.9245e-05	5.55556e-05	6.93889e-05	0	0	0	0	0	0		3.47813e-05	9.81862e-05	1.81526e-05	0.000114076	0	0	7.54494e-05	0.000130682	4.35917e-05	7.55031e-05	0.000199695	0.000251928	0	0	0	0	0	0
874.5	C45H77O13P	PI(36:5)	1.96078e-05	4.09248e-05	1.68831e-05	4.73334e-05	0	0	3.33333e-05	5.7735e-05	5.55556e-05	9.6225e-05	0	0	0	0	0	0	0	0		8.0737e-05	0.000166263	4.86892e-05	0.000125541	0	0	4.37077e-05	7.57039e-05	0.000192459	0.000333349	0	0	0	0	0	0	0	0
876.5	C45H79O13P	PI(36:4)	0.00438235	0.00161714	0.00535281	0.00269947	0.00442222	7.698e-05	0.0135444	0.00070422	0.00953333	0.0008544	0.00691111	0.00100074	0.00587778	0.00164463	0.00457778	0.00050037	0.00778889	0.000499259		0.0163241	0.00664783	0.0198442	0.0113459	0.016434	0.000869504	0.0208677	0.00262662	0.0346415	0.00380324	0.0242677	0.0030579	0.0208266	0.00467608	0.0236102	0.00405929	0.0346712	0.00137268
878.5	C45H81O13P	PI(36:3)	0.00333529	0.00132861	0.00311385	0.00176794	0.00172222	0.000411411	0.011	0.00111704	0.00284444	0.000600309	0.00287778	6.93889e-05	0.00282222	0.00117015	0.00337778	0.00111671	0.00186667	0.000272845		0.0126714	0.00585121	0.0114623	0.00627718	0.00637393	0.00144753	0.0168603	0.00152314	0.0104265	0.00288281	0.0101233	0.000363708	0.00993043	0.00346975	0.0171695	0.00523843	0.00826757	0.000469222
880.6	C45H83O13P	PI(36:2)	0.0174314	0.00513219	0.01589	0.00664652	0.0188889	0.00237728	0.0476333	0.00109291	0.0131556	0.001071	0.0150778	0.00117205	0.0196556	0.00350624	0.0153111	0.000938281	0.0103889	0.000510265		0.0646061	0.0202524	0.0576386	0.0188933	0.0698713	0.00436897	0.0733888	0.0083586	0.0476985	0.00318358	0.0530364	0.00424096	0.0699263	0.00943849	0.0788795	0.00980335	0.0463006	0.00271199
882.6	C45H85O13P	PI(36:1)	0.00489608	0.00254705	0.00418918	0.00186266	0.00321111	0.0010013	0.0107889	0.00029123	0.00458889	0.00129114	0.00376667	0.000556776	0.00412222	0.0012851	0.00436667	0.00106823	0.00414444	0.000750062		0.018424	0.0102413	0.0154402	0.00675124	0.0117857	0.00285699	0.0166192	0.00186505	0.0165266	0.00399863	0.0132225	0.00171566	0.0146689	0.00427411	0.0226471	0.00656104	0.0187392	0.00510844
900.5	C47H79O13P	PI(38:6)	0.000158824	0.000152082	0.000234632	0.000238075	0.000233333	0.00023094	0.0004	0.000371184	0.000555556	0.000350132	0.000133333	0.000152753	0.000122222	0.000107152	0.000133333	8.81917e-05	3.33333e-05	3.33333e-05		0.000615145	0.000612613	0.000860995	0.000953021	0.000832412	0.000774972	0.000600372	0.000594688	0.00207164	0.00142075	0.000463791	0.000533723	0.000423281	0.000368106	0.000660373	0.000380956	0.000142381	0.000146089
902.5	C47H81O13P	PI(38:5)	0.00265882	0.0011969	0.00269957	0.00164046	0.00123333	0.000768838	0.00971111	0.00109053	0.0035	0.000503322	0.0031	0.0001	0.00252222	0.000852665	0.00283333	0.000665833	0.00197778	0.000283497		0.0101554	0.00508715	0.00994205	0.00635174	0.00448554	0.00266379	0.0150333	0.0030584	0.0127907	0.00265191	0.0109109	0.000634445	0.00906123	0.00336874	0.0147668	0.00472953	0.00880998	0.00121996
904.6	C47H83O13P	PI(38:4)	0.0521412	0.0130169	0.0550675	0.0173074	0.0363556	0.00254522	0.0916667	0.00198522	0.0599222	0.00625978	0.0677778	0.00458031	0.0652333	0.0106699	0.0397222	0.00207239	0.0759	0.00542105		0.194585	0.0486638	0.202136	0.0573128	0.134776	0.000655856	0.141274	0.0167001	0.21717	0.018579	0.238144	0.0100406	0.232552	0.0330889	0.20373	0.00889408	0.338714	0.033135
906.6	C47H85O13P	PI(38:3)	0.00546275	0.00250857	0.00564459	0.00295021	0.0031	0.000417665	0.012	0.00105883	0.00486667	0.00054569	0.00548889	0.000605836	0.0118889	0.00178024	0.00346667	0.000290593	0.00741111	0.000183586		0.0209793	0.0115278	0.020481	0.00999257	0.0115151	0.00163793	0.0183945	0.00137026	0.017758	0.00307595	0.0192893	0.00188892	0.0424952	0.0067258	0.0177585	0.000867399	0.0331147	0.00325264
908.6	C47H87O13P	PI(38:2)	0.000268627	0.000256437	0.000244156	0.000290615	8.88889e-05	0.00015396	0.000811111	0.000400463	0.0001	0.0001	0.000133333	6.66667e-05	0.000233333	0.000233333	0.000322222	0.000117063	0.000411111	0.000600309		0.00102243	0.00106661	0.000845138	0.0009892	0.000307067	0.000531855	0.00123924	0.000646054	0.000361726	0.000347438	0.000465066	0.00022353	0.000821231	0.000842656	0.00163858	0.000565108	0.00168213	0.00242555
910.6	C47H89O13P	PI(38:1)	1.17647e-05	2.61968e-05	2.1645e-06	1.24929e-05	0	0	0	0	4.44444e-05	7.698e-05	0	0	0	0	0	0	2.22222e-05	3.849e-05		3.98648e-05	8.33987e-05	8.64396e-06	5.34288e-05	0	0	0	0	0.000156169	0.000270492	0	0	0	0	0	0	0.000110628	0.000191613
912.6	C47H91O13P	PI(38:0)	5.88235e-06	1.76198e-05	9.09091e-06	2.57271e-05	0	0	0	0	1.11111e-05	1.9245e-05	0	0	0	0	4.44444e-05	7.698e-05	2.22222e-05	3.849e-05		1.69273e-05	5.12015e-05	3.40127e-05	9.95641e-05	0	0	0	0	4.35917e-05	7.55031e-05	0	0	0	0	0.000208055	0.000360362	9.01528e-05	0.000156149
924.5	C49H79O13P	PI(40:8)	0	0	5.19481e-06	2.36105e-05	0	0	0	0	4.44444e-05	7.698e-05	6.66667e-05	0.00011547	2.22222e-05	3.849e-05	0	0	0	0		0	0	2.12073e-05	9.68327e-05	0	0	0	0	0.000156169	0.000270492	0.000232702	0.000403052	7.42766e-05	0.000128651	0	0	0	0
926.5	C49H81O13P	PI(40:7)	9.80392e-06	2.28665e-05	3.59307e-05	6.55089e-05	7.77778e-05	6.93889e-05	5.55556e-05	5.09175e-05	6.66667e-05	0.00011547	0	0	0.0001	0.000173205	0	0	0	0		4.19915e-05	0.000104973	0.000134908	0.000275376	0.000300058	0.000269295	8.31933e-05	8.11647e-05	0.000234253	0.000405739	0	0	0.000378002	0.000654718	0	0	0	0
928.6	C49H83O13P	PI(40:6)	0.00125882	0.000776077	0.00123377	0.00106567	0.0014	0.000472582	0.00178889	0.000589098	0.00297778	0.00122217	0.000766667	0.000145297	0.000555556	0.000371683	0.000488889	0.000245704	0.00106667	0.000392994		0.00451934	0.00251371	0.00435714	0.00346144	0.00527938	0.00203616	0.00278119	0.00107528	0.0106733	0.00387207	0.0026899	0.000452964	0.00204045	0.00141597	0.00256758	0.00149207	0.00478514	0.00179667
930.6	C49H85O13P	PI(40:5)	0.000911765	0.000468737	0.00120779	0.000770678	0.000977778	0.000134715	0.00255556	0.00042339	0.00183333	0.000550757	0.00161111	0.000658562	0.00158889	0.000241139	0.00115556	0.000117063	0.00141111	0.00063099		0.00338385	0.00178042	0.00434747	0.00254177	0.00362761	0.000483299	0.00390682	0.000554902	0.00666617	0.00199445	0.00566324	0.00227818	0.00564972	0.00051441	0.00596493	0.00097669	0.00625045	0.00267887
932.6	C49H87O13P	PI(40:4)	0.000184314	0.000153712	0.000158874	0.000187231	0.0002	0.0002	0.000733333	0.000491031	0.000255556	0.000183586	0.000322222	6.93889e-05	0.000288889	0.000300617	0.000288889	5.09175e-05	1.11111e-05	1.9245e-05		0.000695679	0.000559315	0.000591139	0.00064157	0.000713547	0.000692012	0.00119813	0.000850934	0.000908463	0.000614108	0.00112983	0.000217795	0.00105763	0.00108329	0.001471	0.000145828	4.50764e-05	7.80746e-05
934.6	C49H89O13P	PI(40:3)	9.80392e-06	1.95956e-05	2.1645e-05	5.45493e-05	0	0	8.88889e-05	0.00015396	2.22222e-05	3.849e-05	1.11111e-05	1.9245e-05	3.33333e-05	5.7735e-05	0	0	0	0		3.05137e-05	6.02353e-05	6.86861e-05	0.000170235	0	0	0.000116554	0.000201877	8.71835e-05	0.000151006	3.82459e-05	6.62439e-05	0.000126001	0.000218239	0	0	0	0
936.6	C49H91O13P	PI(40:2)	0	0	3.0303e-06	9.6455e-06	2.22222e-05	1.9245e-05	0	0	0	0	0	0	0	0	0	0	0	0		0	0	1.16882e-05	3.88744e-05	8.05412e-05	6.99801e-05	0	0	0	0	0	0	0	0	0	0	0	0
938.6	C49H93O13P	PI(40:1)	0	0	2.5974e-06	1.0494e-05	0	0	0	0	0	0	1.11111e-05	1.9245e-05	0	0	0	0	0	0		0	0	1.01837e-05	4.26721e-05	0	0	0	0	0	0	3.82459e-05	6.62439e-05	0	0	0	0	0	0
940.7	C49H95O13P	PI(40:0)	0.00027451	0.000363343	0.000175758	0.000260265	6.66667e-05	5.7735e-05	0.000122222	0.000157527	2.22222e-05	3.849e-05	0	0	0.0005	0.000384419	5.55556e-05	9.6225e-05	0.000233333	0.00034801		0.000952719	0.00112733	0.000697367	0.00114367	0.000256662	0.000222346	0.00016716	0.000203224	8.71835e-05	0.000151006	0	0	0.00173304	0.00127024	0.000287013	0.00049712	0.00103502	0.00151441
948.5	C51H79O13P	PI(42:10)	1.37255e-05	2.37429e-05	1.2987e-05	2.96943e-05	2.22222e-05	3.849e-05	0	0	0	0	1.11111e-05	1.9245e-05	1.11111e-05	1.9245e-05	2.22222e-05	3.849e-05	0	0		6.15413e-05	0.000120254	4.42351e-05	0.000108047	7.67666e-05	0.000132964	0	0	0	0	3.87837e-05	6.71754e-05	3.71383e-05	6.43254e-05	0.000124069	0.000214894	0	0
950.5	C51H81O13P	PI(42:9)	2.54902e-05	5.20809e-05	1.12554e-05	4.73294e-05	0	0	0	0	2.22222e-05	3.849e-05	0	0	0	0	0	0	5.55556e-05	6.93889e-05		8.95991e-05	0.000181985	3.80041e-05	0.000139003	0	0	0	0	7.80844e-05	0.000135246	0	0	0	0	0	0	0.000269908	0.000348811
952.6	C51H83O13P	PI(42:8)	5.88235e-06	2.42536e-05	1.55844e-05	3.92117e-05	0	0	0	0	0	0	2.22222e-05	1.9245e-05	0	0	0	0	0	0		1.69364e-05	6.98308e-05	5.98117e-05	0.00014812	0	0	0	0	0	0	7.90116e-05	6.84603e-05	0	0	0	0	0	0
954.6	C51H85O13P	PI(42:7)	3.92157e-06	1.6169e-05	1.34199e-05	3.30071e-05	4.44444e-05	3.849e-05	0	0	0	0	0	0	0	0	0	0	0	0		1.62213e-05	6.68823e-05	4.42447e-05	0.00011048	0.000163559	0.000142442	0	0	0	0	0	0	0	0	0	0	0	0
956.6	C51H87O13P	PI(42:6)	0	0	3.4632e-06	1.27784e-05	0	0	0	0	0	0	0	0	0	0	0	0	0	0		0	0	1.67182e-05	6.39304e-05	0	0	0	0	0	0	0	0	0	0	0	0	0	0
958.6	C51H89O13P	PI(42:5)	0	0	3.0303e-06	1.23091e-05	0	0	0	0	0	0	1.11111e-05	1.9245e-05	0	0	0	0	0	0		0	0	1.3797e-05	5.72241e-05	0	0	0	0	0	0	3.82459e-05	6.62439e-05	0	0	0	0	0	0
960.6	C51H91O13P	PI(42:4)	0	0	4.329e-07	3.79869e-06	0	0	0	0	0	0	0	0	0	0	0	0	0	0		0	0	1.33391e-06	1.1705e-05	0	0	0	0	0	0	0	0	0	0	0	0	0	0
962.6	C51H93O13P	PI(42:3)	0	0	8.65801e-07	5.33669e-06	0	0	0	0	0	0	0	0	0	0	0	0	0	0		0	0	3.15321e-06	1.94598e-05	0	0	0	0	0	0	0	0	0	0	0	0	0	0
964.7	C51H95O13P	PI(42:2)	1.96078e-06	8.08452e-06	1.2987e-06	6.49237e-06	0	0	0	0	0	0	0	0	0	0	0	0	0	0		5.76186e-06	2.37567e-05	5.35589e-06	2.72235e-05	0	0	0	0	0	0	0	0	0	0	0	0	0	0
972.5	C53H79O13P	PI(44:12)	0	0	0	0	1.11111e-05	1.9245e-05	0	0	0	0	0	0	0	0	0	0	0	0		0	0	0	0	4.33962e-05	7.51644e-05	0	0	0	0	0	0	0	0	0	0	0	0
974.5	C53H81O13P	PI(44:11)	0	0	4.329e-07	3.79869e-06	0	0	0	0	0	0	0	0	0	0	0	0	0	0		0	0	1.84386e-06	1.61798e-05	0	0	0	0	0	0	0	0	0	0	0	0	0	0
976.6	C53H83O13P	PI(44:10)	0	0	4.329e-07	3.79869e-06	0	0	0	0	0	0	0	0	0	0	0	0	0	0		0	0	2.2846e-06	2.00473e-05	0	0	0	0	0	0	0	0	0	0	0	0	0	0
978.6	C53H85O13P	PI(44:9)	0	0	4.329e-07	3.79869e-06	0	0	0	0	0	0	0	0	0	0	0	0	0	0		0	0	1.83258e-06	1.60808e-05	0	0	0	0	0	0	0	0	0	0	0	0	0	0
980.6	C53H87O13P	PI(44:8)	0	0	2.1645e-06	1.1262e-05	0	0	0	0	0	0	1.11111e-05	1.9245e-05	0	0	0	0	0	0		0	0	1.10773e-05	5.78028e-05	0	0	0	0	0	0	3.87837e-05	6.71754e-05	0	0	0	0	0	0
982.6	C53H89O13P	PI(44:7)	0	0	4.329e-07	3.79869e-06	0	0	0	0	1.11111e-05	1.9245e-05	0	0	0	0	0	0	0	0		0	0	8.05139e-07	7.06507e-06	0	0	0	0	3.90422e-05	6.76231e-05	0	0	0	0	0	0	0	0
984.6	C53H91O13P	PI(44:6)	0	0	0	0	0	0	0	0	0	0	0	0	0	0	0	0	0	0		0	0	0	0	0	0	0	0	0	0	0	0	0	0	0	0	0	0
986.6	C53H93O13P	PI(44:5)	0	0	0	0	0	0	0	0	0	0	0	0	0	0	0	0	0	0		0	0	0	0	0	0	0	0	0	0	0	0	0	0	0	0	0	0
988.7	C53H95O13P	PI(44:4)	0	0	4.329e-07	3.79869e-06	0	0	0	0	0	0	0	0	0	0	0	0	0	0		0	0	8.49387e-07	7.45334e-06	0	0	0	0	0	0	0	0	0	0	0	0	0	0
990.7	C53H97O13P	PI(44:3)	0	0	0	0	0	0	0	0	0	0	0	0	0	0	0	0	0	0		0	0	0	0	0	0	0	0	0	0	0	0	0	0	0	0	0	0
992.7	C53H99O13P	PI(44:2)	0	0	0	0	0	0	0	0	0	0	0	0	0	0	0	0	0	0		0	0	0	0	0	0	0	0	0	0	0	0	0	0	0	0	0	0
Total PI			0.101478	0.0254031	0.103054	0.0335328	0.0806778	0.00967105	0.225944	0.00119459	0.112311	0.0107875	0.119022	0.00640315	0.123489	0.0201057	0.0845	0.00338674	0.120656	0.00754691		0.378599	0.102707	0.377973	0.112928	0.298457	0.0162606	0.348692	0.0456703	0.407348	0.0359907	0.418296	0.0118058	0.440173	0.0615416	0.434597	0.0407187	0.538634	0.0524566
734.5	C38H72O10PN	PS(32:1)	7.84314e-06	1.87432e-05	2.46753e-05	5.08416e-05	0	0	1.11111e-05	1.9245e-05	0	0	0	0	0	0	0	0	2.22222e-05	1.9245e-05		2.79469e-05	6.82014e-05	9.15452e-05	0.000176352	0	0	1.45692e-05	2.52346e-05	0	0	0	0	0	0	0	0	0.00010039	8.82862e-05
736.5	C38H74O10PN	PS(32:0)	5.88235e-06	1.30984e-05	3.07359e-05	8.14284e-05	0	0	1.11111e-05	1.9245e-05	1.11111e-05	1.9245e-05	0	0	0	0	1.11111e-05	1.9245e-05	0	0		2.16112e-05	4.9068e-05	9.96239e-05	0.00024439	0	0	1.45692e-05	2.52346e-05	4.35917e-05	7.55031e-05	0	0	0	0	5.20138e-05	9.00905e-05	0	0
756.5	C40H70O10PN	PS(34:4)	9.80392e-06	1.56556e-05	3.0303e-06	9.6455e-06	0	0	0	0	0	0	0	0	0	0	0	0	1.11111e-05	1.9245e-05		3.35217e-05	5.49026e-05	1.30923e-05	4.23896e-05	0	0	0	0	0	0	0	0	0	0	0	0	4.50764e-05	7.80746e-05
758.5	C40H72O10PN	PS(34:3)	0	0	7.79221e-06	2.28753e-05	0	0	0	0	0	0	0	0	0	0	0	0	1.11111e-05	1.9245e-05		0	0	2.73132e-05	8.41589e-05	0	0	0	0	0	0	0	0	0	0	0	0	4.86524e-05	8.42685e-05
760.5	C40H74O10PN	PS(34:2)	2.94118e-05	2.85831e-05	6.06061e-05	0.00012469	0	0	7.77778e-05	1.9245e-05	2.22222e-05	3.849e-05	0	0	0	0	4.44444e-05	5.09175e-05	0	0		0.000113256	0.000125835	0.000210781	0.00040372	0	0	0.000120918	3.79716e-05	7.80844e-05	0.000135246	0	0	0	0	0.000238117	0.000288062	0	0
762.5	C40H76O10PN	PS(34:1)	5.88235e-05	6.82412e-05	0.000166667	0.000293696	0.0001	3.33333e-05	0.000133333	8.81917e-05	4.44444e-05	5.09175e-05	5.55556e-05	1.9245e-05	0	0	7.77778e-05	5.09175e-05	3.33333e-05	3.33333e-05		0.000231281	0.000303864	0.000602366	0.00105204	0.000370574	0.000124672	0.000211781	0.000160047	0.000154518	0.000176214	0.000195731	6.90019e-05	0	0	0.000384895	0.000221818	0.000138805	0.000135371
764.5	C40H78O10PN	PS(34:0)	7.84314e-06	1.45746e-05	4.7619e-06	1.40116e-05	0	0	0	0	0	0	0	0	0	0	2.22222e-05	1.9245e-05	0	0		2.70551e-05	5.12538e-05	1.74822e-05	5.14568e-05	0	0	0	0	0	0	0	0	0	0	0.000114048	9.99059e-05	0	0
780.5	C42H70O10PN	PS(36:6)	0	0	4.329e-07	3.79869e-06	0	0	0	0	0	0	0	0	0	0	0	0	0	0		0	0	1.79207e-06	1.57254e-05	0	0	0	0	0	0	0	0	0	0	0	0	0	0
782.5	C42H72O10PN	PS(36:5)	0.000239216	0.000174497	0.000184416	0.000194033	7.77778e-05	1.9245e-05	0.000488889	8.3887e-05	6.66667e-05	3.33333e-05	4.44444e-05	1.9245e-05	0.000177778	5.09175e-05	0.000344444	6.93889e-05	0.000277778	0.000183586		0.000953875	0.000881278	0.000647338	0.000662032	0.000290033	7.88597e-05	0.000765765	0.000222197	0.000237702	0.000110457	0.000157485	7.26483e-05	0.000640054	0.000212952	0.00179195	0.000500366	0.00128096	0.000958299
784.5	C42H74O10PN	PS(36:4)	2.94118e-05	3.30873e-05	5.02165e-05	7.88483e-05	2.22222e-05	1.9245e-05	0.0001	0.000120185	3.33333e-05	3.33333e-05	3.33333e-05	3.33333e-05	2.22222e-05	3.849e-05	5.55556e-05	6.93889e-05	0.000244444	0.00015396		0.000109208	0.000125013	0.000182972	0.000291991	8.55541e-05	7.41153e-05	0.000161175	0.000208101	0.000120575	0.000115813	0.00011672	0.000114789	8.40003e-05	0.000145493	0.000281624	0.000361179	0.00104792	0.000622418
786.5	C42H76O10PN	PS(36:3)	1.76471e-05	4.10245e-05	2.72727e-05	8.14214e-05	0	0	0	0	0	0	1.11111e-05	1.9245e-05	0	0	2.22222e-05	1.9245e-05	0	0		6.86182e-05	0.000174259	0.000103247	0.000313029	0	0	0	0	0	0	3.87837e-05	6.71754e-05	0	0	0.000109416	9.51014e-05	0	0
788.5	C42H78O10PN	PS(36:2)	8.23529e-05	8.58921e-05	0.000116883	0.000227021	4.44444e-05	7.698e-05	7.77778e-05	5.09175e-05	3.33333e-05	3.33333e-05	1.11111e-05	1.9245e-05	2.22222e-05	1.9245e-05	7.77778e-05	1.9245e-05	4.44444e-05	1.9245e-05		0.000324002	0.000383008	0.000438388	0.000837778	0.000153533	0.000265927	0.000120074	8.46792e-05	0.000121676	0.000117391	3.82459e-05	6.62439e-05	7.91385e-05	6.89228e-05	0.000394915	6.49054e-05	0.000197695	8.30289e-05
790.6	C42H80O10PN	PS(36:1)	0.00017451	0.000157025	0.000163636	0.000187877	8.88889e-05	7.698e-05	0.000255556	7.698e-05	1.11111e-05	1.9245e-05	0.000155556	0.000138778	2.22222e-05	1.9245e-05	8.88889e-05	5.09175e-05	3.33333e-05	3.33333e-05		0.000667187	0.000565957	0.000592116	0.000675456	0.000322165	0.000279921	0.000404772	0.000161685	3.90422e-05	6.76231e-05	0.000539745	0.000482888	8.20904e-05	7.11501e-05	0.000472359	0.000296673	0.000142381	0.000146089
792.6	C42H82O10PN	PS(36:0)	2.15686e-05	2.33963e-05	9.52381e-06	2.34814e-05	0	0	0	0	0	0	0	0	0	0	6.66667e-05	0.00011547	5.55556e-05	3.849e-05		8.70742e-05	0.000102255	3.64989e-05	8.90781e-05	0	0	0	0	0	0	0	0	0	0	0.000344415	0.000596544	0.000239195	0.000144532
806.5	C44H72O10PN	PS(38:7)	6.07843e-05	7.74913e-05	8.31169e-05	0.000137397	4.44444e-05	1.9245e-05	4.44444e-05	1.9245e-05	3.33333e-05	3.33333e-05	7.77778e-05	1.9245e-05	1.11111e-05	1.9245e-05	0.000144444	6.93889e-05	0.000255556	5.09175e-05		0.000241014	0.000336831	0.000294368	0.000487139	0.000162321	5.8901e-05	6.60191e-05	1.85729e-05	0.000116576	0.000117131	0.000272761	6.20311e-05	4.20002e-05	7.27464e-05	0.00073706	0.000340053	0.00115035	0.000314513
808.5	C44H74O10PN	PS(38:6)	3.33333e-05	4.40959e-05	2.29437e-05	4.01968e-05	2.22222e-05	1.9245e-05	5.55556e-05	5.09175e-05	0	0	1.11111e-05	1.9245e-05	2.22222e-05	1.9245e-05	0.000122222	0.000101835	3.33333e-05	5.7735e-05		0.000128889	0.000177209	7.94608e-05	0.000130757	8.55541e-05	7.41153e-05	9.17796e-05	8.31723e-05	0	0	4.02279e-05	6.96767e-05	7.72285e-05	6.70283e-05	0.000658463	0.000586353	0.000165942	0.000287419
810.5	C44H76O10PN	PS(38:5)	9.41176e-05	8.26936e-05	7.48918e-05	0.000105292	7.77778e-05	7.698e-05	0.000266667	0.000218581	1.11111e-05	1.9245e-05	2.22222e-05	1.9245e-05	0.000144444	0.000107152	0.000111111	0.000117063	7.77778e-05	7.698e-05		0.000390945	0.000415025	0.000254432	0.000302607	0.000277471	0.000258324	0.000438202	0.000384203	4.35917e-05	7.55031e-05	7.90116e-05	6.84603e-05	0.000527597	0.000418675	0.0005502	0.00054619	0.000343652	0.000334754
812.5	C44H78O10PN	PS(38:4)	0.000247059	0.00019581	9.1342e-05	0.000106979	4.44444e-05	5.09175e-05	0.000211111	0.000157527	3.33333e-05	0	2.22222e-05	1.9245e-05	0	0	5.55556e-05	5.09175e-05	0	0		0.000907278	0.000683324	0.000327852	0.000331294	0.000157308	0.000174777	0.000308701	0.000218349	0.000121126	8.39738e-06	7.90116e-05	6.84603e-05	0	0	0.000296277	0.00026655	0	0
814.6	C44H80O10PN	PS(38:3)	3.92157e-06	1.10702e-05	2.1645e-06	1.24929e-05	0	0	1.11111e-05	1.9245e-05	0	0	0	0	0	0	0	0	0	0		1.34114e-05	3.83915e-05	6.53721e-06	3.94523e-05	0	0	1.88623e-05	3.26705e-05	0	0	0	0	0	0	0	0	0	0
816.6	C44H82O10PN	PS(38:2)	1.96078e-06	8.08452e-06	7.35931e-06	1.84354e-05	0	0	0	0	0	0	0	0	1.11111e-05	1.9245e-05	3.33333e-05	3.33333e-05	0	0		1.22455e-05	5.04897e-05	2.85465e-05	7.42404e-05	0	0	0	0	0	0	0	0	4.20002e-05	7.27464e-05	0.00017684	0.000172394	0	0
818.6	C44H84O10PN	PS(38:1)	3.92157e-06	1.10702e-05	3.4632e-06	1.38754e-05	0	0	1.11111e-05	1.9245e-05	0	0	1.11111e-05	1.9245e-05	0	0	0	0	0	0		1.6086e-05	4.54723e-05	1.40574e-05	6.27223e-05	0	0	1.88623e-05	3.26705e-05	0	0	4.02279e-05	6.96767e-05	0	0	0	0	0	0
820.6	C44H86O10PN	PS(38:0)	5.88235e-06	1.30984e-05	1.7316e-06	7.44591e-06	0	0	0	0	0	0	0	0	0	0	1.11111e-05	1.9245e-05	4.44444e-05	7.698e-05		2.07955e-05	4.67287e-05	6.90428e-06	3.1293e-05	0	0	0	0	0	0	0	0	0	0	5.20138e-05	9.00905e-05	0.000221255	0.000383225
832.5	C46H74O10PN	PS(40:8)	9.80392e-06	2.57248e-05	7.35931e-06	2.06781e-05	0	0	0	0	0	0	0	0	0	0	0	0	2.22222e-05	3.849e-05		3.42153e-05	9.0418e-05	2.2897e-05	6.20127e-05	0	0	0	0	0	0	0	0	0	0	0	0	0.000110628	0.000191613
834.5	C46H76O10PN	PS(40:7)	0.000172549	0.000281424	0.000155411	0.000355681	0.0018	0.0001	8.88889e-05	0.000126198	0.000133333	0.00023094	0	0	0	0	0.000677778	0.000189541	0.000788889	0.00133763		0.00072352	0.00114823	0.000584925	0.00125496	0.00670394	0.000725452	0.00014499	0.000204096	0.000468507	0.000811477	0	0	0	0	0.00352801	0.00116822	0.00391704	0.00666775
836.5	C46H78O10PN	PS(40:6)	9.80392e-06	3.28395e-05	1.38528e-05	4.33774e-05	0	0	0	0	0	0	0	0	2.22222e-05	3.849e-05	0	0	0	0		4.15326e-05	0.000140894	5.46089e-05	0.000204857	0	0	0	0	0	0	0	0	8.01805e-05	0.000138877	0	0	0	0
838.6	C46H80O10PN	PS(40:5)	5.88235e-06	1.30984e-05	4.7619e-06	1.59626e-05	1.11111e-05	1.9245e-05	2.22222e-05	3.849e-05	0	0	0	0	0	0	0	0	0	0		2.11951e-05	4.80052e-05	1.43649e-05	5.13533e-05	3.83833e-05	6.64819e-05	2.91385e-05	5.04693e-05	0	0	0	0	0	0	0	0	0	0
840.6	C46H82O10PN	PS(40:4)	1.96078e-06	8.08452e-06	4.329e-07	3.79869e-06	0	0	1.11111e-05	1.9245e-05	0	0	0	0	0	0	0	0	0	0		5.83192e-06	2.40456e-05	8.05139e-07	7.06507e-06	0	0	1.80183e-05	3.12086e-05	0	0	0	0	0	0	0	0	0	0
842.6	C46H84O10PN	PS(40:3)	0	0	4.329e-07	3.79869e-06	0	0	0	0	0	0	0	0	0	0	0	0	0	0		0	0	1.97223e-06	1.73062e-05	0	0	0	0	0	0	0	0	0	0	0	0	0	0
844.6	C46H86O10PN	PS(40:2)	1.17647e-05	2.33963e-05	5.19481e-06	1.33168e-05	0	0	0	0	0	0	0	0	0	0	0	0	1.11111e-05	1.9245e-05		4.14334e-05	8.15702e-05	1.93988e-05	5.50223e-05	0	0	0	0	0	0	0	0	0	0	0	0	4.50764e-05	7.80746e-05
846.6	C46H88O10PN	PS(40:1)	7.84314e-06	2.50816e-05	1.90476e-05	5.17044e-05	0	0	2.22222e-05	3.849e-05	1.11111e-05	1.9245e-05	0.0001	0.000173205	0	0	1.11111e-05	1.9245e-05	0	0		2.64494e-05	8.71013e-05	7.05736e-05	0.000184273	0	0	3.60366e-05	6.24172e-05	4.35917e-05	7.55031e-05	0.000349053	0.000604578	0	0	5.74025e-05	9.94241e-05	0	0
854.5	C48H72O10PN	PS(42:11)	0	0	0	0	0	0	0	0	0	0	0	0	0	0	0	0	0	0		0	0	0	0	0	0	0	0	0	0	0	0	0	0	0	0	0	0
856.5	C48H74O10PN	PS(42:10)	0	0	5.19481e-06	1.43728e-05	1.11111e-05	1.9245e-05	1.11111e-05	1.9245e-05	0	0	0	0	0	0	1.11111e-05	1.9245e-05	0	0		0	0	1.80261e-05	5.01011e-05	3.83833e-05	6.64819e-05	1.45692e-05	2.52346e-05	0	0	0	0	0	0	5.20138e-05	9.00905e-05	0	0
858.5	C48H76O10PN	PS(42:9)	5.88235e-06	1.30984e-05	9.52381e-06	2.46953e-05	0	0	2.22222e-05	3.849e-05	0	0	2.22222e-05	3.849e-05	0	0	0	0	0	0		1.67492e-05	3.732e-05	3.33844e-05	7.91283e-05	0	0	3.60366e-05	6.24172e-05	0	0	7.64919e-05	0.000132488	0	0	0	0	0	0
860.5	C48H78O10PN	PS(42:8)	1.96078e-06	8.08452e-06	3.0303e-06	9.6455e-06	0	0	0	0	0	0	0	0	0	0	0	0	0	0		1.0528e-05	4.34082e-05	1.03619e-05	3.54475e-05	0	0	0	0	0	0	0	0	0	0	0	0	0	0
862.6	C48H80O10PN	PS(42:7)	1.96078e-06	8.08452e-06	3.0303e-06	1.72544e-05	0	0	0	0	5.55556e-05	9.6225e-05	0	0	0	0	0	0	2.22222e-05	3.849e-05		8.41362e-06	3.46903e-05	1.30267e-05	7.88749e-05	0	0	0	0	0.000195211	0.000338115	0	0	0	0	0	0	0.000110628	0.000191613
864.6	C48H82O10PN	PS(42:6)	0	0	1.2987e-06	8.4493e-06	0	0	0	0	0	0	0	0	0	0	0	0	2.22222e-05	3.849e-05		0	0	3.8488e-06	2.72602e-05	0	0	0	0	0	0	0	0	0	0	0	0	9.73049e-05	0.000168537
866.6	C48H84O10PN	PS(42:5)	0	0	0	0	0	0	0	0	0	0	0	0	0	0	0	0	0	0		0	0	0	0	0	0	0	0	0	0	0	0	0	0	0	0	0	0
880.5	C50H74O10PN	PS(44:12)	0	0	1.2987e-06	8.4493e-06	1.11111e-05	1.9245e-05	0	0	0	0	0	0	0	0	0	0	0	0		0	0	5.2614e-06	3.24308e-05	4.33962e-05	7.51644e-05	0	0	0	0	0	0	0	0	0	0	0	0
882.5	C50H76O10PN	PS(44:11)	1.96078e-06	8.08452e-06	1.2987e-06	8.4493e-06	1.11111e-05	1.9245e-05	0	0	1.11111e-05	1.9245e-05	0	0	0	0	0	0	0	0		6.22425e-06	2.56632e-05	5.82798e-06	4.00552e-05	3.83833e-05	6.64819e-05	0	0	4.35917e-05	7.55031e-05	0	0	0	0	0	0	0	0
884.5	C50H78O10PN	PS(44:10)	0	0	0	0	0	0	0	0	0	0	0	0	0	0	0	0	0	0		0	0	0	0	0	0	0	0	0	0	0	0	0	0	0	0	0	0
886.6	C50H80O10PN	PS(44:9)	0	0	9.09091e-06	2.79077e-05	1.11111e-05	1.9245e-05	0	0	1.11111e-05	1.9245e-05	0	0	0	0	0	0	0	0		0	0	3.20115e-05	9.90142e-05	3.83833e-05	6.64819e-05	0	0	3.90422e-05	6.76231e-05	0	0	0	0	0	0	0	0
888.6	C50H82O10PN	PS(44:8)	0	0	2.5974e-06	1.18052e-05	1.11111e-05	1.9245e-05	0	0	0	0	0	0	0	0	1.11111e-05	1.9245e-05	0	0		0	0	9.81899e-06	4.40371e-05	4.21579e-05	7.30196e-05	0	0	0	0	0	0	0	0	5.74025e-05	9.94241e-05	0	0
890.6	C50H84O10PN	PS(44:7)	1.96078e-06	8.08452e-06	1.2987e-06	6.49237e-06	0	0	0	0	0	0	0	0	0	0	0	0	0	0		5.76186e-06	2.37567e-05	6.87598e-06	3.8563e-05	0	0	0	0	0	0	0	0	0	0	0	0	0	0
892.6	C50H86O10PN	PS(44:6)	0	0	1.2987e-06	1.13961e-05	3.33333e-05	5.7735e-05	0	0	0	0	0	0	0	0	1.11111e-05	1.9245e-05	0	0		0	0	4.48636e-06	3.93677e-05	0.00011515	0.000199446	0	0	0	0	0	0	0	0	6.20345e-05	0.000107447	0	0
894.6	C50H88O10PN	PS(44:5)	7.84314e-06	2.21404e-05	3.4632e-06	2.68112e-05	0	0	0	0	0	0	0	0	0	0	0	0	0	0		3.2359e-05	9.14291e-05	1.2464e-05	0.000102457	0	0	0	0	0	0	0	0	0	0	0	0	0	0
896.6	C50H90O10PN	PS(44:4)	1.96078e-06	8.08452e-06	2.20779e-05	6.38919e-05	0	0	6.66667e-05	0.00011547	0	0	0	0	0	0	1.11111e-05	1.9245e-05	0	0		1.22455e-05	5.04897e-05	6.84276e-05	0.000217937	0	0	8.74154e-05	0.000151408	0	0	0	0	0	0	6.20345e-05	0.000107447	0	0
898.6	C50H92O10PN	PS(44:3)	2.54902e-05	5.33976e-05	1.94805e-05	6.88992e-05	3.33333e-05	5.7735e-05	3.33333e-05	5.7735e-05	0	0	1.11111e-05	1.9245e-05	0	0	0	0	0	0		9.42022e-05	0.000192333	6.31079e-05	0.000189632	0.000130189	0.000225493	5.40549e-05	9.36258e-05	0	0	3.87837e-05	6.71754e-05	0	0	0	0	0	0
900.7	C50H94O10PN	PS(44:2)	5.4902e-05	0.000112386	9.39394e-05	0.000227607	0.0001	0.000173205	0.0005	0.000523874	4.44444e-05	7.698e-05	0	0	0.0002	0.00034641	1.11111e-05	1.9245e-05	0	0		0.000249604	0.000548899	0.000270676	0.000537347	0.00034545	0.000598337	0.000703756	0.00065048	0.000156169	0.000270492	0	0	0.000668489	0.00115786	5.74025e-05	9.94241e-05	0	0
Total PS			0.00145882	0.000641562	0.00152208	0.00150433	0.00255556	0.00040734	0.00253333	0.000233333	0.000566667	0.000491031	0.000588889	0.000234126	0.000655556	0.000302459	0.00203333	0.000290593	0.00201111	0.00143617		0.00572557	0.00318161	0.00540387	0.00491073	0.00943833	0.000888184	0.00388007	0.000232589	0.00202259	0.00169716	0.00206228	0.000796529	0.00232278	0.000998496	0.0105309	0.00224557	0.00940295	0.00766655
746.5	C40H76O9PN	ePS(34:2)	3.92157e-06	1.6169e-05	5.62771e-06	1.6581e-05	0	0	0	0	0	0	0	0	0	0	4.44444e-05	1.9245e-05	2.22222e-05	3.849e-05		1.62213e-05	6.68823e-05	2.11804e-05	6.43892e-05	0	0	0	0	0	0	0	0	0	0	0.000223465	7.70593e-05	9.01528e-05	0.000156149
748.5	C40H78O9PN	ePS(34:1)	0	0	8.65801e-07	5.33669e-06	0	0	0	0	0	0	0	0	0	0	0	0	0	0		0	0	3.66607e-06	2.33437e-05	0	0	0	0	0	0	0	0	0	0	0	0	0	0
772.5	C42H78O9PN	ePS(36:3)	0	0	1.2987e-06	6.49237e-06	0	0	0	0	0	0	1.11111e-05	1.9245e-05	0	0	0	0	0	0		0	0	4.12193e-06	2.06531e-05	0	0	0	0	0	0	3.82459e-05	6.62439e-05	0	0	0	0	0	0
774.6	C42H80O9PN	ePS(36:2)	0	0	0	0	0	0	0	0	0	0	0	0	0	0	0	0	0	0		0	0	0	0	0	0	0	0	0	0	0	0	0	0	0	0	0	0
776.6	C42H82O9PN	ePS(36:1)	1.96078e-06	8.08452e-06	2.1645e-06	1.24929e-05	0	0	0	0	0	0	0	0	0	0	0	0	1.11111e-05	1.9245e-05		5.64548e-06	2.32769e-05	8.86309e-06	5.39082e-05	0	0	0	0	0	0	0	0	0	0	0	0	5.53138e-05	9.58064e-05
778.6	C42H84O9PN	ePS(36:0)	7.84314e-06	1.45746e-05	5.19481e-06	1.33168e-05	0	0	1.11111e-05	1.9245e-05	0	0	0	0	0	0	0	0	0	0		3.33706e-05	6.4124e-05	1.66249e-05	5.108e-05	0	0	1.45692e-05	2.52346e-05	0	0	0	0	0	0	0	0	0	0
794.5	C44H76O9PN	ePS(38:6)	0	0	1.2987e-06	6.49237e-06	0	0	0	0	0	0	0	0	1.11111e-05	1.9245e-05	0	0	0	0		0	0	5.43479e-06	2.85585e-05	0	0	0	0	0	0	0	0	3.71383e-05	6.43254e-05	0	0	0	0
796.5	C44H78O9PN	ePS(38:5)	1.96078e-06	8.08452e-06	1.2987e-06	6.49237e-06	0	0	1.11111e-05	1.9245e-05	0	0	0	0	0	0	0	0	0	0		5.76186e-06	2.37567e-05	4.58769e-06	2.30463e-05	0	0	1.80183e-05	3.12086e-05	0	0	0	0	0	0	0	0	0	0
798.6	C44H80O9PN	ePS(38:4)	0	0	1.7316e-06	7.44591e-06	0	0	0	0	0	0	0	0	0	0	0	0	0	0		0	0	6.49952e-06	2.80818e-05	0	0	0	0	0	0	0	0	0	0	0	0	0	0
800.6	C44H82O9PN	ePS(38:3)	0	0	1.2987e-06	6.49237e-06	0	0	0	0	0	0	0	0	0	0	0	0	0	0		0	0	5.04641e-06	2.55111e-05	0	0	0	0	0	0	0	0	0	0	0	0	0	0
802.6	C44H84O9PN	ePS(38:2)	0	0	8.65801e-07	5.33669e-06	0	0	0	0	0	0	0	0	0	0	0	0	0	0		0	0	3.66561e-06	2.28381e-05	0	0	0	0	0	0	0	0	0	0	0	0	0	0
804.6	C44H86O9PN	ePS(38:1)	3.92157e-06	1.10702e-05	4.329e-06	1.82179e-05	0	0	0	0	0	0	0	0	0	0	0	0	1.11111e-05	1.9245e-05		1.24095e-05	3.52763e-05	1.41549e-05	7.1834e-05	0	0	0	0	0	0	0	0	0	0	0	0	5.53138e-05	9.58064e-05
824.6	C46H82O9PN	ePS(40:5)	0	0	4.329e-07	3.79869e-06	0	0	0	0	0	0	0	0	0	0	0	0	0	0		0	0	2.3574e-06	2.06861e-05	0	0	0	0	0	0	0	0	0	0	0	0	0	0
826.6	C46H84O9PN	ePS(40:4)	0	0	4.329e-07	3.79869e-06	0	0	0	0	0	0	0	0	0	0	0	0	0	0		0	0	1.33391e-06	1.1705e-05	0	0	0	0	0	0	0	0	0	0	0	0	0	0
828.6	C46H86O9PN	ePS(40:3)	0	0	2.1645e-06	8.26757e-06	0	0	0	0	0	0	1.11111e-05	1.9245e-05	0	0	1.11111e-05	1.9245e-05	3.33333e-05	3.33333e-05		0	0	8.76803e-06	3.40063e-05	0	0	0	0	0	0	3.82459e-05	6.62439e-05	0	0	5.74025e-05	9.94241e-05	0.00015928	0.000166342
830.6	C46H88O9PN	ePS(40:2)	5.88235e-06	1.30984e-05	1.55844e-05	2.73511e-05	0	0	5.55556e-05	5.09175e-05	3.33333e-05	3.33333e-05	0	0	0	0	1.11111e-05	1.9245e-05	0	0		2.30228e-05	5.13283e-05	5.20955e-05	8.14168e-05	0	0	8.57255e-05	8.48932e-05	0.000121676	0.000117391	0	0	0	0	5.20138e-05	9.00905e-05	0	0
Total ePS			2.54902e-05	3.01142e-05	4.45887e-05	6.15612e-05	0	0	7.77778e-05	3.849e-05	3.33333e-05	3.33333e-05	2.22222e-05	3.849e-05	1.11111e-05	1.9245e-05	6.66667e-05	3.33333e-05	7.77778e-05	5.09175e-05		9.64316e-05	0.000117512	0.0001584	0.00022012	0	0	0.000118313	5.89072e-05	0.000121676	0.000117391	7.64919e-05	0.000132488	3.71383e-05	6.43254e-05	0.000332881	0.000141364	0.000360061	0.000270283
658.4	C35H61O8P	PA(32:4)	1.56863e-05	2.08088e-05	6.49351e-06	1.71329e-05	0	0	1.11111e-05	1.9245e-05	0	0	0	0	2.22222e-05	1.9245e-05	1.11111e-05	1.9245e-05	1.11111e-05	1.9245e-05		5.73968e-05	7.75836e-05	2.18324e-05	6.15176e-05	0	0	1.80183e-05	3.12086e-05	0	0	0	0	8.20904e-05	7.11501e-05	6.20345e-05	0.000107447	4.86524e-05	8.42685e-05
660.4	C35H63O8P	PA(32:3)	1.56863e-05	3.14414e-05	7.01299e-05	0.000118665	6.66667e-05	5.7735e-05	0.000188889	0.000164429	0.000188889	0.000134715	2.22222e-05	3.849e-05	1.11111e-05	1.9245e-05	0	0	0.000233333	0.000321455		6.80852e-05	0.000141943	0.000241304	0.00039374	0.000239087	0.000191844	0.000313063	0.000271647	0.000663864	0.000461715	7.64919e-05	0.000132488	3.71383e-05	6.43254e-05	0	0	0.000977316	0.00128595
662.4	C35H65O8P	PA(32:2)	8.82353e-05	0.000109887	0.000149351	0.000197914	4.44444e-05	5.09175e-05	0.000233333	0.000233333	7.77778e-05	6.93889e-05	0.000166667	0.000288675	0.000244444	0.000283497	0.000122222	0.000107152	0.0002	5.7735e-05		0.000298246	0.000361212	0.000504199	0.000653767	0.000168572	0.000200688	0.000354241	0.000380688	0.000291494	0.000266643	0.000573689	0.000993659	0.000902646	0.00108558	0.000654588	0.000569212	0.00089117	0.000251455
664.5	C35H67O8P	PA(32:1)	2.15686e-05	5.26271e-05	8.00866e-05	0.000111903	7.77778e-05	8.3887e-05	1.11111e-05	1.9245e-05	1.11111e-05	1.9245e-05	0.000222222	0.000195316	5.55556e-05	9.6225e-05	4.44444e-05	7.698e-05	0.000155556	0.000241139		0.000106339	0.000305452	0.000305176	0.00042931	0.000297582	0.000317821	1.45692e-05	2.52346e-05	3.90422e-05	6.76231e-05	0.000788672	0.000689843	0.000185691	0.000321627	0.000208055	0.000360362	0.000641307	0.000970619
666.5	C35H69O8P	PA(32:0)	1.56863e-05	2.39143e-05	6.79654e-05	0.000124891	4.44444e-05	3.849e-05	0.0001	0.0001	5.55556e-05	9.6225e-05	8.88889e-05	0.000126198	1.11111e-05	1.9245e-05	2.22222e-05	3.849e-05	5.55556e-05	9.6225e-05		5.25154e-05	7.59336e-05	0.000244181	0.000437165	0.000163559	0.000142442	0.000151817	0.000163152	0.000195211	0.000338115	0.000311714	0.000439551	4.00902e-05	6.94383e-05	0.000104028	0.000180181	0.000243262	0.000421342
686.4	C37H65O8P	PA(34:4)	5.88235e-06	1.30984e-05	4.7619e-06	1.29261e-05	0	0	0	0	0	0	0	0	0	0	2.22222e-05	1.9245e-05	0	0		1.94563e-05	4.41525e-05	1.92356e-05	5.22159e-05	0	0	0	0	0	0	0	0	0	0	0.000114048	9.99059e-05	0	0
688.5	C37H67O8P	PA(34:3)	4.70588e-05	5.40818e-05	2.77056e-05	3.91438e-05	0	0	7.77778e-05	3.849e-05	0	0	1.11111e-05	1.9245e-05	0	0	5.55556e-05	1.9245e-05	2.22222e-05	3.849e-05		0.000182077	0.000204213	0.0001071	0.000167306	0	0	0.000118313	5.89072e-05	0	0	4.02279e-05	6.96767e-05	0	0	0.000285499	0.000102616	9.01528e-05	0.000156149
690.5	C37H69O8P	PA(34:2)	0.000221569	0.000206135	9.78355e-05	0.000120226	7.77778e-05	8.3887e-05	0.0002	0.000264575	0	0	0.000144444	0.000126198	2.22222e-05	3.849e-05	0.000255556	0.000254588	0.000111111	0.00019245		0.000840578	0.000783993	0.000364379	0.000469637	0.000276232	0.00028858	0.000326861	0.000427632	0	0	0.000514297	0.000451392	7.42766e-05	0.000128651	0.00123867	0.0011689	0.000486524	0.000842685
692.5	C37H71O8P	PA(34:1)	0.000217647	0.000227644	7.09957e-05	9.6177e-05	3.33333e-05	3.33333e-05	5.55556e-05	9.6225e-05	0.000155556	0.000138778	5.55556e-05	9.6225e-05	2.22222e-05	3.849e-05	0.000122222	0.000117063	0.000133333	0.000133333		0.000730943	0.000703214	0.000267844	0.00035	0.000127712	0.000126492	9.00915e-05	0.000156043	0.000582987	0.000533286	0.000201139	0.000348384	7.42766e-05	0.000128651	0.000609873	0.000602853	0.000555221	0.000541484
710.4	C39H65O8P	PA(36:6)	2.15686e-05	4.23956e-05	1.77489e-05	4.76293e-05	3.33333e-05	5.7735e-05	5.55556e-05	1.9245e-05	0	0	0	0	1.11111e-05	1.9245e-05	1.11111e-05	1.9245e-05	3.33333e-05	3.33333e-05		0.000104076	0.000229694	6.92916e-05	0.000195661	0.000126474	0.000219059	8.48814e-05	2.96409e-05	0	0	0	0	4.20002e-05	7.27464e-05	5.74025e-05	9.94241e-05	0.000155704	0.000166886
712.5	C39H67O8P	PA(36:5)	1.76471e-05	2.91492e-05	4.329e-06	1.73969e-05	0	0	2.22222e-05	1.9245e-05	1.11111e-05	1.9245e-05	0	0	0	0	0	0	5.55556e-05	5.09175e-05		7.78652e-05	0.000147766	1.66692e-05	7.42772e-05	0	0	3.68806e-05	3.19647e-05	3.90422e-05	6.76231e-05	0	0	0	0	0	0	0.000245857	0.000216092
714.5	C39H69O8P	PA(36:4)	3.72549e-05	4.22991e-05	4.50216e-05	6.23061e-05	1.11111e-05	1.9245e-05	0	0	3.33333e-05	5.7735e-05	3.33333e-05	3.33333e-05	1.11111e-05	1.9245e-05	0.000133333	0.00023094	4.44444e-05	5.09175e-05		0.00014111	0.000151731	0.000163025	0.000233607	4.33962e-05	7.51644e-05	0	0	0.000117127	0.000202869	0.000115813	0.000116355	4.20002e-05	7.27464e-05	0.00068883	0.00119309	0.000183882	0.000205485
716.5	C39H71O8P	PA(36:3)	7.64706e-05	6.94869e-05	4.93506e-05	9.56068e-05	2.22222e-05	3.849e-05	3.33333e-05	5.7735e-05	3.33333e-05	5.7735e-05	0	0	2.22222e-05	1.9245e-05	0.0001	6.66667e-05	4.44444e-05	1.9245e-05		0.000313908	0.000347348	0.000195181	0.000373391	8.67924e-05	0.000150329	5.6587e-05	9.80116e-05	0.000130775	0.000226509	0	0	7.91385e-05	6.89228e-05	0.000494311	0.000297679	0.000204356	0.000110571
718.5	C39H73O8P	PA(36:2)	0.000105882	0.00013956	6.62338e-05	0.00010929	3.33333e-05	3.33333e-05	0.0002	8.81917e-05	5.55556e-05	6.93889e-05	0.000122222	0.000117063	4.44444e-05	5.09175e-05	0.000155556	5.09175e-05	0	0		0.000435621	0.000613626	0.000234831	0.000420589	0.000125176	0.000130478	0.000302718	0.000131369	0.000193009	0.000240118	0.000432398	0.000409556	0.000151505	0.000169297	0.000804483	0.000300735	0	0
738.5	C41H69O8P	PA(38:6)	4.5098e-05	6.34004e-05	3.4632e-05	5.60497e-05	2.22222e-05	1.9245e-05	0.000155556	8.3887e-05	0	0	6.66667e-05	6.66667e-05	7.77778e-05	6.93889e-05	0.000111111	3.849e-05	0	0		0.000189197	0.000286086	0.000122931	0.000214977	8.05412e-05	6.99801e-05	0.000251266	0.000155222	0	0	0.000237403	0.000241465	0.000279416	0.000256436	0.000570998	0.000205231	0	0
740.5	C41H71O8P	PA(38:5)	6.47059e-05	6.71551e-05	5.54113e-05	0.000103394	2.22222e-05	1.9245e-05	2.22222e-05	1.9245e-05	0	0	2.22222e-05	3.849e-05	6.66667e-05	3.33333e-05	7.77778e-05	1.9245e-05	8.88889e-05	8.3887e-05		0.00025734	0.000278359	0.000212585	0.00041296	8.55541e-05	7.41153e-05	3.34316e-05	2.96601e-05	0	0	8.04558e-05	0.000139353	0.000233596	0.000104296	0.000394915	6.49054e-05	0.000378491	0.000365653
742.5	C41H73O8P	PA(38:4)	5.09804e-05	6.35934e-05	2.20779e-05	4.47901e-05	2.22222e-05	1.9245e-05	1.11111e-05	1.9245e-05	0	0	0	0	0	0	4.44444e-05	7.698e-05	0	0		0.000201846	0.000237005	7.5979e-05	0.000155979	8.05412e-05	6.99801e-05	1.88623e-05	3.26705e-05	0	0	0	0	0	0	0.00022961	0.000397696	0	0
744.5	C41H75O8P	PA(38:3)	1.17647e-05	4.07246e-05	1.51515e-05	6.08289e-05	1.11111e-05	1.9245e-05	3.33333e-05	3.33333e-05	0	0	1.11111e-05	1.9245e-05	2.22222e-05	3.849e-05	0	0	2.22222e-05	3.849e-05		4.98527e-05	0.000174911	5.49425e-05	0.000222416	4.33962e-05	7.51644e-05	5.06058e-05	5.4384e-05	0	0	4.02279e-05	6.96767e-05	8.01805e-05	0.000138877	0	0	9.01528e-05	0.000156149
746.5	C41H77O8P	PA(38:2)	1.17647e-05	2.02113e-05	1.12554e-05	2.7365e-05	1.11111e-05	1.9245e-05	0	0	1.11111e-05	1.9245e-05	0	0	1.11111e-05	1.9245e-05	3.33333e-05	0	4.44444e-05	7.698e-05		4.95389e-05	9.54864e-05	4.67642e-05	0.000116229	3.83833e-05	6.64819e-05	0	0	3.84918e-05	6.66697e-05	0	0	4.00902e-05	6.94383e-05	0.000171451	1.50454e-05	0.00019461	0.000337074
764.5	C43H71O8P	PA(40:7)	0.00514314	0.00304507	0.00197229	0.00266265	6.66667e-05	0.00011547	0	0	0.00154444	0.00180811	0.00186667	0.0006245	0.0005	0.0005	0.00388889	0.00194289	0.00416667	0.002979		0.0206349	0.0143594	0.00822305	0.0112734	0.000252947	0.000438117	0	0	0.005577	0.0063031	0.00659938	0.00233772	0.00174415	0.00167599	0.0194711	0.00880449	0.0177797	0.0123564
766.5	C43H73O8P	PA(40:6)	0	0	0	0	0	0	0	0	0	0	0	0	0	0	0	0	0	0		0	0	0	0	0	0	0	0	0	0	0	0	0	0	0	0	0	0
768.5	C43H75O8P	PA(40:5)	1.96078e-06	8.08452e-06	9.09091e-06	2.51524e-05	0	0	0	0	0	0	0	0	0	0	3.33333e-05	3.33333e-05	0	0		7.76589e-06	3.20196e-05	3.60029e-05	9.77837e-05	0	0	0	0	0	0	0	0	0	0	0.000166062	0.000157004	0	0
Total PA			0.00623725	0.00309109	0.00287792	0.00303019	0.0006	0.00011547	0.00141111	0.000745604	0.00217778	0.00207105	0.00283333	0.000881917	0.00115556	0.000771962	0.00524444	0.00239359	0.00542222	0.00363078		0.0248186	0.0152394	0.0115265	0.0127298	0.00223595	0.000488313	0.00222221	0.00129769	0.00786804	0.00720866	0.0100119	0.00330601	0.00408829	0.00263764	0.0263259	0.0107132	0.0231664	0.0147567
C14:0 CE	614.586	C41H76NO2	0.00837402	0.00748104	0.0130658	0.0125808	0.00702455	0.00205696	0.0416091	0.00449786	0.0249556	0.00393474	0.0198821	0.00322679	0.00287596	0.000624984	0.00828939	0.00448165	0.00320123	0.000237006		0.0282384	0.021013	0.0428704	0.0372129	0.0258875	0.00678463	0.0646672	0.0139087	0.0900475	0.00872739	0.0698177	0.0101664	0.0101997	0.00157385	0.0413194	0.0187752	0.0142397	0.000408766
C16:1 CE	640.601	C43H78NO2	0.221656	0.102354	0.285528	0.145353	0.340736	0.0300797	0.428859	0.0463108	0.476882	0.0217716	0.46821	0.02686	0.217693	0.011891	0.149306	0.0127861	0.550231	0.0425337		0.781342	0.247562	1.03412	0.462751	1.26222	0.032505	0.655962	0.0361406	1.72941	0.0483491	1.64545	0.0543943	0.776953	0.0109005	0.764119	0.00753586	2.44767	0.0898261
C16:0 CE	642.617	C43H80NO2	0.335034	0.0809426	0.42031	0.135987	0.46206	0.0274921	0.81353	0.0902018	0.447623	0.0367845	0.444669	0.0476251	0.378281	0.00543882	0.276801	0.0338645	0.320798	0.0255982		1.21151	0.104406	1.49691	0.193301	1.71369	0.0116583	1.2447	0.0866105	1.62184	0.0819824	1.56135	0.129947	1.35227	0.0644427	1.41384	0.0529168	1.42654	0.0424372
C18:3 CE	664.601	C45H78NO2	0.409151	0.146924	0.446551	0.303227	0.38907	0.0376744	1.50181	0.286871	0.653646	0.0480946	0.464375	0.0226029	0.333735	0.0466227	0.245656	0.0239166	0.560286	0.0446609		1.46611	0.361361	1.50288	0.498475	1.44091	0.0517601	2.27915	0.127981	2.36776	0.067217	1.63382	0.0975882	1.18948	0.139996	1.25767	0.068287	2.49141	0.067783
C18:2 CE	666.617	C45H80NO2	15.8429	3.90495	15.6413	6.67178	14.9829	1.03209	40.8669	6.19479	13.7421	1.0526	15.1128	0.676595	17.5568	1.33099	9.3287	0.892341	8.90485	0.745415		57.1472	3.55588	54.0925	4.9082	55.5493	0.657836	62.234	0.58404	49.7597	0.571028	53.1211	1.01064	62.6061	1.31184	47.716	0.454181	39.5844	0.847481
C18:1 CE	668.632	C45H82NO2	2.25734	0.837908	2.56773	0.939102	2.42611	0.161527	5.53377	0.991567	3.28944	0.236503	3.06699	0.119078	2.16549	0.172461	1.74953	0.162129	3.00548	0.271012		8.01228	1.49664	9.13212	1.63717	8.99557	0.0803263	8.40619	0.294223	11.9134	0.0881899	10.7815	0.140281	7.72488	0.37601	8.95073	0.107053	13.3549	0.298128
C18:0 CE	670.648	C45H84NO2	0	0	0.000106187	0.000840325	0	0	0	0	0	0	0	0	0	0	0	0	0	0		0	0	0.000412753	0.003237	0	0	0	0	0	0	0	0	0	0	0	0	0	0
C19:1 CE?	682.648	C46H84NO2	0.0693347	0.0765041	0.216257	0.124586	0.268307	0.0175958	0.443098	0.13092	0.138067	0.00304921	0.155827	0.00317601	0.0308404	0.0199479	0.101043	0.0158395	0.00731945	0.000773713		0.221159	0.211595	0.776405	0.412792	0.994851	0.00371935	0.666255	0.0979148	0.501555	0.0331837	0.547971	0.00518009	0.107416	0.064589	0.515036	0.0350211	0.0326221	0.00353755
C19:0 CE?	684.664	C46H86NO2	0.00692944	0.00485757	0.00794549	0.0113954	0.00353068	0.00274872	0.00541074	0.00256672	0.00164803	0.00109424	0.00595048	0.00275327	0.00967015	0.00918418	0.000143032	0.000247738	0.00467947	0.0010343		0.0237716	0.0144147	0.0264544	0.0377738	0.0134749	0.0105749	0.00847939	0.00450603	0.00599976	0.00388568	0.0208	0.00917957	0.0332532	0.0300306	0.000798561	0.00138315	0.0209543	0.00505204
C20:5 CE	688.601	C47H78NO2	0.364164	0.157723	0.349715	0.339891	0.196357	0.013831	0.581441	0.133985	0.865392	0.0594154	0.224668	0.0111158	0.159089	0.0110626	0.13662	0.0124165	0.272144	0.0250766		1.34821	0.575358	1.16616	0.961646	0.728045	0.0194313	0.879328	0.0745237	3.13829	0.176446	0.789664	0.0199973	0.56745	0.0101315	0.699022	0.00742891	1.20918	0.0306962
C20:4 CE	690.617	C47H80NO2	3.30837	1.15373	3.37246	1.54401	3.52046	0.225504	5.88031	1.40517	3.50128	0.193415	3.47381	0.13363	2.94505	0.277594	2.00595	0.178213	3.79715	0.367948		11.8315	2.40436	11.7385	3.16558	13.0565	0.296973	8.88692	0.833123	12.6904	0.154929	12.2117	0.154668	10.4933	0.328351	10.2646	0.0942271	16.8637	0.210471
C20:3 CE	692.632	C47H82NO2	0.276475	0.114473	0.29133	0.141936	0.326102	0.0145099	0.659615	0.17369	0.289372	0.0179139	0.470459	0.0258347	0.394802	0.0338427	0.165012	0.0186233	0.32085	0.0354768		0.977296	0.262945	1.01397	0.267214	1.21023	0.0250648	0.994446	0.114792	1.04882	0.0309985	1.65336	0.0484397	1.40719	0.0321751	0.843181	0.020627	1.42358	0.0126011
C20:2 CE	694.648	C47H84NO2	0.00483247	0.00449945	0.00489453	0.00615892	0.00438191	0.00395201	0.00810518	0.00823446	0.00302744	0.00168948	0.00679614	0.00166412	0.00884088	0.00388703	0.00243438	0.00110567	0.00737024	0.00358654		0.0179247	0.0147713	0.0155351	0.0151665	0.016062	0.0148787	0.0115174	0.0104191	0.0112515	0.00702162	0.0238527	0.00546064	0.031291	0.0125396	0.0128538	0.00677218	0.0337738	0.019632
C20:1 CE	696.664	C47H86NO2	0.0202466	0.0256503	0.0533061	0.0410021	0.0681564	0.00748944	0.133891	0.0366083	0.0306227	0.00169233	0.0290473	0.00163094	0.00719017	0.00587277	0.0370951	0.00887273	0.00122453	0.000840222		0.0661999	0.075286	0.192425	0.143295	0.254404	0.0423371	0.201665	0.0256281	0.111155	0.00730004	0.102279	0.00846752	0.0248937	0.0188755	0.188287	0.0320226	0.00559327	0.00416952
C20:0 CE	698.679	C47H88NO2	0.0365676	0.0602884	0.311063	0.255072	0.345668	0.0528804	1.1014	0.308332	0.137865	0.00495721	0.223215	0.00835827	0.00474916	0.00346518	0.0717637	0.00324893	0	0		0.115589	0.177575	1.09245	0.759943	1.27718	0.111977	1.65804	0.217673	0.500415	0.0257855	0.784821	0.0189857	0.0164971	0.0110359	0.368204	0.0179267	0	0
C22:6 CE	714.617	C49H80NO2	0.214819	0.112611	0.236574	0.150312	0.212722	0.00973762	0.433077	0.212857	0.285218	0.00576783	0.149102	0.013037	0.105004	0.0132502	0.0608713	0.00780161	0.0913161	0.0139252		0.760197	0.2731	0.800707	0.32187	0.789505	0.0222534	0.639638	0.216648	1.03598	0.0644856	0.523806	0.0352826	0.373654	0.0247612	0.310803	0.0160738	0.404479	0.0350538
C22:5 CE	716.632	C49H82NO2	0.0117486	0.00982493	0.016484	0.0142305	0.0143357	0.00210876	0.0312358	0.0107617	0.0093011	0.00156451	0.0204633	0.00244131	0.0180524	0.00541315	0.00974055	0.00276622	0.014367	0.000547619		0.0400659	0.0302511	0.0553213	0.0373373	0.0530029	0.00510001	0.0467648	0.00974017	0.0340109	0.00775554	0.0719234	0.00788137	0.0638183	0.0159137	0.0492759	0.0100559	0.0643899	0.00894194
C22:4 CE	718.648	C49H84NO2	0.00368937	0.00233976	0.00577929	0.00367678	0.00619206	0.00210725	0.00737989	0.00651509	0.00383407	0.00165514	0.00399275	0.00135542	0.00418666	0.00107743	0.00268667	0.00230762	0.00244994	0.000236038		0.0127337	0.00588067	0.0198372	0.00926904	0.0232801	0.00913052	0.0105272	0.00826196	0.0136822	0.00535073	0.0139901	0.00447238	0.0148174	0.00291723	0.0131247	0.0106203	0.0110098	0.00212505
Total CE			23.3916	5.98417	24.2404	9.78212	23.5741	1.60778	58.4714	10.0024	23.9003	1.63933	24.3403	1.0606	24.3423	1.91066	14.3516	1.37326	17.8637	1.56204		84.0614	2.96722	84.1997	4.17361	87.4041	1.04174	88.8883	2.43712	86.5737	0.402519	85.5573	1.5248	86.7934	2.01058	73.4089	0.774142	79.3885	1.49028
Total			27.6653	6.34207	28.5347	10.5007	26.9692	1.75426	65.6121	9.32764	27.6048	1.84359	28.4404	0.738099	28.0295	1.7529	19.5432	1.7329	22.5249	2.29709		100	3.55271e-15	100	4.89029e-15	100	1.00486e-14	100	0	100	1.00486e-14	100	0	100	0	100	1.00486e-14	100	0

## Sheet: % of total signal reordered
% of total signal
Mass	Compound Formula	Compound Name	_N1	_N2	_N3	_N4	_N5	_N6	_N7	_N8	_N9	_N10	_N11	_N12	_N13	_N14	_N15	_N16	_N17	_N18	_N19	_N20	_N21	_N22	_N23	_N24	_N25	_N26	_N27	_N28	_N29	_N30	_N31	_N32	_N33	_N34	_N35	_N36	_N37	_N38	_N39	_N40	_N41	_N42	_N43	_N44	_N45	_N46	_N47
494.3	C24H48O7PN	LPC(16:1)	0.00205262	0.00443167	0.00358276	0.0033474	0.0070831	0.00101854	0.0043021	0.00186286	0.00389155	0.00665923	0.00306131	0.0033986	0.00121087	0.00597501	0.00342948	0.00122112	0.00584729	0.0046779	0.00232971	0.00301756	0.00520721	0.00778738	0.00324883	0.00129072	0.00100078	0.00176633	0.00248474	0.00159635	0.00139619	0.00330834	0.00108752	0.0042558	0.00541126	0.00874191	0.0067963	0.0100091	0.00215113	0.00290997	0.00250371	0.00350044	0.000926056	0.00506541	0.00417149	0.00705528	0.00173321	0.00155211	0.00448765
496.3	C24H50O7PN	LPC(16:0)	0.319275	0.320946	0.283732	0.284401	0.466816	0.153743	0.301991	0.238835	0.32586	0.332845	0.181369	0.190797	0.247725	0.330878	0.323426	0.213957	0.256875	0.312915	0.202307	0.220402	0.384197	0.297084	0.334334	0.359537	0.315444	0.290771	0.34697	0.360377	0.376771	0.57313	0.236082	0.391436	0.343572	0.63085	0.452018	0.385576	0.335487	0.440993	0.335289	0.274291	0.424828	0.383886	0.388959	0.516374	0.509455	0.412862	0.501458
518.3	C26H48O7PN	LPC(18:3)	0.000279902	0.000349869	0.0012713	0.000257493	0.00040093	0.000226342	0.000253065	0.000232858	0.00045783	0.000233657	0.000161122	0.000203916	0.000403625	0.000489755	0.000439677	8.72226e-05	0.000162425	0.000431806	0.000188895	0.000120702	0.00104144	0.00131475	0.000393797	0.000573653	0.000200155	0.000756998	0.000496949	0.000199544	0.000199456	0.00031508	9.06266e-05	0.000580336	0.000343572	0.00028662	0.000384696	0.000448171	0.000358522	0.000396814	0.000208643	0.00017951	0.000154343	0.000361815	0.000252817	0.000608214	0.000433302	0.000423304	0.00188192
520.3	C26H50O7PN	LPC(18:2)	0.101884	0.106943	0.103322	0.0657894	0.0898084	0.0334987	0.0517096	0.070556	0.0937406	0.0771069	0.0473698	0.0868002	0.143388	0.104024	0.0599719	0.0996082	0.0452353	0.0722555	0.0511276	0.0488241	0.0471489	0.0977974	0.0959881	0.158615	0.110486	0.0876435	0.0855746	0.0520811	0.0844694	0.110436	0.0618073	0.118872	0.0776472	0.167959	0.0730923	0.0843308	0.0895408	0.0961614	0.0673916	0.0358122	0.0536341	0.086112	0.0706624	0.132956	0.0945681	0.145193	0.142012
522.3	C26H52O7PN	LPC(18:1)	0.0602723	0.0546962	0.0444956	0.0717117	0.0729693	0.0243318	0.0356821	0.0345406	0.0549396	0.0683447	0.0301298	0.0579801	0.0497467	0.0593583	0.0661274	0.057218	0.0493771	0.0474267	0.0338122	0.0444184	0.0577527	0.0506686	0.0548363	0.0990986	0.0590457	0.0354107	0.0503906	0.0442988	0.0493652	0.107757	0.0254661	0.056486	0.0567753	0.0960177	0.0914294	0.0899329	0.0565568	0.058464	0.0568551	0.0385946	0.0709977	0.0685639	0.0771093	0.0913537	0.0612039	0.085084	0.0767243
524.4	C26H54O7PN	LPC(18:0)	0.136592	0.11674	0.111412	0.170846	0.188838	0.080974	0.130834	0.0987318	0.163445	0.13926	0.082548	0.0910145	0.117455	0.16348	0.14096	0.0952471	0.120438	0.127743	0.103137	0.0978896	0.158773	0.0988087	0.138715	0.162774	0.106082	0.0984938	0.145208	0.142674	0.138422	0.20622	0.088089	0.159496	0.13511	0.162084	0.21107	0.128401	0.104599	0.132271	0.121743	0.108603	0.173713	0.148435	0.171916	0.211658	0.184153	0.151402	0.221198
542.3	C28H48O7PN	LPC(20:5)	0.000186601	0.000932984	0.000346719	0.000128746	0.000935504	0	8.43549e-05	0	0.000114457	0.000116829	0.000429658	0.000203916	0.000302718	0.000293853	0.000351741	0.000174445	0.000406062	0.000143935	0.00037779	0.000482809	0.00028403	0.000404539	0.000196899	0.000286827	0.000100078	0.000252333	9.93897e-05	0	0.000199456	0.00126032	0.000362506	0.00174101	0.000171786	0.00028662	0.000384696	0.000448171	0.000627413	0	0.000312964	0.00017951	7.71714e-05	0.000542722	0.000379226	0.000364928	0.000433302	0	0.000579051
544.3	C28H50O7PN	LPC(20:4)	0.0195932	0.0262402	0.0177982	0.0148058	0.0398257	0.00633759	0.0103757	0.0124191	0.0453251	0.027922	0.00859316	0.0162453	0.0197776	0.0183168	0.0156525	0.0178806	0.0255007	0.0137458	0.0130338	0.0101993	0.0197874	0.0172435	0.0162441	0.0225159	0.0130101	0.0140465	0.0200767	0.0175599	0.0180507	0.0378096	0.00761263	0.0182806	0.0149454	0.0434229	0.0360332	0.027189	0.015775	0.0164017	0.023368	0.0156173	0.0232286	0.0256889	0.020731	0.0358846	0.0329309	0.0347109	0.0418365
546.3	C28H52O7PN	LPC(20:3)	0.00503824	0.00618102	0.00820568	0.00437737	0.00761767	0.00333855	0.00624226	0.00411383	0.00743973	0.00525729	0.00257795	0.00570964	0.00605437	0.00666066	0.00615547	0.00331446	0.00633456	0.00597331	0.00402976	0.00325896	0.00596462	0.0063715	0.0065961	0.00989552	0.00440341	0.0046261	0.0096408	0.00508838	0.00458748	0.0152814	0.00154065	0.00251479	0.00635608	0.0121813	0.00936094	0.010532	0.00636376	0.00701039	0.00552903	0.00565456	0.005402	0.00705539	0.0058148	0.0105829	0.0103992	0.00945378	0.00998863
548.4	C28H54O7PN	LPC(20:2)	0.00121291	0.00104961	0.000462292	0.00115872	0.00120279	0.000961955	0.00109661	0.000853813	0.00114457	0.0016356	0.000698194	0.000543776	0.00131178	0.00127336	0.000879354	0.00113389	0.00154303	0.00179919	0.000944475	0.000784565	0.00123079	0.000707944	0.000689145	0.00172096	0.00120093	0.000672887	0.000596338	0.000897949	0.00109701	0.00015754	0.000453133	0.000677058	0.00180375	0.0014331	0.00243641	0.0014939	0.00134446	0.000396814	0.000938892	0.000538529	0.00192928	0.00135681	0.000884861	0.00133807	0.000541627	0.00126991	0.000434288
550.4	C28H56O7PN	LPC(20:1)	0.00111961	0.000932984	0.000693437	0.0016737	0.00200465	0.000679027	0.00101226	0.000698574	0.000915659	0.00175243	0.000537072	0.000747692	0.000807249	0.00146926	0.00105522	0.00165723	0.0012994	0.00115148	0.00100744	0.000844916	0.000946765	0.00141589	0.000787595	0.00114731	0.000700543	0.000756998	0.000496949	0.000897949	0.00119673	0.00220556	0.000362506	0.00309512	0.000944823	0.00128979	0.00128232	0.000821646	0.000448152	0.0009259	0.00104321	0.000448774	0.00154343	0.00108544	0.0015169	0.00158136	0.000758278	0.00112881	0.0011581
552.4	C28H58O7PN	LPC(20:0)	0.000466504	0.000233246	0.000115573	0.000386239	0.000668217	0.000282928	0.00033742	0.000232858	0.000572287	0.00210292	0.000161122	0.000407832	0.000605437	0.000783607	0.000703483	0.000697781	0.000406062	0.00143935	0.000566685	6.03511e-05	0.00028403	0.000758511	9.84493e-05	0.000573653	0.000200155	0.000504665	0.000496949	0.000399089	0.000997278	0.00031508	9.06266e-05	0.000483613	0.00111661	0.00085986	0.000256464	0.000373475	0.000179261	0	0.00198211	0.000807794	0.000617371	0.000452269	0.000758452	0.0008515	0.000866604	0.000564405	0.000723814
568.3	C30H50O7PN	LPC(22:6)	0.00513154	0.00396518	0.00277375	0.00218869	0.00628124	0.000848784	0.00328984	0.00155239	0.00526504	0.00350486	0.00273907	0.00251496	0.003229	0.00401599	0.00466057	0.00261668	0.00316728	0.00187116	0.00289639	0.0028365	0.00426044	0.00596696	0.00187054	0.00387216	0.00350271	0.0038691	0.00268352	0.00269385	0.00339074	0.00645914	0.00244692	0.00706075	0.00197554	0.010175	0.00397519	0.00224085	0.00197187	0.00290997	0.00187778	0.00170534	0.00223797	0.0035277	0.0029074	0.00559557	0.0055246	0.00437414	0.00984387
570.3	C30H52O7PN	LPC(22:5)	0.000279902	0.000583115	0.000693437	0.000643732	0.00213829	0.000169757	0.000927904	0.000620955	0.0016024	0.00116829	0.000913023	0.000815664	0.00121087	0.00195902	0.000703483	0.000348891	0.00105576	0.000791644	0.00075558	0.000603511	0.000662736	0.00197213	0.000984493	0.00129072	0.000500388	0.000588776	0.00168963	0.000698405	0.00109701	0.00063016	0.000181253	0.000967226	0.000944823	0.0028662	0.00141055	0.0015686	0.000627413	0.000793629	0.000938892	0.000897549	0.00154343	0.00144726	0.0013905	0.00158136	0.00108325	0.00112881	0.00144763
Total LysoPC			0.653385	0.644225	0.578905	0.621716	0.88659	0.306411	0.548138	0.46525	0.704714	0.667909	0.361289	0.457383	0.593227	0.698978	0.624517	0.495163	0.517647	0.592366	0.416514	0.433744	0.687541	0.588301	0.654983	0.823192	0.615877	0.54016	0.666905	0.629462	0.68124	1.06529	0.425673	0.765946	0.647118	1.13845	0.88993	0.743366	0.61603	0.759635	0.619982	0.48683	0.760832	0.73358	0.747454	1.01779	0.904084	0.849147	1.01377
676.5	C36H70O8PN	PC(28:1)	0.00531814	0.00128285	0.0055475	0.00424863	0.00441023	0.00390441	0.00531436	0.00310477	0.00125903	0.00385534	0.00177234	0.000815664	0.000908155	0.00176312	0.00202251	0.000959449	0.00186788	0.0026628	0.00163709	0.00132773	0.00956233	0.00601752	0.0132907	0.0174964	0.0080062	0.00748587	0.00864691	0.00758268	0.0132638	0.00771946	0.0107846	0.00889848	0.00309215	0.00874191	0.0137208	0.00746951	0.00994898	0.00290997	0.00219075	0.009155	0.00409008	0.0072363	0.00834297	0.0076635	0.0108325	0.00761947	0.0117258
704.5	C38H74O8PN	PC(30:1)	0	0	0	0	0	0	0	0	0	0	0	0	0	0	0	0	0	0	0	0	0	0	0	0	0	0	0	0	0	0	0	0	0	0	0	0	0	0	0	0	0	0	0	0	0	0	0
706.5	C38H76O8PN	PC(30:0)	0.00457174	0.0108459	0.00739667	0.00437737	0.0114933	0.0058849	0.00632662	0.012652	0.00309035	0.0114492	0.00821721	0.00353454	0.0065589	0.00871763	0.00809005	0.00183168	0.00487274	0.0105073	0.00491127	0.00404353	0.00710074	0.0103158	0.0126015	0.0136243	0.00900698	0.0117755	0.0111316	0.00808154	0.00668176	0.0135484	0.00779389	0.0089952	0.00781626	0.0160507	0.00589867	0.0225579	0.0124586	0.014153	0.0092846	0.0119374	0.00131191	0.0133872	0.00834297	0.0194628	0.0202569	0.00959488	0.00969911
730.5	C40H76O8PN	PC(32:2)	0.00195932	0.00279895	0.00531635	0.00128746	0.00200465	0.00328197	0.00877291	0.00892622	0	0.00794435	0.00848574	0	0.00645799	0.0102848	0.00694689	0	0	0.024397	0.00302232	0	0.000473383	0.0124396	0.0315038	0.019791	0	0.030364	0.0138152	0.00329248	0.0181505	0.0222131	0.00697825	0.0364644	0.0085034	0.0104616	0.00461635	0.0602789	0.0146098	0.0153435	0.014292	0.00682137	0.0021608	0.0187239	0	0.0293159	0.0435468	0.00733726	0.00839624
732.5	C40H78O8PN	PC(32:1)	0.0110095	0.0437336	0.0290088	0.0113297	0.028466	0.0112039	0.0370318	0.0475807	0.0157951	0.0511709	0.0235775	0.00754489	0.0155395	0.0297771	0.044847	0.0038378	0.0255819	0.0433965	0.0124671	0.0053109	0.0561432	0.0610349	0.029141	0.0361402	0.00570442	0.0314575	0.0737472	0.03502	0.0138622	0.0518307	0.00489384	0.0259217	0.0997217	0.0554609	0.0139773	0.342178	0.170387	0.0756593	0.025976	0.0486471	0.0219167	0.0203521	0.0135257	0.0463459	0.0271897	0.0261037	0.0395203
734.6	C40H80O8PN	PC(32:0)	0.0597125	0.0681078	0.0670323	0.0423575	0.049849	0.0487202	0.0377066	0.0460283	0.0416625	0.0516382	0.0466716	0.0324226	0.0575165	0.0703288	0.0441435	0.0379418	0.0348401	0.0549833	0.0340011	0.0334949	0.0713861	0.0661422	0.0688161	0.094366	0.0615477	0.0844473	0.0926312	0.0738314	0.0749953	0.102243	0.0560979	0.094498	0.0779049	0.109345	0.0642442	0.126982	0.0884653	0.0960291	0.0721904	0.0937938	0.0562579	0.0994991	0.0589064	0.1259	0.110817	0.0773235	0.0859891
754.5	C42H76O8PN	PC(34:4)	0.00345213	0.00594777	0.00392948	0.0033474	0.00895411	0.00215025	0.00379597	0.00496764	0.00835539	0.00876215	0.00397433	0.00210713	0.00464168	0.00607296	0.00527612	0.00174445	0.00771517	0.0071248	0.00371494	0.00120702	0.00492318	0.00758511	0.0079744	0.00817456	0.00270209	0.00580365	0.00695728	0.00498861	0.00548503	0.0105552	0.0030813	0.0072542	0.0048959	0.00587571	0.00551398	0.011279	0.00546746	0.00383587	0.00625928	0.00502627	0.00239231	0.00533677	0.00341303	0.0113128	0.0138657	0.00437414	0.0050667
756.5	C42H78O8PN	PC(34:3)	0.0376002	0.050731	0.0648364	0.0392676	0.0509181	0.0358187	0.0552525	0.0482792	0.0622648	0.0547926	0.0402804	0.043706	0.0577183	0.0661169	0.0771193	0.0280857	0.0358146	0.0642671	0.0331826	0.0260113	0.0444033	0.0647769	0.0664533	0.0949396	0.0373289	0.0618215	0.0792136	0.0610605	0.0631277	0.0715232	0.042957	0.0439121	0.0736962	0.075381	0.0544986	0.153349	0.100207	0.0539668	0.0541428	0.0605845	0.0466115	0.069378	0.0554934	0.110208	0.0671618	0.0649066	0.0560232
758.6	C42H80O8PN	PC(34:2)	2.31722	2.43229	2.71677	1.73936	2.28931	1.65105	1.87622	1.7528	2.25653	1.98924	1.58742	1.35611	2.32357	2.17637	2.06938	1.67127	1.22866	2.12132	1.10617	1.18113	1.88065	2.16034	2.4509	3.27886	2.00806	2.57497	2.68511	2.4088	2.95015	2.66747	1.90062	2.46459	2.56159	3.10882	1.711	3.44135	3.35774	2.63538	1.88237	2.27897	1.50631	2.20264	1.80373	3.76314	2.6946	2.96383	2.39582
760.6	C42H82O8PN	PC(34:1)	0.75275	0.794086	0.599823	0.553352	0.887125	0.402833	0.595377	0.561343	0.83634	0.782401	0.520692	0.409191	0.518758	0.670474	1.04494	0.462542	0.621031	0.617194	0.300721	0.345631	1.06388	0.644178	0.521092	1.04061	0.466862	0.76053	0.967857	0.778023	0.696	1.37013	0.305593	0.725807	1.01577	1.18833	0.665396	2.20866	1.17416	0.851828	0.706882	0.928514	0.642915	0.67379	0.571367	1.39999	0.912209	0.941004	0.954421
762.6	C42H84O8PN	PC(34:0)	0.0190334	0.0171436	0.0220744	0.0194407	0.013498	0.0142596	0.0156057	0.0131953	0.0163674	0.0214965	0.0103118	0.0129826	0.0178604	0.0188066	0.018994	0.0131706	0.016811	0.0171283	0.00957068	0.00911302	0.0179885	0.0158782	0.0222495	0.02395	0.00960744	0.0173268	0.021667	0.0175599	0.0175521	0.0269393	0.0117815	0.0209888	0.0253384	0.0257958	0.0197477	0.0481036	0.0261721	0.024867	0.0138747	0.0226182	0.0173636	0.0198094	0.0174444	0.0324786	0.0245899	0.0242694	0.0202668
778.5	C44H76O8PN	PC(36:6)	0.00177271	0.000932984	0.00104016	0.0016737	0.00267287	0.000565856	0.00185581	0.00170763	0.00206023	0.0024534	0.00306131	0.00115552	0.000807249	0.00235082	0.00211045	0.000697781	0.00219273	0.0026628	0.00195192	0.00054316	0.00255627	0.0024778	0.00177209	0.00315509	0.00120093	0.00277566	0.00139146	0.00169613	0.00339074	0.00283572	0.00335318	0.00502958	0.00206143	0.0028662	0.00256464	0.00313719	0.00197187	0.00158726	0.0014605	0.00161559	0.00169777	0.00343724	0.00227536	0.00437914	0.00314144	0.00141101	0.00361907
780.5	C44H78O8PN	PC(36:5)	0.0355476	0.0341705	0.0346719	0.0297404	0.117473	0.00882735	0.03661	0.0457178	0.0683311	0.0566619	0.11112	0.02413	0.0343081	0.0592603	0.0706121	0.0211951	0.0596098	0.0446199	0.0622724	0.0390472	0.12876	0.0981008	0.0381983	0.102541	0.0304236	0.0801577	0.0812014	0.042902	0.125956	0.0896403	0.102589	0.305063	0.0420017	0.0815434	0.0366744	0.150511	0.0609487	0.012169	0.046736	0.0518783	0.0378911	0.0785138	0.0605497	0.157892	0.0760445	0.0395083	0.143749
782.6	C44H80O8PN	PC(36:4)	0.953534	1.14046	0.919036	0.577041	1.53904	0.423204	0.482088	0.534099	1.95459	1.08487	0.505654	0.510333	0.770721	0.753928	0.705945	0.663677	0.952214	0.683477	0.480738	0.391619	0.914859	0.684329	0.708343	1.01723	0.482574	0.890145	0.960701	0.966792	1.00187	1.38667	0.398304	0.749117	0.748987	1.24694	0.859539	1.67093	1.02815	0.760693	0.940248	0.924475	0.664445	0.856235	0.682733	1.66152	1.26502	1.33327	1.37872
784.6	C44H82O8PN	PC(36:3)	0.549261	0.451214	0.741285	0.572535	0.632	0.511194	0.506382	0.367838	0.644853	0.484722	0.365317	0.518694	0.51785	0.581045	0.653008	0.411342	0.436273	0.571207	0.320933	0.31111	0.51949	0.464664	0.571203	0.904651	0.420326	0.551431	0.690659	0.561617	0.636163	0.848983	0.302602	0.415327	0.571704	0.601042	0.593714	1.08218	0.825317	0.537022	0.493231	0.593818	0.418192	0.557557	0.489454	1.01888	0.714623	0.898391	0.650564
786.6	C44H84O8PN	PC(36:2)	1.3077	1.13206	1.21109	1.13091	1.2048	1.13347	1.02061	0.776582	1.35781	0.983463	0.915386	0.8332	1.18534	1.22488	1.23277	0.853997	0.745042	1.18351	0.635065	0.654267	1.1169	0.939037	1.34944	2.00047	0.906102	1.40213	1.68883	1.39112	1.54628	1.65055	0.963542	1.46032	1.38777	1.22616	1.11959	1.98898	1.66892	1.19216	1.04102	1.40341	0.923664	1.22972	1.12744	2.15648	1.44853	1.81315	1.58269
788.6	C44H86O8PN	PC(36:1)	0.0974993	0.101579	0.0695749	0.139046	0.159838	0.0884433	0.0967551	0.0761446	0.147307	0.138442	0.0861464	0.0816343	0.10464	0.119794	0.226873	0.0713481	0.116052	0.115076	0.0787063	0.0686192	0.220312	0.0833351	0.111445	0.247388	0.0677525	0.100176	0.192419	0.103663	0.0927468	0.282154	0.0545572	0.114906	0.149797	0.115794	0.120153	0.266288	0.16008	0.121557	0.106721	0.143518	0.100554	0.095881	0.0983459	0.147553	0.0857938	0.16396	0.159529
790.6	C44H88O8PN	PC(36:0) or ePC(38:7)	0	0	0	0	0	0	0	0	0	0	0	0	0	0	0	0	0	0	0	0	0	0	0	0	0	0	0	0	0	0	0	0	0	0	0	0	0	0	0	0	0	0	0	0	0	0	0
806.6	C46H80O8PN	PC(38:6)	0.312278	0.208289	0.169777	0.153466	0.385829	0.0792764	0.19874	0.111617	0.326204	0.149307	0.197267	0.103317	0.15923	0.241841	0.28025	0.142522	0.206929	0.131485	0.159679	0.161862	0.293497	0.296123	0.133596	0.318521	0.174335	0.36706	0.189238	0.173504	0.323916	0.499717	0.200919	0.431383	0.147994	0.383354	0.156828	0.327986	0.178006	0.16481	0.166288	0.190819	0.120619	0.305462	0.219951	0.374173	0.340467	0.269927	0.509131
808.6	C46H82O8PN	PC(38:5)	0.217111	0.17785	0.199941	0.208955	0.414829	0.105362	0.149224	0.120698	0.414794	0.275599	0.199791	0.172785	0.195152	0.215002	0.216497	0.145749	0.287004	0.17776	0.157098	0.114788	0.262538	0.195291	0.184888	0.274063	0.127899	0.183614	0.306717	0.216805	0.256001	0.313662	0.117905	0.310673	0.174019	0.243197	0.290702	0.430991	0.246394	0.180021	0.243903	0.218374	0.172401	0.260869	0.220583	0.418938	0.246332	0.321429	0.393321
810.6	C46H84O8PN	PC(38:4)	0.472475	0.504511	0.450966	0.353151	0.80333	0.282589	0.263019	0.209262	1.23179	0.525962	0.234808	0.279773	0.373554	0.387788	0.382871	0.31749	0.622817	0.344077	0.265586	0.210746	0.481714	0.268058	0.338173	0.452899	0.195351	0.399274	0.545153	0.500756	0.420751	0.777302	0.16494	0.349459	0.322013	0.456585	0.549987	0.664936	0.420098	0.390862	0.473306	0.537093	0.346885	0.414459	0.401095	0.745792	0.584091	0.797927	0.843243
812.6	C46H86O8PN	PC(38:3)	0.209367	0.171319	0.31875	0.197368	0.244166	0.241281	0.258885	0.129702	0.320595	0.191015	0.149467	0.157695	0.169825	0.229989	0.284911	0.121239	0.241769	0.226914	0.147905	0.109718	0.285544	0.180071	0.235392	0.299877	0.138908	0.250398	0.33882	0.250129	0.185693	0.417008	0.0705075	0.198862	0.220917	0.173118	0.26544	0.31484	0.275883	0.256342	0.202801	0.348877	0.185443	0.198727	0.175834	0.367848	0.351191	0.350213	0.354669
814.6	C46H88O8PN	PC(38:2)	0	0	0	0	0	0	0	0	0	0	0	0	0	0	0	0	0	0	0	0	0	0	0	0	0	0	0	0	0	0	0	0	0	0	0	0	0	0	0	0	0	0	0	0	0	0	0
816.6	C46H90O8PN	PC(38:1)	0	0	0	0	0	0	0	0	0	0	0	0	0	0	0	0	0	0	0	0	0	0	0	0	0	0	0	0	0	0	0	0	0	0	0	0	0	0	0	0	0	0	0	0	0	0	0
818.7	C46H92O8PN	PC(38:0) or ePC(40:7)	0.00914347	0.0055979	0.00416062	0.00630857	0.00828589	0.0058849	0.00531436	0.00395859	0.00274698	0.0024534	0.00531702	0.0050979	0.00413715	0.00391804	0.00888147	0.00549503	0.00584729	0.00302264	0.00371494	0.00307791	0.00511253	0.00409596	0.00462712	0.00745749	0.00620481	0.00723353	0.00248474	0.00259408	0.00608339	0.00803454	0.00697825	0.0118002	0.00283447	0.00444261	0.00461635	0.00410823	0.00421263	0.00529086	0.00354693	0.00484676	0.00717694	0.00741721	0.00783734	0.00437914	0.00606623	0.00649066	0.00579051
830.6	C48H80O8PN	PC(40:8)	0.00727746	0.00548128	0.0055475	0.00489236	0.0105578	0.00248977	0.00328984	0.00380335	0.00846985	0.00514046	0.00365209	0.0038744	0.00514621	0.00695452	0.00589167	0.00584392	0.00609092	0.00417412	0.00472238	0.00344002	0.00407109	0.00571412	0.00482402	0.0103258	0.00520403	0.00664476	0.00278291	0.00518815	0.00857659	0.00645914	0.00416882	0.00590008	0.00420876	0.0071655	0.00102586	0.00844054	0.00385411	0.00238089	0.00459014	0.00394921	0.00501614	0.00596995	0.00606762	0.0093665	0.00931599	0.00592625	0.00897529
832.6	C48H82O8PN	PC(40:7)	0.0221123	0.0104961	0.0144466	0.0190545	0.0287333	0.00877077	0.0145934	0.00776193	0.0323914	0.0134353	0.0142324	0.0159054	0.0146314	0.0237041	0.0250616	0.0140428	0.0220898	0.0121625	0.0157413	0.0173811	0.0206395	0.0234127	0.0120108	0.0378611	0.0169131	0.0181679	0.015306	0.0143672	0.0235358	0.031508	0.0125971	0.0221495	0.0107366	0.0242194	0.0206454	0.0269649	0.0138031	0.0130949	0.0184649	0.013912	0.00941491	0.0333774	0.0204782	0.0243286	0.0197152	0.0270914	0.0367698
834.6	C48H84O8PN	PC(40:6)	0.0906883	0.0584281	0.0577865	0.0518848	0.113463	0.0373465	0.0732201	0.0291849	0.126247	0.0457968	0.0614411	0.0341899	0.0472241	0.0812013	0.105874	0.0386396	0.0769893	0.0479304	0.0512535	0.052928	0.0973275	0.0724126	0.0494216	0.0937923	0.0443343	0.114559	0.0772258	0.0592646	0.0838711	0.173609	0.0542853	0.127577	0.0455233	0.0905719	0.0578326	0.08575	0.0561087	0.0785693	0.058107	0.0842798	0.0398204	0.0888256	0.0815336	0.104491	0.114067	0.106955	0.19543
836.6	C48H86O8PN	PC(40:5)	0.0386265	0.0279895	0.0358276	0.0372077	0.0622778	0.0233699	0.0380441	0.0205691	0.0621504	0.0413573	0.0364672	0.024334	0.0312809	0.0371234	0.0422969	0.0175317	0.0440171	0.0320256	0.0222896	0.0161138	0.0410896	0.0304416	0.0327836	0.0269617	0.0195151	0.0241398	0.0656966	0.0353193	0.0307162	0.0467894	0.0109658	0.0313381	0.0322099	0.0353976	0.039239	0.0610259	0.0389892	0.0488082	0.0394335	0.0383253	0.0278589	0.0329252	0.0332455	0.0615513	0.0404054	0.055735	0.0629718
838.6	C48H88O8PN	PC(40:4)	0.0116626	0.00921321	0.0120196	0.0105572	0.0149681	0.00877077	0.0111348	0.00667526	0.0167108	0.0140194	0.00558555	0.00734097	0.0115033	0.00773812	0.00923321	0.00471002	0.0129128	0.0104353	0.00566685	0.00392282	0.0103197	0.00804022	0.0069899	0.00688384	0.00550426	0.0046261	0.0194804	0.0105758	0.00548503	0.011658	0.000815639	0.00522302	0.0110802	0.00687888	0.00820685	0.0156113	0.0141616	0.0193116	0.0106408	0.0113091	0.0136593	0.00696494	0.00884861	0.0138673	0.0123491	0.013969	0.0120153
840.6	C48H90O8PN	PC(40:3)	0.000373203	0.00139948	0.0012713	0.00193119	0.00106915	0.00147123	0.00033742	0.000620955	0.00137349	0.00105146	0.000537072	0.000203916	0	0.000979509	0.00105522	0.000697781	0.00211152	0	0.000188895	0.000362107	0.000473383	0.000303405	0.000689145	0.00129072	0.000700543	0.000336443	0.00119268	0.000698405	0.000698094	0.00094524	0.000996892	0.000677058	8.5893e-05	0.0014331	0.00243641	0	0.00188224	0.0018518	0	0.000269265	0.00308685	0.00072363	0.00240176	0	0	0	0.000723814
842.7	C48H92O8PN	PC(40:2)	0.00139951	0.00209921	0.00196474	0.00154496	0.00280651	0.00215025	0.00219323	0.00131953	0.00263252	0.00140194	0.00161122	0.00115552	0.00131178	0.000881558	0.00131903	0.000959449	0.00422304	0.00136738	0.000566685	0.000965618	0.00151482	0.000960781	0.000886044	0.00200779	0.000900698	0.00159811	0.00119268	0.00259408	0.000698094	0.0007877	0.000906266	0.00174101	0.000944823	0.00071655	0.00333403	0.0015686	0.00143409	0.00145499	0.0014605	0.00206436	0.00663674	0.00180907	0.00240176	0.00206793	0.00173321	0.00126991	0.00173715
852.5	C50H78O8PN	PC(42:11)	0.00363873	0.00314882	0.00323604	0.00502111	0.00387566	0.00373465	0.00320549	0.00287192	0.00206023	0	0.00268536	0.00258293	0.00353171	0.00244877	0.00255013	0.00331446	0.00471031	0.00259083	0.00182599	0.00144843	0	0.00212383	0.00324883	0.0064536	0.00370287	0.0023551	0.00347864	0.00409066	0.00319129	0.00488374	0.00172191	0.00241807	0.00309215	0.00601902	0.00423166	0.00343597	0.0032267	0.00502632	0.00459014	0.0037697	0.00439877	0.00479405	0.00644684	0.00754185	0.00476632	0.00733726	0.00477717
854.6	C50H80O8PN	PC(42:10)	0.00195932	0.00186597	0.0012713	0.00205994	0.00160372	0.0011883	0.000927904	0.00147477	0.00125903	0.0008178	0.00123527	0.00108755	0.00131178	0.00146926	0.00140697	0.00165723	0.00154303	0.00122345	0.00100744	0.000844916	0.00113612	0.00176986	0.00118139	0.00157755	0.000900698	0.00134577	0.00109329	0.000498861	0.00169537	0.00126032	0.00154065	0.00164428	0.000773037	0.00272289	0.00128232	0.00261433	0.000448152	0.000529086	0.00125186	0.00161559	0.0021608	0.00153771	0.0015169	0.00243286	0.00119158	0.00112881	0.00275049
856.6	C50H82O8PN	PC(42:9)	0.00205262	0.000932984	0.00150245	0.00154496	0.00173736	0.00113171	0.00126532	0.00108667	0.00217469	0.00128511	0.00123527	0.000951607	0.00131178	0.00176312	0.000615547	0.00122112	0.00170546	0.00187116	0.000944475	0.000422458	0.00142015	0.00156759	0.00118139	0.00200779	0.00100078	0.00176633	0.00109329	0.00199544	0.00189483	0.0023631	0.00126877	0.00135412	0.00163197	0.00329613	0.00153878	0.00239024	0.00233039	0.00251316	0.00177346	0.000897549	0.0016206	0.0023518	0.00176972	0.00218957	0.00227483	0.00211652	0.00217144
858.6	C50H84O8PN	PC(42:8)	0.000933007	0.000233246	0.000693437	0.000772478	0.00080186	0.00090537	0.000927904	0.000543335	0.000801202	0	0.000751901	0.000883636	0.00100906	0.000881558	0.000879354	0.000697781	0.00211152	0.000575741	0.00062965	0.000482809	0.000473383	0.00101135	0.000295348	0.000717067	0.000200155	0.000504665	0.000695728	0.00149658	0	0.00173294	0.00027188	0.000580336	0.000171786	0.00042993	0.00179525	0.000971036	0.000985935	0.000132271	0.000625928	0.00116681	0.0021608	0.000271361	0.00101127	0.00109479	0.000758278	0.00141101	0.0011581
860.6	C50H86O8PN	PC(42:7)	9.33007e-05	0	0	0.000386239	0.00120279	0.00050927	0.000927904	0.000620955	0.00125903	0.00105146	0.00107414	0.000543776	0.000706343	0.00146926	0.00131903	0.000785004	0.0012994	0.00107951	0.00088151	0.00054316	0.000852089	0.00116305	0.000886044	0.00157755	0.000500388	0.000588776	0	0.000598633	0.000997278	0.00283572	0.000453133	0.00183773	0.00128839	0.00114648	0.00102586	0.000896341	0.000358522	0.00158726	0.000834571	0.000538529	0.00115757	0.00144726	0.0015169	0.000973142	0.00108325	0.00183432	0.00260573
862.6	C50H88O8PN	PC(42:6)	0.00102631	0.000466492	0.000924583	0.0016737	0.00187101	0.000735613	0.00143403	0.000543335	0.00217469	0.00140194	0.000805608	0.000815664	0.00100906	0.000979509	0.00114316	0.000785004	0.00170546	0.00115148	0.00075558	0.000663863	0.00104144	0.000758511	0.000492247	0.00100389	0.00080062	0.00109344	0.00218657	0.000798177	0.00139619	0.00126032	0.000543759	0.00203118	0.00128839	0	0.00102586	0.00119512	0.00179261	0.00330679	0.00135618	0.00017951	0.0016206	0.00108544	0.00101127	0.00231121	0.00119158	0.00282202	0.00289526
864.6	C50H90O8PN	PC(42:5)	0.000653105	0.00104961	0.00104016	0.00115872	0.000668217	0.000735613	0.00109661	0.000776193	0.00114457	0.000584143	0.00107414	0.000611748	0.00100906	0.000881558	0.00123109	0.000523336	0.00211152	0.00100755	0.000566685	0.000362107	0.000757412	0.000556242	0.000787595	0.00114731	0.00080062	0.000756998	0.000695728	0.000798177	0.000598367	0.00094524	0.000181253	0.00164428	0.00085893	0.00042993	0.00115409	0.00104573	0.000985935	0.0018518	0.00135618	0.00143608	0.0016206	0.000814084	0.000379226	0.00133807	0.00151656	0.000705506	0.00202668
866.7	C50H92O8PN	PC(42:4)	0.00111961	0	0.00104016	0.000772478	0.00133643	0.00124488	0.00126532	0.000543335	0.00137349	0.0008178	0.00102044	0.000815664	0.00100906	0.000489755	0.000791418	0.000610558	0.00162425	0.000647709	0.00025186	0.000181053	0.000757412	0.000303405	0.000295348	0.000717067	0.000100078	0.000420554	0.000198779	0.000997721	0.000398911	0.00063016	9.06266e-05	0.000870504	0.000687144	0.00057324	0.00192348	0.000896341	0.000806674	0.000793629	0.000312964	0.000897549	0.00239231	0.000633176	0.000758452	0.0008515	0.000758278	0.00112881	0.000289526
868.7	C50H94O8PN	PC(42:3)	0.000559804	0.000466492	0.000462292	0.000386239	0.00040093	0.00050927	0.000843549	0.000155239	0.000686745	0.000233657	0.000322243	0.00033986	0	0.000195902	0.000439677	0.000523336	0.000730911	0.000287871	0.000188895	6.03511e-05	0.00028403	0.000404539	9.84493e-05	0	0.000200155	0.000168222	0.000397559	0.000598633	9.97278e-05	0	9.06266e-05	0.000290168	8.5893e-05	0.00028662	0.000512928	0.000522866	0.000358522	0.000396814	0.000312964	0.00107706	0.00115757	0.00072363	0.00113768	0.000243286	0.000108325	0.000705506	0.000579051
870.7	C50H96O8PN	PC(42:2)	0	0.000349869	0.000346719	0.000901224	0.00120279	0.000396099	0.000674839	0.000620955	0.000343372	0.000116829	0.000590779	0.000203916	0.000605437	0.000391804	0.000879354	0	0.00121818	0.000647709	0.000314825	0.000181053	9.46765e-05	0.000657377	0.000196899	0.00086048	0.000500388	0.000588776	9.93897e-05	0.000199544	0.000498639	0.00031508	0.000181253	0.00183773	0.000429465	0.00028662	0.000384696	0.000373475	0.000179261	0	0.000312964	0.000807794	0.000463028	0	0.000758452	0.000973142	0.000108325	0.000282202	0.000868577
878.6	C52H80O8PN	PC(44:12)	0.00606455	0.00594777	0.00496964	0.00746729	0.00628124	0.00413075	0.00295242	0.00364811	0.00595179	0.00630875	0.0037058	0.00373846	0.00373353	0.00391804	0.00474851	0.00610558	0.00471031	0.00381428	0.00176302	0.00217264	0.00530189	0.00257894	0.00571006	0.00831797	0.00450349	0.00496254	0.0048701	0.00259408	0.00408884	0.0138635	0	0.00493285	0.00584072	0.0146176	0.00512928	0.006125	0.00403337	0.00476177	0.00615496	0.00403897	0.00362705	0.00533677	0.00505635	0.0120426	0.00855771	0.0134046	0.00883053
880.6	C52H82O8PN	PC(44:11)	0.000839707	0.0015161	0.0012713	0.00102997	0.00106915	0.00101854	0.000590484	0.000776193	0.000801202	0.000934629	0.000751901	0.00067972	0.000807249	0.000685656	0.00105522	0.000697781	0.000568486	0.000719676	0.00062965	0.000482809	0.000473383	0.000455107	0.000689145	0.00186437	0.000600465	0.00100933	0.000496949	0.00119727	0.000498639	0.0007877	0.000815639	0.00038689	8.5893e-05	0.00200634	0	0.00119512	0.000268891	0.0009259	0.000312964	0.000897549	0.000308685	0.00198998	0.00189613	0	0.000433302	0.00141101	0.000723814
882.6	C52H84O8PN	PC(44:10)	0.000559804	0	0	0.000514985	0	0.000339514	0.00033742	0.000155239	0.000686745	0	5.37072e-05	0.000135944	0.000302718	0.000195902	0	8.72226e-05	0.000974548	0.000143935	0.000188895	0.000120702	9.46765e-05	0.000151702	0	0.000573653	0.000200155	0.000168222	9.93897e-05	0.000199544	0	0.00031508	0	0.000193445	0.000343572	0	0.000128232	0	0.000448152	0	0.000208643	0	0.00123474	0	0	0.000486571	0.000216651	0.000282202	0.000144763
884.6	C52H86O8PN	PC(44:9)	0	0	0.000115573	0	0	0.000169757	0	7.76193e-05	0	0.000233657	0.000107414	0	0	0	8.79354e-05	0.000174445	0.000162425	0	0	0	0	0	0	0.000143413	0	0	0	0	0	0	0	9.67226e-05	0	0.00014331	0	0.00014939	0	0.000132271	0	0	0.0005402	0	0	0	0	0	0
886.6	C52H88O8PN	PC(44:8)	9.33007e-05	0	0	0.000128746	0.000267287	0	8.43549e-05	7.76193e-05	0	0	0.000107414	0	0	9.79509e-05	8.79354e-05	0	0	0.000143935	0	0	0	0	0	0	0	0	0	0	0	0	0	0	0	0	0.000128232	7.46951e-05	0	0	0.000104321	8.97549e-05	0.000154343	0	0	0.000243286	0	0	0.000144763
888.6	C52H90O8PN	PC(44:7)	0	0	0	0	0	5.65856e-05	0	0.000155239	0	0	5.37072e-05	6.7972e-05	0	0	0	8.72226e-05	8.12123e-05	0	6.2965e-05	0	0	0	0	0	0	8.41109e-05	0	9.97721e-05	0	0	0	9.67226e-05	0	0	0	0	0	0.000396814	0	8.97549e-05	0.000385857	0.000361815	0	0.000121643	0	0.000141101	0
890.7	C52H92O8PN	PC(44:6)	0.000186601	0	0	0.000128746	0.000133643	0.000226342	0	7.76193e-05	0.000343372	0.000233657	0.000214829	0	0.000100906	0	8.79354e-05	8.72226e-05	0.000243637	7.19676e-05	0	0	0	0	0	0	0	0	9.93897e-05	0	0.000199456	0	0	0.000193445	8.5893e-05	0	0.000128232	0	8.96305e-05	0.000132271	0	8.97549e-05	0.000463028	0	0	0	0	0	0.000144763
892.7	C52H94O8PN	PC(44:5)	0	0	0	0	0	0.000226342	0.000253065	0	0	0	0	0	0	0	0	0	0	0	0	0	0	0	0	0	0	0	0	0	0	0.00063016	0	0.000193445	0	0	0.000128232	0	0	0	0	0	0.000771714	0	0	0	0	0	0.000289526
894.7	C52H96O8PN	PC(44:4)	0.000653105	0	0	0.000257493	0.000534574	0.000169757	0.000421775	0.000388097	0.000686745	0	0.000214829	0.000203916	0	9.79509e-05	0.000703483	0.000261668	0.000649699	0.000143935	6.2965e-05	0	0	0	0	0	0.000100078	8.41109e-05	9.93897e-05	0.000199544	0	0.00031508	0	0.00106395	0	0	0	7.46951e-05	0	0	0.000104321	0	0.000308685	0.000542722	0.000252817	0	0.000108325	0	0.000723814
896.7	C52H98O8PN	PC(44:3)	0	0.000116623	0	0.000257493	0.000133643	5.65856e-05	0	0	0.000228915	0.000116829	0.000161122	6.7972e-05	0.000201812	9.79509e-05	0	0	0	7.19676e-05	0	0	0.000378706	5.05674e-05	0	0	0	0	0	9.97721e-05	9.97278e-05	0	0.00027188	0.000580336	8.5893e-05	0.00028662	0	7.46951e-05	0	0	0.000104321	8.97549e-05	0.000617371	9.04537e-05	0.000252817	0.000121643	0	0	0
898.7	C52H100O8PN	PC(44:2)	0.000279902	0	0.000115573	0.000386239	0.000133643	5.65856e-05	8.43549e-05	0.000155239	0	0.000233657	0.000161122	0	0	0	0.000175871	0	0	0	0	0	0	5.05674e-05	0	0	0	0	0	0	0	0	0	0.000290168	0	0	0.000128232	7.46951e-05	8.96305e-05	0	0	0	0.000231514	0	0	0	0	0.000423304	0.000144763
Total PC			7.57117	7.48614	7.78788	5.94048	9.11542	5.16112	5.82099	4.96089	9.98469	7.01427	5.16459	4.65696	6.65284	7.05315	7.59542	5.07618	5.84753	6.57108	3.93355	3.77575	7.5763	6.41918	7.02377	10.4623	5.26708	8.00634	9.15687	7.75429	8.62735	10.9246	4.82895	8.00641	7.76996	9.33793	6.71179	13.5486	9.97623	7.58445	6.65915	8.05658	5.41318	7.331	6.2054	12.8523	9.26703	10.3681	9.96185
701.5	C39H77N2O6P	SM(16:1)	0.173101	0.18292	0.17321	0.193618	0.197875	0.1256	0.131873	0.136185	0.198452	0.20045	0.116019	0.109423	0.157487	0.165276	0.160647	0.130721	0.133255	0.11976	0.0816755	0.0985579	0.190087	0.130143	0.157977	0.247175	0.192914	0.142793	0.17695	0.173248	0.153328	0.204761	0.123411	0.186447	0.174449	0.229222	0.21372	0.133177	0.204042	0.104929	0.176295	0.242361	0.125628	0.183479	0.18063	0.194251	0.195378	0.170999	0.193391
703.6	C39H79N2O6P	SM(16:0)	1.4364	1.6508	1.48483	1.90125	1.68349	1.32194	1.18794	1.31812	1.55656	1.59485	1.05222	1.05804	1.32716	1.36448	1.41651	1.35297	1.02134	1.05032	0.83449	0.900901	1.56962	1.23309	1.67618	2.54327	1.81458	1.73699	1.83473	1.75104	1.82602	2.07611	1.38937	2.09316	1.90518	2.33147	2.16669	1.61415	2.0879	1.58213	1.77535	2.29281	1.66407	2.24592	2.04148	2.48849	2.51444	1.87843	1.86658
705.6	C39H81N2O6P	DSM(16:0)	0.0446011	0.0626811	0.0591303	0.0845002	0.0428211	0.0375775	0.0470818	0.03891	0.0683195	0.0649048	0.0353885	0.030561	0.049019	0.0468241	0.0456719	0.0651352	0.0415505	0.0496521	0.0382346	0.0252633	0.0474606	0.0363249	0.063089	0.0818975	0.0405999	0.0582473	0.0498233	0.0546555	0.0636505	0.0545487	0.0423861	0.0852259	0.053045	0.0581387	0.0801864	0.0563591	0.0650805	0.10322	0.033426	0.0693455	0.09113	0.0925573	0.0627144	0.0936681	0.0705375	0.0597948	0.0426433
729.6	C41H81N2O6P	SM(18:1)	0.132357	0.179907	0.144242	0.09814	0.192004	0.119166	0.116397	0.0994811	0.234534	0.157583	0.082018	0.0943177	0.105078	0.101494	0.135198	0.0930826	0.0961117	0.0373785	0.0619888	0.0876417	0.131373	0.111327	0.0892912	0.193071	0.164986	0.145618	0.148443	0.164998	0.119313	0.105027	0.117323	0.0507356	0.136275	0.220334	0.230619	0.0588682	0.20798	0.0427233	0.103243	0.274599	0.0991064	0.171091	0.180957	0.114413	0.104687	0.123236	0.142144
731.6	C41H83N2O6P	SM(18:0)	0.240123	0.403509	0.342538	0.212581	0.37952	0.246228	0.324559	0.248703	0.44807	0.266864	0.193457	0.188811	0.194772	0.231589	0.321748	0.198336	0.207543	0.200654	0.146593	0.176531	0.300421	0.229709	0.328164	0.470633	0.305663	0.388171	0.329758	0.451166	0.364895	0.44616	0.276095	0.250429	0.208851	0.519174	0.436055	0.212119	0	0.217035	0.278729	0.562881	0.232511	0.425623	0.3691	0.444766	0.583054	0.385385	0.396882
733.6	C41H85N2O6P	DSM(18:0)	0.00795588	0.0292311	0.0310584	0.0109784	0.0227919	0.0073108	0.0438122	0.019455	0.0591511	0.0259619	0.00541236	0.00843063	0.00156444	0	0.033629	0.0119452	0.0293791	0.00855429	0.0115517	0.00296298	0	0	0.00966686	0.00741154	0.00543056	0.0249942	0	0.022945	0.0167501	0.00366372	0.00983544	0.00274922	0	0	0.020875	0	0	0	0.00242608	0.0199455	0.00837519	0.0266453	0.00979912	0.0128872	0.0352688	0.0123965	0.00224438
785.6	C45H89N2O6P	SM(22:1)	0.145858	0.056654	0	0.0169666	0.0151946	0.0210551	0	0.0100283	0.0195199	0.00120753	0.0897896	0	0	0	0	0.0274965	0.0176275	0	0.115192	0.0120079	0.13015	0.0789218	0	0	0.0362038	0	0	0	0	0	0	0	0	0	0.0347916	0	0	0	0	0	0	0	0	0	0	0	0
787.7	C45H91N2O6P	SM(22:0)	0.403098	0.266696	0.589213	0.390231	0.262452	0.123553	0.267669	0.246497	0.386848	0.153055	0.165979	0.232194	0.160615	0.221971	0.253808	0.270007	0.244057	0.283407	0.131625	0.153607	0.174675	0.154708	0.0808963	0.12229	0.204551	0.311232	0.137142	0.231513	0.188117	0.0215752	0.130671	0.185198	0.184437	0.244034	0.340627	0.481947	0.195473	0.130563	0.227512	0.275295	0.137194	0.218304	0.250531	0.732686	0.531271	0.158602	0.223316
789.7	C45H93N2O6P	DSM(22:0)	0.0785944	0.0467095	0.0830214	0.0146378	0.00828796	0.0485437	0.0477357	0.0216612	0.0606299	0.000301883	0.034417	0.0323174	0.0297243	0.0323972	0.000908893	0.0511616	0.00440687	0.0425855	0	0.0107603	0	0.030053	0.040957	0	0.0310318	0.0686797	0.0523915	0.0822411	0.0718968	0	0.0309114	0.0289918	0.0617009	0.0433263	0.0463888	0.131247	0.0782819	0.0697245	0.0318086	0.0765352	0.0402807	0.0455775	0.0352768	0.165648	0.106086	0.081671	0.0460099
813.7	C47H93N2O6P	SM(24:1)	0.686857	0.872713	0.572788	0.741539	0.737629	0.548749	0.440302	0.510844	0.619904	0.566332	0.457969	0.322296	0.450558	0.480643	0.573284	0.546099	0.540996	0.378248	0.346389	0.413101	0.664448	0.43028	0.55788	0.738931	0.50737	0.846759	0.479485	0.66128	0.559197	0.696514	0.497158	0.875002	0.610794	0.974285	0.632214	0.68789	0.771702	0.466881	0.658545	0.711081	0.650672	0.747237	0.870162	0.938567	0.719091	0.768582	0.693515
815.7	C47H95N2O6P	SM(24:0)	0.204924	0.172373	0.276539	0.367609	0.180263	0.216546	0.148874	0.174092	0.158821	0.142791	0.164452	0.156494	0.145753	0.108328	0.214726	0.199237	0.214678	0.175177	0.101688	0.0854585	0.13015	0.131841	0.208092	0.188253	0.0889578	0.112582	0.181829	0.289777	0.123436	0.105434	0.0777468	0.110719	0.182661	0.103687	0.254807	0.0853107	0.241331	0.117575	0.211608	0.26509	0.224734	0.109386	0.203495	0.142702	0.12484	0.161884	0.122319
817.7	C47H97N2O6P	DSM(24:0)	0	0	0	0	0	0	0	0	0.00975993	0	0	0	0	0	0	0	0	0	0.000976202	0.00374271	0	0	0	0	0	0	0	0	0	0.00162832	0	0	0	0	0	0.00347419	0	0	0	0	0	0	0	0.00314322	0	0	0.00299251
Total SM and DSM			3.55387	3.9242	3.75657	4.03205	3.72233	2.81627	2.75625	2.82398	3.82057	3.1743	2.39712	2.23289	2.62173	2.753	3.15613	2.94619	2.55095	2.34574	1.8704	1.97053	3.33839	2.56639	3.2122	4.59293	3.39229	3.83606	3.39055	3.88286	3.48661	3.71542	2.69491	3.86865	3.51739	4.72367	4.45697	3.46454	3.85179	2.83478	3.49894	4.78994	3.2737	4.26582	4.20415	5.33122	4.98465	3.80098	3.73204
714.5	C40H76O7PN	ePC(32:3)	0.000186601	0.000116623	0	0.000257493	0.00040093	0.000226342	0.00016871	0	0.000343372	0.000233657	0.000107414	6.7972e-05	0.000100906	0	0.000263806	8.72226e-05	0.000324849	7.19676e-05	6.2965e-05	6.03511e-05	0	0.000353972	9.84493e-05	0	0.000100078	8.41109e-05	0.000198779	9.97721e-05	0.000199456	0	9.06266e-05	9.67226e-05	8.5893e-05	0.00014331	0.000128232	7.46951e-05	0.000179261	0.000132271	0.000417285	8.97549e-05	0.000231514	9.04537e-05	0.000379226	0.0008515	0.000216651	0	0
716.6	C40H78O7PN	ePC(32:2)	0.00130621	0.0015161	0.00080901	0.00115872	0.00147008	0.000679027	0.00118097	0.000776193	0.00103012	0.00105146	0.000537072	0.000883636	0.00141269	0.00107746	0.000791418	0.00157001	0.000730911	0.000647709	0.000818545	0.000663863	0.00132547	0.00126419	0.000492247	0.00157755	0.00110085	0.000756998	0.00327986	0.000299316	0.00109701	0.0023631	0.00145003	0.0021279	0.002405	0.00186303	0.0028211	0.000896341	0.00134446	0.000264543	0.00125186	0.0017951	0.000771714	0.00153771	0.00189613	0.00231121	0.00129991	0.00169321	0.000579051
718.6	C40H80O7PN	ePC(32:1)	0.0157678	0.0157441	0.0161802	0.0166083	0.0193783	0.0105815	0.0119784	0.0145148	0.0161385	0.0178748	0.00923764	0.0110115	0.0157414	0.0124398	0.0138938	0.0132578	0.0106388	0.0149693	0.00805952	0.00971653	0.0141068	0.0110237	0.0168348	0.0253842	0.0189146	0.0178315	0.0226609	0.014866	0.0154578	0.0200076	0.0171284	0.0194412	0.0201848	0.0298085	0.0224406	0.0192713	0.018912	0.0174598	0.0188822	0.0254006	0.010804	0.0220707	0.0183293	0.0244502	0.0296812	0.0166499	0.0185296
720.6	C40H82O7PN	ePC(32:0)	0.00634445	0.00676413	0.00520078	0.00875475	0.00507845	0.00741271	0.0059892	0.00869337	0.00354818	0.00794435	0.00381321	0.00367049	0.0108979	0.00832583	0.00483644	0.00427391	0.00698426	0.00863612	0.00491127	0.00500914	0.00615397	0.00399483	0.0077775	0.010756	0.00880682	0.00975686	0.0101378	0.00778223	0.00528557	0.00598652	0.00833765	0.00754436	0.00669965	0.0150475	0.00820685	0.00985975	0.00860452	0.0161371	0.00771978	0.00879598	0.00563351	0.0095881	0.00771093	0.0132591	0.0103992	0.00973598	0.00839624
740.6	C42H78O7PN	ePC(34:4)	0.000186601	0.000233246	0.000115573	0.000257493	0.000267287	0.000169757	0.00033742	0.000155239	0.000572287	0.0008178	0.000161122	6.7972e-05	0.000403625	0.000195902	0.000527612	8.72226e-05	0.00105576	0.000647709	0.00012593	0.000120702	0.00028403	0.000505674	0	0.000286827	0.00080062	0.000168222	0.000198779	0.000199544	0.00149592	0.00047262	0.000453133	0.000483613	0.0012025	0.00071655	0.000256464	0.00141921	8.96305e-05	0.000264543	0.000312964	0.000628284	0.000154343	0.000271361	0.000126409	0.000608214	0.000324976	0	0.000868577
742.6	C42H80O7PN	ePC(34:3)	0.0471169	0.0369695	0.0276219	0.0399114	0.0355491	0.0233699	0.0274153	0.0302715	0.0381143	0.0335298	0.0216977	0.0226347	0.0470223	0.0350664	0.0351741	0.0348018	0.0193285	0.0641951	0.0193303	0.0203383	0.0263201	0.0258905	0.0298301	0.0678345	0.0437339	0.0423919	0.0566521	0.0303307	0.0438802	0.0322957	0.0348006	0.0463301	0.0499897	0.0577539	0.0284675	0.066628	0.0485797	0.0502632	0.0330699	0.0424541	0.0227656	0.0444128	0.0369113	0.066417	0.0425719	0.0293491	0.0263468
744.6	C42H82O7PN	ePC(34:2)	0.0671765	0.0542297	0.0584799	0.0569059	0.0650843	0.0508139	0.0414183	0.0449416	0.0486444	0.0486007	0.0292167	0.036297	0.0619564	0.0427066	0.0465178	0.0450941	0.0285867	0.0662102	0.0300973	0.0314429	0.0710074	0.0414147	0.0592665	0.0803115	0.0681528	0.0592982	0.0944202	0.0387116	0.082076	0.0579747	0.0647074	0.0762174	0.0700028	0.0771007	0.0568068	0.0642378	0.0691947	0.074072	0.0492397	0.0685727	0.0292479	0.0701016	0.066491	0.104126	0.0765861	0.0486799	0.0463241
746.6	C42H84O7PN	ePC(34:1)	0.0292964	0.0295056	0.0306268	0.0314141	0.0366183	0.0278967	0.0283432	0.0270892	0.0296445	0.0373852	0.0192272	0.0214112	0.0309782	0.0293853	0.0371967	0.0252946	0.023714	0.0282833	0.0154894	0.0189503	0.0323794	0.02139	0.0327836	0.0592297	0.0302234	0.0359153	0.0454211	0.0351198	0.030417	0.0504128	0.0262817	0.038689	0.0424311	0.0589004	0.042573	0.0613247	0.0406026	0.0365069	0.0378687	0.0520578	0.0208363	0.0426037	0.0370377	0.071161	0.0458217	0.041766	0.0447317
748.6	C42H86O7PN	ePC(34:0)	0.00457174	0.00443167	0.00485406	0.00450612	0.00681581	0.00441368	0.00354291	0.00426906	0.00446384	0.00700972	0.00290019	0.00333063	0.00474259	0.00352623	0.00483644	0.00357613	0.00365455	0.00395822	0.00226674	0.00187089	0.00586995	0.00298348	0.00561161	0.00831797	0.00480372	0.00353266	0.0067585	0.00528792	0.00518584	0.00535636	0.00453133	0.00560991	0.00747269	0.00845529	0.00653983	0.00858994	0.00609487	0.00581994	0.00511175	0.00861647	0.00300968	0.00832174	0.00632043	0.0127725	0.00866604	0.00465634	0.0050667
766.6	C44H80O7PN	ePC(36:5)	0.0602723	0.0473489	0.0390636	0.0423575	0.0625451	0.024445	0.0296929	0.0336092	0.0642106	0.0503531	0.0296464	0.0247418	0.0496458	0.0314422	0.0391312	0.0430008	0.0399565	0.060093	0.0280824	0.0200366	0.0551017	0.0353972	0.0299286	0.0440279	0.0466361	0.042476	0.0393583	0.0327253	0.0378966	0.0477346	0.0299974	0.0696403	0.0406274	0.0482954	0.0393672	0.0785792	0.0463389	0.042856	0.0424588	0.0547505	0.0260839	0.046855	0.037417	0.077973	0.0690033	0.0347109	0.0432841
768.6	C44H82O7PN	ePC(36:4)	0.0982457	0.0970303	0.0951165	0.0693943	0.140058	0.0662052	0.0629288	0.0602326	0.0946563	0.0827147	0.0417305	0.0594755	0.0874856	0.0555382	0.0622582	0.0626259	0.0638329	0.0707442	0.0458385	0.0369953	0.137944	0.0677603	0.0594634	0.0748617	0.0959743	0.0632514	0.0834874	0.0486888	0.070707	0.0857018	0.0463102	0.109393	0.0740397	0.0927215	0.09284	0.105096	0.081743	0.0899446	0.0761546	0.0998972	0.0402063	0.0809561	0.0831769	0.145728	0.108	0.0790167	0.0704995
770.6	C44H84O7PN	ePC(36:3)	0.0255644	0.0199425	0.0302801	0.0310279	0.0213829	0.0288587	0.0236194	0.0176196	0.0220903	0.0219638	0.0120841	0.0183524	0.0292628	0.023998	0.0240943	0.0211079	0.0137249	0.0241092	0.0141671	0.0139411	0.0313379	0.0151702	0.0264829	0.0397255	0.0264205	0.0187567	0.0368736	0.0120724	0.0270262	0.0231584	0.0206629	0.0280496	0.0319522	0.0279454	0.0247488	0.0366006	0.0299366	0.0312161	0.020134	0.028542	0.0145854	0.0244225	0.0260402	0.0468325	0.0303311	0.0259626	0.0156344
772.6	C44H86O7PN	ePC(36:2)	0.0616718	0.0450165	0.0537414	0.0576783	0.0673563	0.0496256	0.0405747	0.0371797	0.0600901	0.066125	0.0305057	0.0332383	0.0598373	0.0492693	0.0492438	0.0457919	0.0403625	0.0592294	0.0317344	0.0372367	0.0438352	0.0330711	0.0633029	0.109568	0.0558433	0.0502983	0.0673862	0.0521808	0.0624296	0.0615981	0.0637105	0.059291	0.0624442	0.079537	0.0562939	0.077907	0.0498345	0.0445755	0.0491354	0.063726	0.0294795	0.065579	0.0554934	0.122373	0.0691116	0.0687163	0.0590632
774.6	C44H88O7PN	ePC(36:1)	0.025751	0.0205256	0.0260039	0.0271655	0.0360837	0.0264821	0.0251378	0.0220439	0.0318192	0.0310764	0.0180456	0.0167211	0.0190713	0.0208635	0.0277876	0.0187529	0.0281807	0.0274916	0.0147968	0.0154499	0.0276455	0.0184065	0.0239232	0.0450318	0.0186144	0.0251491	0.0274316	0.0317275	0.0289211	0.0338711	0.0215691	0.0147018	0.0311791	0.0316715	0.0391108	0.046535	0.0304744	0.0193116	0.0274365	0.0381458	0.0425214	0.033287	0.0289476	0.054496	0.0375889	0.0307601	0.0344536
776.6	C44H90O7PN	ePC(36:0)	0.000653105	0.00116623	0.000577865	0.000257493	0.00040093	0.000113171	0.000253065	0.000698574	0	0.00233657	0.000644487	0.000135944	0.000201812	0	0.000439677	0.000523336	0.000893336	0.000287871	0	6.03511e-05	0.00142015	0.00156759	0.000295348	0	0.000600465	0	9.93897e-05	0	0	0.0007877	0	0.00473941	0.0024909	0.00085986	0	0	0	0.000132271	0.0014605	0.000628284	0	9.04537e-05	0.00164331	0	0	0	0.0011581
792.6	C46H82O7PN	ePC(38:6)	0.0265907	0.0221584	0.0173359	0.0199557	0.0356828	0.0105249	0.0180519	0.0149805	0.0243794	0.0200945	0.0167567	0.012031	0.0228048	0.0175332	0.0225994	0.0188401	0.0192473	0.0166965	0.0159301	0.0117685	0.0339889	0.0209349	0.0139798	0.025671	0.0237184	0.0217847	0.0164987	0.0105758	0.0231368	0.0222131	0.0223848	0.0560991	0.0142582	0.0266556	0.0134644	0.0274878	0.0178365	0.0243379	0.0200297	0.0194768	0.0111898	0.0246034	0.0211102	0.03406	0.0281646	0.0170732	0.0304002
794.6	C46H84O7PN	ePC(38:5)	0.0671765	0.070207	0.0654143	0.0592233	0.0908775	0.0496822	0.0443707	0.0405949	0.0727949	0.0599331	0.0330299	0.0445896	0.0680107	0.0481919	0.0554872	0.0543397	0.0491335	0.0396542	0.0320492	0.0273994	0.0793389	0.0369142	0.0473541	0.0666872	0.0591458	0.0400368	0.0606277	0.0354191	0.046872	0.0575021	0.0320818	0.081247	0.0503333	0.0739479	0.0700147	0.0780564	0.0598731	0.0632258	0.0640533	0.0727014	0.0357303	0.0710966	0.0678814	0.105099	0.0709532	0.0787345	0.0694862
796.6	C46H86O7PN	ePC(38:4)	0.0529015	0.0483985	0.0502742	0.0521423	0.078716	0.0457778	0.0309583	0.0291849	0.0804636	0.0614519	0.0217514	0.0348696	0.0466186	0.0321279	0.0375484	0.0371568	0.053925	0.0349043	0.025249	0.0235369	0.0435512	0.0260422	0.0414472	0.0527761	0.0369286	0.0252333	0.0533723	0.0358182	0.0351042	0.0581323	0.0243786	0.0356906	0.0374493	0.065206	0.0646289	0.0606524	0.0458908	0.0435173	0.0521607	0.0598665	0.0287077	0.0511968	0.0506899	0.0997471	0.0626121	0.0728082	0.0566023
798.6	C46H88O7PN	ePC(38:3)	0.0144616	0.0153942	0.0233457	0.0198269	0.0273969	0.0255201	0.0191486	0.0155239	0.0256385	0.0189262	0.0114396	0.00931216	0.010696	0.0111664	0.0116075	0.0102923	0.0321601	0.0143935	0.00686319	0.00760424	0.0122133	0.00662433	0.0143736	0.0139111	0.00920713	0.00546721	0.0162999	0.0292332	0.00618312	0.0118155	0.00471258	0.00396563	0.00919055	0.0207799	0.0407778	0.0177774	0.0188224	0.0112431	0.0110581	0.0201948	0.0571068	0.0160103	0.0216159	0.0233554	0.0191736	0.0163677	0.0117258
800.6	C46H90O7PN	ePC(38:2)	0.0259376	0.0185431	0.0210343	0.0239468	0.0241895	0.0230303	0.0176302	0.0172315	0.0218614	0.0214965	0.0149306	0.0140702	0.016145	0.0186107	0.0191699	0.0218929	0.0209528	0.0169124	0.012593	0.0129151	0.025184	0.0160299	0.0165395	0.0309773	0.0151117	0.0195978	0.0169956	0.0248433	0.0153581	0.0253639	0.0155878	0.0174101	0.0145159	0.0190602	0.027057	0.0175533	0.0215113	0.0130949	0.0196124	0.0284523	0.0233058	0.0182717	0.0199726	0.0301674	0.0235066	0.0246927	0.0235963
802.7	C46H92O7PN	ePC(38:1)	0.0221123	0.0180766	0.0292399	0.0312854	0.0310053	0.026086	0.0231132	0.0225872	0.0303312	0.0193936	0.0174548	0.016993	0.0154386	0.0165537	0.0205769	0.0258179	0.0272873	0.020007	0.0147338	0.0147257	0.0269828	0.0166367	0.0245139	0.0311207	0.0162126	0.0314575	0.0240523	0.0343216	0.0227379	0.0264667	0.0208441	0.0218593	0.0272281	0.0252225	0.0350073	0.0231555	0.033701	0.0133594	0.0211772	0.0300679	0.0287849	0.0276788	0.0293268	0.0371011	0.0360724	0.0310423	0.0233068
804.7	C46H94O7PN	ePC(38:0) or PC(38:7)	0.00205262	0.0015161	0.00104016	0.000643732	0.00347473	0	0.00134968	0.00108667	0.00228915	0.000584143	0.00354468	0.000951607	0.00110997	0.00284058	0.00307774	0.000436113	0.00259879	0.00136738	0.00220378	0.00156913	0.00198821	0.0043488	0	0.00258144	0.00200155	0.00193455	0.000496949	0	0.00269265	0.00189048	0.00108752	0.00657714	0.000515358	0.00186303	0	0.00448171	0.000717044	0.00132271	0.00156482	0.00017951	0.00131191	0.000994991	0.00101127	0.00218957	0	0.00112881	0.00246097
820.6	C48H86O7PN	ePC(40:6)	0.0140884	0.00967971	0.00889911	0.0119734	0.0173736	0.00809174	0.00868856	0.00706336	0.0139638	0.00993043	0.00875428	0.00659328	0.0101915	0.00920739	0.0132782	0.0102923	0.0103952	0.00726873	0.00717801	0.00863021	0.0113612	0.0088493	0.0075806	0.0172096	0.0107083	0.0116073	0.0106347	0.00708382	0.0107706	0.0152814	0.0105127	0.0155723	0.00927644	0.0189169	0.0112844	0.0125488	0.00788748	0.00872992	0.0109537	0.0105911	0.00578785	0.0154676	0.0136521	0.0209226	0.0140823	0.0132635	0.0212801
822.6	C48H88O7PN	ePC(40:5)	0.0125023	0.0120122	0.012713	0.015707	0.0197792	0.0151084	0.0132437	0.00985766	0.016024	0.0137858	0.0111174	0.00890433	0.0101915	0.00812993	0.0101126	0.0117751	0.0172982	0.00892399	0.00617057	0.00712143	0.0100357	0.00576469	0.0109279	0.0119033	0.00900698	0.00815875	0.0136164	0.0133695	0.00927468	0.011973	0.00471258	0.0108329	0.00996358	0.0179137	0.0221841	0.013221	0.0120105	0.0104494	0.0112667	0.0153481	0.0230742	0.0166435	0.0171916	0.0172733	0.0118075	0.0160855	0.0134629
824.6	C48H90O7PN	ePC(40:4)	0.00587795	0.00478154	0.00670323	0.00836851	0.00948868	0.00820491	0.00497694	0.00489002	0.00801202	0.00595826	0.00526331	0.00435021	0.0049444	0.0047996	0.00483644	0.00471002	0.00966427	0.00453396	0.00264453	0.00241405	0.00416577	0.00293291	0.00354418	0.00573653	0.00420326	0.00328032	0.00516827	0.00848063	0.00329102	0.0086647	0.00226566	0.00415907	0.00420876	0.00831198	0.0141055	0.00694664	0.00690154	0.00396814	0.00605064	0.00727014	0.0152799	0.00732675	0.00897501	0.00839335	0.00563292	0.00874827	0.00448765
826.7	C48H92O7PN	ePC(40:3)	0.00298562	0.00349869	0.00531635	0.00540734	0.0061476	0.00961955	0.00539871	0.00395859	0.00892768	0.00373852	0.00413546	0.00176727	0.00191722	0.00235082	0.00193458	0.00322724	0.0125067	0.002231	0.00138523	0.00144843	0.00293497	0.00151702	0.00167364	0.00229461	0.00240186	0.00100933	0.00258413	0.0106756	0.000299183	0.0007877	0.0013594	0.00174101	0.00231911	0.00243627	0.0139773	0.000597561	0.00439189	0.00264543	0.00281668	0.00520578	0.0277045	0.00379906	0.00922783	0.00328436	0.00151656	0.00155211	0.00318478
828.7	C48H94O7PN	ePC(40:2)	0.00289232	0.00349869	0.00381391	0.00347615	0.0040093	0.00520588	0.00354291	0.00318239	0.00389155	0.00420583	0.00230941	0.00231105	0.0017154	0.00284058	0.00334154	0.00174445	0.00349213	0.0026628	0.00214081	0.00277615	0.00255627	0.00192156	0.00285503	0.00200779	0.00320248	0.00260744	0.00327986	0.00458952	0.00239347	0.00220556	0.00453133	0.00367546	0.00231911	0.00487254	0.00525751	0.00261433	0.0029578	0.0027777	0.00156482	0.00430823	0.00354988	0.00289452	0.00455071	0.00620378	0.00530795	0.00437414	0.00593528
Total ePC			0.693691	0.608305	0.633802	0.639612	0.846631	0.548145	0.493054	0.472236	0.723943	0.648516	0.370043	0.408783	0.628544	0.488187	0.550563	0.52037	0.54063	0.599131	0.344922	0.333802	0.709033	0.428711	0.540881	0.829789	0.612574	0.541842	0.717991	0.524502	0.590189	0.670018	0.48449	0.741185	0.624785	0.816007	0.73836	0.842112	0.664431	0.627628	0.592963	0.767763	0.507865	0.706172	0.673126	1.13116	0.808433	0.677568	0.640865
452.3	C21H42O7PN	LPE(16:1)	0	0	0	0	0	0	0	0	0	0	0	0	0	0	0	8.72226e-05	0	0	0	0	0	0	0	0	0	0	0	0	0	0	0	0	0	0	0	7.46951e-05	0	0	0	0	0	0	0	0	0	0	0
454.3	C21H44O7PN	LPE(16:0)	0.00503824	0.00431505	0.00219589	0.00102997	0.00534574	0.000339514	0.00362726	0	0.00228915	0.000350486	0.00118156	0.00244699	0	0.00244877	0.00378122	0.000697781	0.00422304	0.00374232	0.00050372	0.000663863	0.00369238	0.0043488	0.000787595	0.000286827	0.000300233	0	0.000894508	0.0017959	0.00458748	0.00031508	0.000906266	0.00406235	0	0.00630564	0.000128232	0.0014939	0.00152372	0.00171953	0	0	0.0021608	0.00072363	0	0.00194628	0.000433302	0.00239872	0.00275049
476.3	C23H42O7PN	LPE(18:3)	0	0	0	0	0	0	0	0	0	0	0	0	0.000100906	0	8.79354e-05	0	0	0	0	0	0	0	0	0	0	0.000252333	0	0	0	0	0	0	0	0	0	0	0	0	0	0	0	0	0	0	0	0	0
478.3	C23H44O7PN	LPE(18:2)	0.00569135	0.00851348	0.0068188	0.00257493	0.00360837	0.00396099	0.00354291	0.00372573	0.00412047	0.00455632	0.00322243	0.00536979	0.00998971	0.0057791	0.00553993	0.00758837	0.00243637	0.00640512	0.00195192	0.00229334	0.0028403	0.00627036	0.00167364	0.0126204	0.00290225	0.00378499	0.00119268	0.00149658	0.00219401	0.00724684	0.000543759	0.00802798	0.0036075	0.00372606	0.00243641	0.00313719	0.00286817	0.00383587	0.000834571	0.00224387	0.00277817	0.00524632	0.000632043	0.0042575	0.00454967	0.0119936	0.00665909
480.3	C23H46O7PN	LPE(18:1)	0.00755736	0.00443167	0.00265818	0.00231743	0.00427659	0.00101854	0.00151839	0.00147477	0.0121325	0.00140194	0.0022557	0.0060495	0.00575165	0.00685656	0.00457264	0.0103795	0.00113697	0.00331051	0.00113337	0.00114667	0.000568059	0	0.00255968	0.012477	0.00190147	0.0046261	0.000894508	0.0017959	0.00189483	0.0047262	0.00027188	0.00290168	0.000687144	0.00257958	0.000128232	0.00537805	0.0020615	0	0.000312964	0.000359019	0.00300968	0.00180907	0.00303381	0.00413586	0.00162488	0.00987708	0.00969911
500.3	C25H42O7PN	LPE(20:5)	0	0	0	0	0	0	0	0	0	0.000233657	5.37072e-05	0	0	0	8.79354e-05	0	0.000162425	7.19676e-05	0	0	0	0	0	0	0	8.41109e-05	0	0	9.97278e-05	0	0	0.00038689	0	0	0.000128232	0	0	0	0	0	0	0	0	0.000121643	0	0	0
502.3	C25H44O7PN	LPE(20:4)	0.000653105	0.00198259	0.00080901	0.000643732	0.00120279	0.000565856	0.00143403	0.00186286	0.00171686	0.000350486	0.000107414	0.00142741	0.000807249	0.000881558	0.0014949	0.00104667	0.000406062	0.00194313	0.000314825	0.00102597	0.000378706	0.000859646	0.00196899	0.00043024	0.000900698	0.00100933	0.000397559	0.00159635	0.00109701	0.00267818	9.06266e-05	0.000290168	0.00171786	0.00128979	0.00064116	0.00104573	0.000537783	0.000793629	0	0.000718039	0.000926056	0.000633176	0.00202254	0.00133807	0.00129991	0.00211652	0.00202668
504.3	C25H46O7PN	LPE(20:3)	0.000186601	0.000349869	0.000231146	0.000386239	0.000133643	0.000282928	0.000927904	0.000155239	0.00045783	0.000467314	0	0.000271888	0	0.000391804	0	0.000523336	0.00113697	0.000287871	6.2965e-05	0	0	0.000151702	0	0.000143413	0.000100078	0	0.00109329	0	0	0.00047262	0	0	0.000687144	0.00014331	0	7.46951e-05	8.96305e-05	0	0.000834571	0	0.000231514	0.000452269	0.000379226	0.000486571	0.000433302	0.000282202	0.000434288
506.3	C25H48O7PN	LPE(20:2)	0	0	0.000115573	0	0	0	0	0	0	0	0	0	0	0	8.79354e-05	0	0	0	0	0	0	0	0	0	0	0	0	0	0	0	0	0	0	0	0	0	0	0	0	0	7.71714e-05	0	0	0	0	0	0.000144763
508.3	C25H50O7PN	LPE(20:1)	9.33007e-05	0.000116623	0.000115573	0	0	0	0	7.76193e-05	0	0	0	0	0.000100906	0	0	0	0	0	0	0	0	0	0	0	0	0	0	0	0	0	0	0	0	0	0	0	0	0	0	0	0	0	0	0	0	0	0
510.3	C25H52O7PN	LPE(20:0)	0	0	0.000115573	0	0	0	0	0	0.000114457	0	0	0	0	0	0	0	0	0	0	0	0	0.000101135	0	0	0	0	0	0	0	0	0	9.67226e-05	0	0	0	0	0	0	0.000104321	0	0	0	0	0.000121643	0	0	0
526.3	C27H44O7PN	LPE(22:6)	0.000186601	0.000233246	0.000115573	0.000514985	0.00160372	0.000113171	0.00227758	0	0.00251806	0.000233657	0.000698194	0.00033986	0.000605437	0.00156721	0.00211045	0.000436113	0.000487274	0.000287871	0.00037779	0.000482809	0.00113612	0.00262951	0	0.00143413	0.000200155	0.000588776	0.000198779	0.000299316	0.000199456	0.0039385	0.00117815	0.00183773	0.000429465	0.00186303	0.000256464	0.000448171	0.000179261	0.000132271	0	0.000359019	7.71714e-05	0.00144726	0.000884861	0.000243286	0.000541627	0.00169321	0.00260573
528.3	C27H46O7PN	LPE(22:5)	0	0.000349869	0	0.000128746	0.000133643	0	0	0	0.000228915	0.000350486	0	6.7972e-05	0.000302718	0	8.79354e-05	0	0	0.000215903	0	0	0	0	0	0	0	0	0	0.000199544	0	0	0	0	8.5893e-05	0.00014331	0.000256464	7.46951e-05	8.96305e-05	0.000132271	0.000104321	0	7.71714e-05	0	0.000126409	0	0	0	0.000579051
Total LysoPE			0.0194066	0.0202924	0.0131753	0.00759603	0.0163045	0.006281	0.0133281	0.00729622	0.0235782	0.00794435	0.00751901	0.0159734	0.0176586	0.017925	0.0178509	0.020759	0.00998912	0.0162647	0.00434459	0.00561266	0.00861556	0.0143611	0.0069899	0.0273919	0.00630488	0.0103456	0.00467132	0.00718359	0.0100725	0.0193774	0.00299068	0.0176035	0.00721501	0.0160507	0.00397519	0.0117271	0.0073497	0.00661357	0.00219075	0.00367995	0.00933773	0.0103117	0.00707888	0.0126509	0.00888269	0.0283613	0.0248992
634.4	C33H64O8PN	PE(28:1)	0	0	0	0	0	0	0	0	0	0	0	0	0	0	0	0	0	0	0	0	0	5.05674e-05	0	0	0	0	0	0	0	0	0	0	0	0	0	0	0	0	0	0	0	0	0	0	0	0	0
636.5	C33H66O8PN	PE(28:0)	0	0	0	0	0	0	0	0	0	0.000116829	0	0	0	0	0	0	8.12123e-05	7.19676e-05	0	0	0	0	0	0	0.000100078	8.41109e-05	0	0	0	0	0	0	0	0	0	7.46951e-05	0	0	0	0	0	0	0	0	0	0	0
662.5	C35H68O8PN	PE(30:1)	0	0.000466492	0.00080901	0	0	0	0.000421775	0	0.000114457	0	0.000161122	0	0	0	0	0	0	0.000215903	6.2965e-05	0	0	0	0.000787595	0	0.000100078	0	0	0.00119727	0	0	0.000362506	0.000193445	0	0.00028662	0	0	0	0	0	0	0	0	0	0	0	0	0
664.5	C35H70O8PN	PE(30:0)	0.000279902	0	0	0	0.00040093	0	8.43549e-05	0	0	0.000116829	0	0	0.000201812	0.000391804	8.79354e-05	0.000174445	0	7.19676e-05	0	0	0	0	0.000393797	0	0	0	0	9.97721e-05	0	0	0	0	8.5893e-05	0	0.000256464	0.00029878	0	0	0.000312964	0.000628284	0	0.000452269	0.000252817	0	0	0.000141101	0
688.5	C37H70O8PN	PE(32:2)	0	0	0.000231146	0	0	0	8.43549e-05	7.76193e-05	0.000114457	0.000350486	5.37072e-05	0	0.000100906	9.79509e-05	8.79354e-05	0	0	0.000143935	0	0	0	5.05674e-05	0	0	0.000100078	0	0	9.97721e-05	9.97278e-05	0.00015754	9.06266e-05	0	0	0	0	7.46951e-05	8.96305e-05	0.000132271	0	0	0	0	0.000126409	0	0	0	0
690.5	C37H72O8PN	PE(32:1)	0.000186601	0.000699738	0.000346719	0	0.000534574	5.65856e-05	0.000927904	0.000310477	0.000343372	0.000233657	0.000537072	0.000271888	0.000201812	0.000391804	0.00105522	8.72226e-05	0.000568486	0.000719676	0.00012593	0	0.000757412	0.000809079	9.84493e-05	0.00086048	0.000200155	0.000336443	0.000496949	0.000498861	0.000598367	0.00047262	9.06266e-05	0.000193445	0.000773037	0.00071655	0.000384696	0.00119512	0.00161335	0.00119044	0.000104321	0.000538529	7.71714e-05	0	0.000379226	0.000121643	0.000433302	0.000705506	0.000434288
692.5	C37H74O8PN	PE(32:0)	9.33007e-05	0.000116623	0.000231146	0	0.000133643	0.000169757	0	7.76193e-05	0.000114457	0.000584143	0.000214829	0	0.000605437	9.79509e-05	0.000263806	8.72226e-05	0	0.000287871	0	0.000120702	9.46765e-05	0.000101135	0	0	0	8.41109e-05	0	0.000399089	0.000299183	0	0	0	0	0.00028662	0	0.00029878	0.000268891	0.000132271	0.000104321	0	7.71714e-05	9.04537e-05	0	0.000486571	0	0	0.000289526
712.5	C39H70O8PN	PE(34:4)	0	0.000233246	0.000115573	0	0	0	0	0	0	0.000116829	0.000107414	0	0	9.79509e-05	8.79354e-05	0	0.000568486	7.19676e-05	0	0	0	0.000353972	0.000196899	0	0	0	0	0	0	0.00015754	0	0	0	0	0.000128232	7.46951e-05	0	0.000264543	0.000104321	8.97549e-05	0	0.000180907	0	0	0.000108325	0.000141101	0.000289526
714.5	C39H72O8PN	PE(34:3)	0.000373203	0.00104961	0.00080901	0.000386239	0.00160372	0.000565856	0.00143403	0.00108667	0.00183132	0.0016356	0.00118156	0.000951607	0.00141269	0.00127336	0.00281393	0.000523336	0.000730911	0.00107951	0.000818545	0.000362107	0.000946765	0.00126419	0.00137829	0.00243803	0.000900698	0.00109344	0.00149085	0.000698405	0.00169537	0.00015754	0.000634386	0.000677058	0.000773037	0.00128979	0.000128232	0.00194207	0.0020615	0.00251316	0.000208643	0.00224387	7.71714e-05	0.000633176	0.000884861	0.00121643	0.000433302	0.00112881	0.00159239
716.5	C39H74O8PN	PE(34:2)	0.0122224	0.021342	0.0138687	0.00772478	0.0237885	0.00809174	0.0236194	0.0110219	0.0185421	0.017758	0.0158973	0.0112154	0.0240157	0.0145947	0.024534	0.0115134	0.0129128	0.0259803	0.00812249	0.00850951	0.0146749	0.0169907	0.0185085	0.0408728	0.0140109	0.0211118	0.0185859	0.0259408	0.0313145	0.0182746	0.0098783	0.0157658	0.0194977	0.0309549	0.00820685	0.0190472	0.0289506	0.0392846	0.00907596	0.0174124	0.00547917	0.00823129	0.0101127	0.0181248	0.0134324	0.0304779	0.0285183
718.5	C39H76O8PN	PE(34:1)	0.00811716	0.014228	0.00647208	0.00437737	0.0159036	0.00288587	0.00927904	0.00403621	0.0119036	0.00759386	0.00875428	0.00632139	0.0120078	0.00656271	0.0179388	0.00741392	0.0134	0.0112989	0.00472238	0.00356072	0.0121186	0.00819192	0.0069899	0.0220856	0.00600465	0.00782231	0.00974019	0.0141676	0.0172529	0.0162266	0.0027188	0.00696403	0.00987769	0.0159074	0.00551398	0.0188232	0.0126379	0.0187825	0.00511175	0.00879598	0.00239231	0.00452269	0.00530916	0.0117994	0.00714948	0.0156622	0.0160687
720.5	C39H78O8PN	PE(34:0)	0	0	0	0	0.000534574	0.000169757	0	7.76193e-05	0.000572287	0	0	0.000135944	0	0	0	0	0	0.000143935	0	6.03511e-05	0.000189353	5.05674e-05	0.000196899	0	0	8.41109e-05	0	0	0	0	0	0	0	0.00014331	0	0	0	0.000132271	0	0.000269265	0	0	0	0	0	0	0
736.5	C41H70O8PN	PE(36:6)	0.000186601	0.000116623	0	0.000128746	0.00040093	0	0.00033742	7.76193e-05	0.000228915	0	0.000322243	0.000135944	0.000100906	0	0.000263806	0	0.000162425	0.000215903	6.2965e-05	0	0.00028403	0.000455107	9.84493e-05	0.000143413	0.000100078	0.000252333	0.000397559	0	9.97278e-05	0	0.000453133	0.000580336	8.5893e-05	0.00042993	0	7.46951e-05	0.000179261	0	0	8.97549e-05	7.71714e-05	0	0	0.000121643	0	0.000141101	0.000289526
738.5	C41H72O8PN	PE(36:5)	0.000839707	0.00128285	0.000924583	0.000386239	0.00253922	0.00050927	0.00134968	0.000698574	0.00228915	0.00151877	0.00332985	0.000747692	0.00201812	0.00127336	0.00255013	0.00122112	0.00227394	0.00187116	0.0012593	0.00114667	0.00312433	0.00212383	0.00118139	0.00516288	0.00130101	0.00252333	0.00238535	0.00219499	0.00428829	0.00204802	0.00226566	0.00483613	0.00137429	0.00100317	0.00128232	0.00395884	0.00250965	0.00224861	0.00073025	0.00152583	0.000308685	0.000452269	0.00164331	0.00316271	0.00173321	0.00112881	0.00347431
740.5	C41H74O8PN	PE(36:4)	0.0150214	0.0239077	0.0142155	0.00733854	0.0370192	0.00599807	0.0165336	0.0100129	0.0294156	0.0241835	0.0161659	0.0111474	0.0225021	0.0143988	0.0226873	0.0112517	0.0207091	0.0189995	0.0104522	0.00869056	0.0218703	0.0154736	0.0189023	0.0375743	0.0149115	0.0238034	0.015306	0.0276369	0.0253309	0.0242612	0.00670637	0.0119936	0.0175222	0.0309549	0.0101303	0.034285	0.0251862	0.0238089	0.0124142	0.0182202	0.00717694	0.00931673	0.0141578	0.0256666	0.0144073	0.0328766	0.0356117
742.5	C41H76O8PN	PE(36:3)	0.0120358	0.0173768	0.0167581	0.0108147	0.0221848	0.00967614	0.0137498	0.00993528	0.0225481	0.0183421	0.0138565	0.0233824	0.026841	0.0161619	0.0247978	0.0196251	0.0131564	0.0282833	0.00931882	0.0114667	0.0101304	0.0106192	0.0165395	0.0635321	0.018014	0.0180838	0.0131194	0.0149658	0.0269265	0.01985	0.00897203	0.0116067	0.0140864	0.0151909	0.00743746	0.0178521	0.021332	0.0208989	0.00719817	0.00861647	0.00447594	0.00596995	0.0103655	0.0249368	0.0140823	0.0509375	0.0332954
744.5	C41H78O8PN	PE(36:2)	0.0491695	0.0697405	0.0515455	0.0271655	0.0712319	0.0350265	0.0567709	0.028952	0.0663853	0.0510541	0.0440399	0.0477163	0.0673044	0.0533833	0.0819558	0.0476236	0.036708	0.102554	0.0312936	0.03265	0.0443086	0.0398977	0.0507014	0.150441	0.0461357	0.0681298	0.05049	0.0620583	0.100625	0.0693176	0.0337131	0.0433317	0.052137	0.0525947	0.0200042	0.0688689	0.07762	0.0658712	0.0282711	0.0383253	0.0162832	0.0189953	0.0391867	0.0659304	0.0443051	0.119372	0.0871472
746.6	C41H80O8PN	PE(36:1)	0.0109162	0.0141114	0.0117884	0.00566484	0.0105578	0.00554539	0.00742323	0.0048124	0.0191144	0.008178	0.0066597	0.00924419	0.0128151	0.00803198	0.0139817	0.00950727	0.00706547	0.015545	0.00572982	0.00651792	0.00795283	0.00399483	0.00600541	0.0202213	0.00440341	0.0129531	0.00824935	0.00897949	0.0165548	0.0152814	0.00516572	0.00831815	0.00678554	0.00888522	0.00487282	0.0167317	0.0103971	0.0083331	0.00459014	0.00646235	0.0032412	0.0037086	0.00695248	0.0113128	0.00704116	0.0197542	0.0162134
748.6	C41H82O8PN	PE(36:0)	0.00102631	0.00209921	0.00104016	0.00128746	0.00253922	0.00107513	0.0016871	0.00163001	0.00286144	0.00140194	0.00155751	0.000747692	0.00151359	0.00146926	0.00246219	0.00244223	0.00276122	0.00136738	0.00132227	0.000422458	0.00340836	0.00288234	0.00108294	0.00301168	0.00230178	0.0023551	0.00149085	0.00199544	0.00408884	0.00267818	0.0027188	0.00628697	0.00180375	0.00229296	0.00115409	0.000522866	0.000985935	0.00238089	0.00114753	0.00143608	0.00154343	0.00244225	0.00176972	0.00194628	0.00259981	0.00183432	0.00260573
764.5	C43H74O8PN	PE(38:6)	0.0194066	0.0225082	0.00993927	0.00991347	0.0628124	0.00447026	0.0312113	0.00807241	0.0283854	0.017057	0.0278203	0.00720503	0.0166495	0.0155742	0.047661	0.00933282	0.0353274	0.0161927	0.0118374	0.0138204	0.0355037	0.0359029	0.0156534	0.0608072	0.0179139	0.0336443	0.0181883	0.0349202	0.051659	0.0496251	0.0140471	0.0279528	0.0169209	0.034681	0.0112844	0.0294299	0.0211528	0.0230152	0.00907596	0.0219899	0.00864319	0.0144726	0.0184557	0.0248151	0.0155989	0.027938	0.0557337
766.5	C43H76O8PN	PE(38:5)	0.0117559	0.0169103	0.0098237	0.00952723	0.0370192	0.00424392	0.0118097	0.00644241	0.0232349	0.0227816	0.0161122	0.0153617	0.0159432	0.0104807	0.0188182	0.00880949	0.0249322	0.0160488	0.00730394	0.00941478	0.0175152	0.0114788	0.0134876	0.0394387	0.00840651	0.0117755	0.0147097	0.021451	0.0257298	0.0179596	0.00643449	0.0147018	0.0139147	0.0224997	0.0134644	0.0292805	0.0177468	0.0140208	0.0106408	0.0107706	0.00571068	0.0085931	0.0118824	0.0197061	0.00942432	0.0253982	0.0263468
768.5	C43H78O8PN	PE(38:4)	0.0457174	0.0761548	0.0399882	0.0242043	0.126159	0.019805	0.0388876	0.0192496	0.0939695	0.0718496	0.0379173	0.0295678	0.0465177	0.0362418	0.0581253	0.0284346	0.0745529	0.0551272	0.0255008	0.0339173	0.0535869	0.028874	0.0429239	0.0916411	0.0296229	0.0517282	0.0494961	0.0789198	0.0740977	0.0764069	0.0172191	0.0295004	0.0438054	0.0715117	0.0323145	0.0825381	0.0563776	0.0571413	0.0390162	0.0534939	0.0209906	0.0239702	0.0412092	0.0534012	0.0387805	0.082262	0.084831
770.6	C43H80O8PN	PE(38:3)	0.00214592	0.00361531	0.0030049	0.00205994	0.0040093	0.00226342	0.00556742	0.00155239	0.00286144	0.00233657	0.00230941	0.00237902	0.00272447	0.00293853	0.00694689	0.00130834	0.00649699	0.00503773	0.00201488	0.00144843	0.00501786	0.00318575	0.00246123	0.00602336	0.00120093	0.00277566	0.00417437	0.0042902	0.00458748	0.0055139	0.00027188	0.00290168	0.00154607	0.00329613	0.00141055	0.00358536	0.00340596	0.0018518	0.000625928	0.00341068	0.000617371	0.00126635	0.00252817	0.00401421	0.00400804	0.00634955	0.00376383
772.6	C43H82O8PN	PE(38:2)	0.00111961	0.00163272	0.00080901	0.00115872	0.00240558	0.000848784	0.000506129	0.000931432	0.00274698	0.00105146	0.00134268	0.000815664	0.00121087	0.00176312	0.00202251	0.00130834	0.00211152	0.00129542	0.000944475	0.000965618	0.0016095	0.000809079	0.00216589	0.00301168	0.00150116	0.00134577	9.93897e-05	0.00149658	0.0017951	0.00220556	0.000453133	0.00309512	0.0012025	0	0.000384696	0.00141921	0.00125483	0.000529086	0.000312964	0.00116681	0.000385857	0.0011759	0.0013905	0.00145971	0.000541627	0.00141101	0.00231621
774.6	C43H84O8PN	PE(38:1)	0.000653105	0.000932984	0.000346719	0.000514985	0.00267287	0.000226342	0.000506129	7.76193e-05	0.000343372	0.000700972	0.00096673	0.000543776	0.000706343	0.000685656	0.00193458	0.000785004	0	0	0.00062965	0.000422458	0.00132547	0.000758511	0.000393797	0	0.000700543	0.00142988	0.000397559	0.00169613	0.000299183	0.00031508	0.000906266	0.00261151	0	0	0.000512928	0.00112043	0.000448152	0.000529086	0.000208643	0.000269265	0.000463028	9.04537e-05	0.000884861	0.000973142	0.00129991	0.000564405	0.00101334
776.6	C43H86O8PN	PE(38:0)	0.00233252	0.00291557	0.00161802	0.00347615	0.00347473	0.00164098	0.00185581	0.00155239	0.00400601	0.00140194	0.0015038	0.0016993	0.00272447	0.00235082	0.0044847	0.00296557	0.00251758	0.00122345	0.00220378	0.00108632	0.00331368	0.00187099	0.00127984	0.00487605	0.00260202	0.00176633	0.00159024	0.00139681	0.0035902	0.00267818	0.00217504	0.00841487	0.00085893	0.00257958	0.00179525	0.00194207	0.00188224	0.00251316	0.00135618	0.00170534	0.00185211	0.0023518	0.00113768	0.00328436	0.00238316	0.00211652	0.00289526
788.5	C45H74O8PN	PE(40:8)	0.000559804	0.000699738	0.000115573	0.000257493	0.00080186	0.000226342	0.000421775	0.000155239	0.000801202	0.000233657	0.000644487	0.000407832	0.000504531	9.79509e-05	0.000791418	0.000348891	0.000406062	0.000647709	0.00012593	0.000181053	0.000378706	0.000252837	9.84493e-05	0.000286827	0	0.000504665	0.000397559	0.000399089	0.000698094	0.00047262	9.06266e-05	0.00106395	0.000171786	0.00028662	0.000384696	0.000373475	0	0	0	0.000269265	0.000154343	0	0	0.000243286	0.000433302	0.000282202	0.000434288
790.5	C45H76O8PN	PE(40:7)	0.00279902	0.00163272	0.0012713	0.00154496	0.0101569	0.000735613	0.00371162	0.000698574	0.00824093	0.0032712	0.00322243	0.00203916	0.00221993	0.00235082	0.00800212	0.00200612	0.00665941	0.002231	0.00207785	0.0028365	0.0044498	0.00475334	0.00206744	0.0130506	0.00280217	0.00260744	0.00149085	0.00419043	0.00638258	0.00456866	0.00199378	0.00560991	0.0024909	0.00315282	0.00153878	0.00343597	0.00224076	0.000793629	0.00219075	0.00314142	0.0010804	0.00189953	0.00328662	0.003406	0.00216651	0.00578515	0.00825148
792.5	C45H78O8PN	PE(40:6)	0.0102631	0.0143446	0.00589422	0.00489236	0.0336781	0.00265952	0.017124	0.00248382	0.0224337	0.00934629	0.0147158	0.00373846	0.00787068	0.00822788	0.0253254	0.00436113	0.0207091	0.00921186	0.00617057	0.00989759	0.019314	0.0144117	0.00630076	0.0273919	0.00790612	0.0183362	0.00983958	0.0169613	0.0261287	0.0318231	0.00761263	0.0172166	0.00558304	0.014331	0.00423166	0.0153125	0.00950083	0.0115076	0.00479878	0.013194	0.00470745	0.00759811	0.0126409	0.0126509	0.0105076	0.0166499	0.0306897
794.6	C45H80O8PN	PE(40:5)	0.00270572	0.00396518	0.0025426	0.0016737	0.0104242	0.00107513	0.00447081	0.00155239	0.00663853	0.004089	0.00268536	0.00142741	0.00302718	0.00215492	0.00439677	0.00104667	0.00536001	0.00446199	0.00100744	0.000965618	0.00359771	0.00242724	0.00315038	0.00387216	0.00120093	0.00168222	0.0048701	0.00578678	0.00388938	0.0023631	0.000906266	0.00145084	0.00317804	0.00057324	0.00192348	0.00590091	0.00564672	0.0046295	0.00135618	0.0027824	0.0016206	0.0023518	0.00113768	0.00121643	0.000866604	0.00437414	0.00304002
796.6	C45H82O8PN	PE(40:4)	0.000933007	0.00198259	0.00104016	0.000128746	0.00253922	0.00050927	0.00118097	0.000465716	0.00103012	0.00338803	0.00102044	0.000951607	0.000807249	0.000783607	0.00175871	0.000610558	0.0019491	0.00172722	0.000314825	0.000724214	0.00132547	0	0.000590696	0.00086048	0.000200155	0.000925219	0.000993897	0.00109749	0.00129646	0.00015754	0.000181253	0.000193445	0.00103072	0.00028662	0.000384696	0.00261433	0.000717044	0.0009259	0.000312964	0.00152583	0.000385857	0	0.000379226	0.000243286	0.000866604	0.00211652	0.000723814
798.6	C45H84O8PN	PE(40:3)	0.000279902	0	0.000231146	0.000128746	0	5.65856e-05	0	7.76193e-05	0.000228915	0	5.37072e-05	6.7972e-05	0	0	0	0.000174445	0	7.19676e-05	0.000188895	0.000181053	9.46765e-05	0	0	0.000286827	0.000200155	8.41109e-05	9.93897e-05	0	0.000199456	0	0.000181253	0.000193445	8.5893e-05	0	0	0	0	0	0	0	7.71714e-05	0	0	0.000121643	0.000108325	0.000141101	0
800.6	C45H86O8PN	PE(40:2)	0	0	0	0.000128746	0.000133643	0	8.43549e-05	7.76193e-05	0.000114457	0.000116829	0	0	0.000403625	0	0	0	0.000243637	0.000143935	0	0	0	0	0	0.000143413	0.000100078	0	0	0	0	0	9.06266e-05	0	0	0	0	0	0	0	0	0	0	0	0	0	0	0.000141101	0
812.5	C47H74O8PN	PE(42:10)	0.000559804	0.000466492	0.00080901	0.000128746	0.000935504	0.000113171	0.000421775	0.000310477	0.00045783	0.000116829	0.000644487	0	0.000908155	0.000489755	0.00114316	0.000348891	0.000974548	0.000287871	0.00037779	0.000181053	0.00028403	0.000353972	0	0.000143413	0.00080062	0.000252333	0.000198779	0.000199544	0.00089755	0	0.000362506	0.000580336	8.5893e-05	0	0	0.000522866	0.000268891	0	0	0	0.000308685	0.000542722	0	0.000121643	0.000108325	0.000423304	0
814.5	C47H76O8PN	PE(42:9)	9.33007e-05	0.000349869	0	0.000257493	0.000668217	0.000169757	0.00016871	0.000155239	0.00045783	0.000350486	0	6.7972e-05	0.000201812	9.79509e-05	0	0.000436113	0	0.000359838	0.000314825	6.03511e-05	0.000568059	0.000101135	9.84493e-05	0.000143413	0	0	0	0.000498861	0	0.00015754	0	0	8.5893e-05	0	0	7.46951e-05	0	0.000264543	0	0	0	0	0.000252817	0	0.000324976	0.000282202	0.000723814
816.5	C47H78O8PN	PE(42:8)	0	0	0	0	0	5.65856e-05	0	0	0	0	5.37072e-05	6.7972e-05	0	0	0.000175871	0	0	0	0	0	0	5.05674e-05	0	0.000143413	0	8.41109e-05	0	0	0	0.00031508	0	0	0	0	0	0	0.000179261	0.000132271	0	8.97549e-05	0.000154343	0	0	0	0	0.000141101	0.000144763
818.6	C47H80O8PN	PE(42:7)	9.33007e-05	0.000233246	0	0.000386239	0.000133643	0	0.00016871	0	0	0	5.37072e-05	6.7972e-05	0	9.79509e-05	8.79354e-05	0	0.000243637	0	0	0	0	0	0	0.000143413	0	8.41109e-05	0	9.97721e-05	0	0	0	0.000193445	0	0	0	0	0	0	0	0	0	0	0	0	0	0	0
820.6	C47H82O8PN	PE(42:6)	0	0.000116623	0.000115573	0	0	5.65856e-05	0	0	0.000114457	0	5.37072e-05	0	0	0	8.79354e-05	0	0	7.19676e-05	0	6.03511e-05	0	0	0	0	0	0	0	0	0.000199456	0	0	0	0	0	0	0	0	0	0	0	0	0	0	0	0	0.000141101	0
822.6	C47H84O8PN	PE(42:5)	9.33007e-05	0.000116623	0	0	0.000133643	0	8.43549e-05	7.76193e-05	0.000114457	0	5.37072e-05	6.7972e-05	0	0	8.79354e-05	8.72226e-05	0	7.19676e-05	0	6.03511e-05	9.46765e-05	5.05674e-05	0	0.000143413	0	8.41109e-05	0	0	0	0	9.06266e-05	0	0	0.00014331	0	0.00014939	0	0	0	0	0	0	0	0	0	0	0
824.6	C47H86O8PN	PE(42:4)	0	0	0	0	0	0	0	0.000155239	0	0	0	6.7972e-05	0	0	0	0	0	0	0	0	0	0	0	0	0	8.41109e-05	0	0	0	0	0	0	0	0	0	0	0	0	0	0	7.71714e-05	0	0	0	0	0	0
826.6	C47H88O8PN	PE(42:3)	0	0	0	0	0	0	0	0	0	0	0	0	0	0	0	0	0	0	0	0	0	0	0	0	0	8.41109e-05	0	0	0	0	0	0	0	0	0	0	0	0	0	0	0	0	0	0	0	0	0
828.6	C47H90O8PN	PE(42:2)	0	0	0	0.000128746	0.000133643	0	0	0	0	0.000467314	0	6.7972e-05	0	0	0	8.72226e-05	0	0	0	0	0	0	0	0	0	0	0	0	0	0	0	0	0	0	0.000128232	0	0	0	0	0	0	0	0	0	0	0	0
836.5	C49H74O8PN	PE(44:12)	0	0	0	0	0.000133643	0	0	0	0	0	0	0	0	0	0	0	0	0	0	0	0	0	0	0	0	0	0	0	0	0	0	9.67226e-05	0	0	0	0	0	0	0	0	0	0	0	0	0	0	0
838.5	C49H76O8PN	PE(44:11)	0	0	0	0	0	0	0	0	0.000114457	0	0	0	0	0	0	0	0.000162425	0	0	0	9.46765e-05	0	0	0	0	0	0	0	0	0	0	0	0	0	0.000128232	0	0	0	0	0	0	0	0	0	0	0	0
840.5	C49H78O8PN	PE(44:10)	0	0	0.000115573	0	0	0	0	0	0	0	0	0	0	0	0	0	0	7.19676e-05	0	0	0	0	0	0	0	0	0	0	0	0	0	0	0	0	0	0	0	0	0	0	0	0	0	0	0	0	0
842.6	C49H80O8PN	PE(44:9)	0	0	0	0	0.000133643	5.65856e-05	8.43549e-05	0	0	0	5.37072e-05	0	0	9.79509e-05	8.79354e-05	0	0	0	0	0	0	0	0	0	0	0	0	0	0	0	0	0.000193445	0	0	0	0	0	0	0.000104321	0	0	9.04537e-05	0	0	0	0	0
844.6	C49H82O8PN	PE(44:8)	0	0	0	0	0	0	0	0	0	0	5.37072e-05	0	0.000100906	9.79509e-05	0	8.72226e-05	8.12123e-05	0	0	0	0	0	0	0	0	0	0	9.97721e-05	9.97278e-05	0	0	0	0	0	0	0	0	0	0	0	7.71714e-05	0	0	0	0	0	0
846.6	C49H84O8PN	PE(44:7)	9.33007e-05	0.000116623	0.000115573	0	0	0.000113171	8.43549e-05	0	0.000114457	0	0	6.7972e-05	0	0.000195902	0	0	0	0	6.2965e-05	0	0	5.05674e-05	0	0	0	8.41109e-05	0	0	0	0.00015754	0	9.67226e-05	0	0	0	0	0	0	0	0	0	0	0	0	0	0	0
848.6	C49H86O8PN	PE(44:6)	0	0	0	0	0	0	0	0	0	0	0	0	0	0	0	0	0	0	0	0	0	0	0	0	0	0	0	0	0	0	0	0	0	0	0	0	0	0	0	0	0	0	0	0	0	0	0
850.6	C49H88O8PN	PE(44:5)	0	0	0.000115573	0	0	0	0	0	0	0	5.37072e-05	0	0	0	0	0	0	0	0	0	0	0	0	0	0	0	0	0	0	0	0	0	0	0	0	7.46951e-05	0	0	0	0	0	0	0	0	0	0	0
852.6	C49H90O8PN	PE(44:4)	0	0	0	0	0	0	0	0	0	0	0	0	0	0	0	0	0	7.19676e-05	0	0	9.46765e-05	0	0	0	0	0.000168222	0	0	0	0	0	0	0	0	0	0	0	0	0	0	0	0	0	0	0	0	0
854.7	C49H92O8PN	PE(44:3)	0	0	0	0	0	0	0	0	0	0.000116829	0	0	0	0	0	0.000174445	0	0	0	0	0	0	0	0	0	0	0	0	0	0	0	0	0	0	0	0	0	0	0	0	0	0	0	0	0	0	0
856.7	C49H94O8PN	PE(44:2)	0	0	0	0	0	0	0	0	0	0	0	0	0	0	0	0	0	0	0	0	0	0	0	0.000143413	0	0	0	0	0	0	0	0	0	0.00014331	0	0	0	0	0	0	0	0	0	0	0	0	0
Total PE			0.212073	0.315465	0.197052	0.125785	0.487932	0.109097	0.252052	0.116895	0.372788	0.27186	0.224174	0.178698	0.274162	0.202954	0.377506	0.174184	0.293826	0.323279	0.134367	0.149731	0.268029	0.208641	0.213733	0.598894	0.183742	0.288248	0.228298	0.334436	0.430724	0.363602	0.126787	0.226815	0.215763	0.314422	0.129386	0.361898	0.304654	0.303828	0.139373	0.218463	0.0885155	0.119399	0.186326	0.290483	0.193144	0.450818	0.446738
659.5	C36H71O6PN2	PE-Cer(16:1)	0	0	0	0	0	0	0	0	0	0	0	0	0	9.79509e-05	0	0	0	0	0	0	0	0	0	0	0	0	0	0	0	0	0	0.00038689	0	0	0	0	0	0	0	0	0	0	0	0	0	0.000282202	0
661.5	C36H73O6PN2	PE-Cer(16:0)	0.00111961	0.000583115	0.000462292	0.00115872	0.000133643	0.000339514	0.000674839	0.000620955	0.00045783	0.00198609	0.000537072	0.000815664	0.000706343	0.00117541	0.00114316	0.000959449	0.000324849	0.000143935	0.000188895	0.000965618	0.00265094	0.000758511	0.000689145	0.000573653	0.00040031	0.000336443	0.000596338	0.000498861	0.00139619	0.0007877	0	9.67226e-05	0.00197554	0.00042993	0.000769392	0.000522866	0.00188224	0.000264543	0.00073025	0.00134632	0.0010804	0.000814084	0.00113768	0.000364928	0.000649953	0.000846607	0.000144763
687.5	C38H75O6PN2	PE-Cer(18:1)	0.000186601	0.000233246	0	0	0.000267287	0.000113171	0	0	0.000114457	0.000116829	5.37072e-05	6.7972e-05	0	9.79509e-05	0	0	8.12123e-05	0	6.2965e-05	0.000181053	9.46765e-05	0.000101135	9.84493e-05	0	0	0	0	0	0	0	0	0	8.5893e-05	0	0	0	0	0	0.000104321	8.97549e-05	0	0	0	0	0	0	0.000144763
689.5	C38H77O6PN2	PE-Cer(18:0)	0	0.000116623	0	0.000128746	0	0	0	0.000155239	0	0	5.37072e-05	0	0	0	0	0	0	0	0	6.03511e-05	9.46765e-05	0	9.84493e-05	0.000143413	0	8.41109e-05	0	0.000199544	9.97278e-05	0	0	0	0.000171786	0.00028662	0.000128232	0	0	0	0	0.00017951	0	0	0	0	0.000108325	0	0
773.6	C44H89O6PN2	PE-Cer(24:0)	0.000466504	0.000349869	0.00104016	0.000772478	0	0.00050927	0.00101226	0.000310477	0.000915659	0	0	0	0	9.79509e-05	0.000439677	0.000348891	0.000162425	0.000575741	0	0	0	0.000151702	0	0.00157755	0	0	0.000298169	0	0.00109701	0	9.06266e-05	0	0.000429465	0.00114648	0.000256464	0	0	0	0.000834571	0	0.0005402	0.000180907	0	0.000121643	0	0	0
Total PE-Cer			0.00177271	0.00128285	0.00150245	0.00205994	0.00040093	0.000961955	0.0016871	0.00108667	0.00148795	0.00210292	0.000644487	0.000883636	0.000706343	0.00146926	0.00158284	0.00130834	0.000568486	0.000719676	0.00025186	0.00120702	0.0028403	0.00101135	0.000886044	0.00229461	0.00040031	0.000420554	0.000894508	0.000698405	0.00259292	0.0007877	9.06266e-05	0.000483613	0.00266268	0.00186303	0.00115409	0.000522866	0.00188224	0.000264543	0.00166914	0.00161559	0.0016206	0.000994991	0.00113768	0.000486571	0.000758278	0.00112881	0.000289526
672.5	C37H70O7PN	ePE(32:3)	0	0	0.000115573	0	0	0	0	0	0	0	0	0	0	0	0	0	0	0	0	6.03511e-05	0	0	0	0	0	0	0	0	0	0	0	0	0	0	0	0	0	0	0	0	0	0	0	0	0	0	0
674.5	C37H72O7PN	ePE(32:2)	0	0	0	0	0.000133643	0	8.43549e-05	7.76193e-05	0.000114457	0	0	0	0	0	0.000175871	8.72226e-05	8.12123e-05	7.19676e-05	0	0	0	0	0	0	0	8.41109e-05	9.93897e-05	0	0	0	9.06266e-05	0	0	0.00014331	0.000128232	0	0	0	0	0	0	9.04537e-05	0	0	0	0	0
676.5	C37H74O7PN	ePE(32:1)	0	0	0	0.000128746	0	0	0	0	0	0	0	0	0	0	0	0.000174445	0	0.000143935	0	0	0	0	0	0	0	0	0	0	0	0	0	0	0	0	0	0	0	0	0	0	0	0	0	0.000121643	0	0	0
678.5	C37H76O7PN	ePE(32:0)	0	0	0	0	0	5.65856e-05	0	0	0	0	0	0	0.000100906	9.79509e-05	0	8.72226e-05	0	0	0	0	0	0	0	0	0.000200155	0	0	0	0	0	0	9.67226e-05	0	0	0	7.46951e-05	0	0	0	0	0	0	0	0	0	0	0
698.5	C39H72O7PN	ePE(34:4)	0.000186601	0.000116623	0.000231146	0.000128746	0.000133643	0.000113171	8.43549e-05	0.000155239	0.000228915	0.000116829	0.000161122	6.7972e-05	0.000100906	0.000195902	8.79354e-05	0.000174445	0.000324849	0.000287871	0	0	9.46765e-05	0.00020227	9.84493e-05	0	0.000100078	8.41109e-05	0.000198779	9.97721e-05	0.000199456	0.00015754	9.06266e-05	0.000193445	8.5893e-05	0.00014331	0	0.00014939	8.96305e-05	0	0.000104321	0	0.000231514	0	0	0	0	0.000141101	0.000434288
700.5	C39H74O7PN	ePE(34:3)	0.00111961	0.000932984	0.0012713	0.000772478	0.00080186	0.00090537	0.00126532	0.000776193	0.00171686	0.00116829	0.000698194	0.000815664	0.0017154	0.00107746	0.00131903	0.00139556	0.00138061	0.00158329	0.00088151	0.000905267	0.00113612	0.000556242	0.00127984	0.00243803	0.00150116	0.00109344	0.00178902	0.000997721	0.00219401	0.00173294	0.00154065	0.000580336	0.00137429	0.00057324	0.000512928	0.00119512	0.000806674	0.00158726	0.000625928	0.000628284	0.000848885	0.00153771	0.00101127	0.00121643	0.00151656	0.000705506	0.0011581
702.5	C39H76O7PN	ePE(34:2)	0.00167941	0.00116623	0.00138687	0.00128746	0.00173736	0.00107513	0.000843549	0.000698574	0.00125903	0.0008178	0.000590779	0.00108755	0.00151359	0.00117541	0.000967289	0.00104667	0.000406062	0.00143935	0.00012593	0.000482809	0.00142015	0.000910214	0.000886044	0.00129072	0.00150116	0.00109344	0.00208718	0.000598633	0.00149592	0.00015754	0.000362506	0.00232134	0.00171786	0.0014331	0.00102586	0.00112043	0.00143409	0.00198407	0.000521607	0.000269265	0.000926056	0.00072363	0.000632043	0.00145971	0.00151656	0.000987708	0.000868577
704.6	C39H78O7PN	ePE(34:1)	0.00177271	0.00128285	0.00080901	0.00115872	0.000935504	0.000735613	0.000759194	0.00108667	0.00137349	0.0016356	0.000537072	0.000611748	0.00131178	0.00137131	0.000879354	0.00113389	0.000893336	0.000575741	0.00088151	0.000422458	0.000946765	0.000657377	0.000886044	0.00258144	0.000700543	0.000756998	0.000795118	0.00169613	0.0017951	0.00015754	0.000362506	0.00125739	0.000515358	0.00100317	0.000897624	0.00141921	0.000717044	0.00145499	0.000521607	0.00107706	0.000926056	0.000361815	0.000632043	0.00158136	0.000541627	0.00155211	0.000144763
706.6	C39H80O7PN	ePE(34:0)	0	0.000349869	0	0	0.000133643	0.000113171	0.00016871	0.000155239	0	0.000116829	0	0	0.000100906	0	0	8.72226e-05	0	0.000143935	0	0	0.000189353	0	0	0.000286827	0	0	0	0.000199544	0	0.00031508	0	0.000193445	8.5893e-05	0	0	0	8.96305e-05	0	0	0	0.000231514	0	0	0.000121643	0	0	0
724.5	C41H74O7PN	ePE(36:5)	0.00363873	0.00548128	0.0042762	0.00218869	0.00588031	0.00186732	0.00194016	0.00217334	0.00560841	0.00151877	0.00273907	0.00197119	0.00282537	0.00254672	0.00290187	0.00340168	0.0052788	0.00309461	0.00245564	0.00229334	0.00558592	0.00379256	0.00127984	0.00387216	0.0040031	0.00269155	0.00337925	0.0035918	0.00418857	0.0023631	0.00299068	0.0120903	0.0036934	0.00157641	0.00128232	0.00410823	0.00277854	0.00581994	0.00156482	0.00287216	0.00146626	0.00416087	0.00265458	0.0042575	0.00357474	0.00225762	0.00231621
726.5	C41H76O7PN	ePE(36:4)	0.0110095	0.00909659	0.00947698	0.00424863	0.0110924	0.00413075	0.00413339	0.00450192	0.00984334	0.00478997	0.0037058	0.00747692	0.00797158	0.00382009	0.00589167	0.00671614	0.00674062	0.00460593	0.00245564	0.00331931	0.0121186	0.00874816	0.00393797	0.00616677	0.00670519	0.00353266	0.00854752	0.0042902	0.0053853	0.00425358	0.00362506	0.0143149	0.00781626	0.0057324	0.00487282	0.00530335	0.00546746	0.00965582	0.0049031	0.00538529	0.00362705	0.00587949	0.00556198	0.00790678	0.0063912	0.00649066	0.00419812
728.6	C41H78O7PN	ePE(36:3)	0.00261242	0.0030322	0.00184917	0.00373364	0.0030738	0.00215025	0.00210887	0.00225096	0.00240361	0.00175243	0.00193346	0.0021751	0.00403625	0.00215492	0.00325361	0.00235501	0.00154303	0.00201509	0.0012593	0.00150878	0.00293497	0.00171929	0.00236278	0.00415899	0.00300233	0.001514	0.00337925	0.00209521	0.00299183	0.00126032	0.00217504	0.00309512	0.00292036	0.00085986	0.00179525	0.00366006	0.00250965	0.0037036	0.00187778	0.00359019	0.00169777	0.00217089	0.00265458	0.00304107	0.00194986	0.00268092	0.0011581
730.6	C41H80O7PN	ePE(36:2)	0.00261242	0.00244908	0.00161802	0.0016737	0.00240558	0.00169757	0.00194016	0.00147477	0.00274698	0.00303754	0.000859316	0.00176727	0.003229	0.00146926	0.00219838	0.00165723	0.00178667	0.00323854	0.00132227	0.00126737	0.0016095	0.00121362	0.00187054	0.0064536	0.00100078	0.00176633	0.00347864	0.00269385	0.00309156	0.00173294	0.00163128	0.00280496	0.00163197	0.00214965	0.00217994	0.00201677	0.00197187	0.00290997	0.00104321	0.0017951	0.00185211	0.00072363	0.00126409	0.00231121	0.00194986	0.00409194	0.00231621
732.6	C41H82O7PN	ePE(36:1)	0.000746406	0.000816361	0.000231146	0.000514985	0.00106915	0.000792198	0.00033742	0.000698574	0.000801202	0.0008178	0.000644487	0.000747692	0.000807249	0.000881558	0.00105522	0.000697781	0.000812123	0.000719676	0.000188895	0.000362107	0.000852089	0	0.000787595	0.00172096	0	8.41109e-05	0.000795118	0.000798177	0.000199456	0.00047262	0.000453133	0.000483613	0	0	0.00064116	0.00164329	0.000806674	0.00105817	0.000104321	0.000448774	0.000154343	0.000542722	0.000379226	0.00133807	0	0.00112881	0.00130287
734.6	C41H84O7PN	ePE(36:0)	0	0	0.000115573	0.000128746	0	0	0	0	0.000114457	0.000233657	0	0	0	0	0.000263806	0	0.000243637	0	0	0	0	0.000101135	0	0	0	0	0	0	9.97278e-05	0	0	9.67226e-05	0	0	0	0	0	0	0	0	0	0	0	0	0	0	0
750.5	C43H76O7PN	ePE(38:6)	0.00811716	0.00851348	0.00670323	0.00502111	0.0109588	0.00345172	0.00539871	0.00620955	0.00961442	0.00525729	0.00526331	0.00536979	0.00696252	0.00626886	0.00844179	0.00566947	0.00633456	0.00503773	0.00497424	0.00350037	0.0120239	0.00844476	0.00354418	0.00889163	0.00960744	0.00487843	0.00785179	0.00468929	0.00927468	0.00598652	0.00598135	0.0218593	0.00661376	0.00659226	0.00512928	0.00866463	0.00555709	0.00872992	0.00354693	0.00538529	0.00354988	0.00587949	0.0058148	0.00973142	0.00736613	0.00705506	0.00680385
752.6	C43H78O7PN	ePE(38:5)	0.0125023	0.014228	0.0106327	0.00823976	0.01724	0.00645076	0.00674839	0.00815003	0.0151084	0.00957995	0.00601521	0.00904027	0.0120078	0.00675861	0.00984876	0.0105539	0.00901457	0.00949973	0.00598168	0.00512985	0.016379	0.0104169	0.00600541	0.00960869	0.0123095	0.0046261	0.0126225	0.00808154	0.0104714	0.0070893	0.00489384	0.0211823	0.0108225	0.00874191	0.00897624	0.0140427	0.00905268	0.0130949	0.00740682	0.00978328	0.00663674	0.00786947	0.00846938	0.0125292	0.0105076	0.00973598	0.00535622
754.6	C43H80O7PN	ePE(38:4)	0.00662435	0.00653089	0.00496964	0.00347615	0.00815225	0.00356489	0.00345855	0.00372573	0.0108735	0.00630875	0.00236312	0.00516587	0.00645799	0.00323238	0.0044847	0.0046228	0.00479153	0.00518167	0.00232971	0.00289685	0.00681671	0.00500618	0.00374107	0.0064536	0.00530411	0.0031121	0.00646033	0.00369157	0.00558475	0.00378096	0.00163128	0.00773781	0.00764447	0.00315282	0.0064116	0.00590091	0.00564672	0.00767174	0.00281668	0.00439799	0.00316403	0.00443223	0.00303381	0.00644707	0.0059579	0.00719616	0.00492194
756.6	C43H82O7PN	ePE(38:3)	0.000373203	0.000466492	0.000693437	0	0	0.000452685	0.00016871	0.000232858	0	0	0.000161122	0.000611748	0.000504531	0	0.000439677	0.000523336	0.000324849	0.000431806	6.2965e-05	0	0.000189353	0	0	0.000286827	0	0.000420554	9.93897e-05	0	0	0.00063016	0	9.67226e-05	0	0.00042993	0	0.000373475	0	0	0.000312964	0	0.000154343	0	0.000252817	0	0.000108325	0	0
758.6	C43H84O7PN	ePE(38:2)	9.33007e-05	0.000349869	0	0.000514985	0	0.000169757	0.00016871	0.000232858	0.000343372	0.000350486	0.000375951	0.000203916	0.000302718	9.79509e-05	0.000175871	0.000436113	8.12123e-05	0.000503773	0.00012593	0.000301756	0.000568059	0	9.84493e-05	0.000717067	0.000100078	0.000168222	9.93897e-05	0.000199544	0.000199456	0.00015754	0.00027188	0.00038689	0.000257679	0	0.000128232	0.000821646	0.000268891	0.000529086	0.000104321	0.000359019	0	0.000271361	0	0.000973142	0	0.000564405	0.000144763
760.6	C43H86O7PN	ePE(38:1)	0.000279902	0.000233246	0	0	0.000267287	0.000339514	0.000421775	0.000155239	0.000228915	0.000350486	0.000161122	0.000271888	0	9.79509e-05	0.000615547	0.000348891	0.000406062	0	6.2965e-05	6.03511e-05	0	0.00020227	0	0	0.000100078	0.000168222	9.93897e-05	0	0.000299183	0	0.000362506	0.000290168	0	0.00014331	0	0	0	0	0	0	7.71714e-05	0	0.000126409	0.000243286	0	0.000846607	0
762.6	C43H88O7PN	ePE(38:0)	0.000373203	0.000583115	0.000577865	0.000257493	0.00120279	0.000113171	0.00126532	0.000543335	0.000915659	0.000467314	0.00107414	0.00033986	0.00100906	0.000489755	0.000967289	0.000348891	0.00178667	0.00100755	0.00012593	0.000362107	0.000757412	0.000910214	0.000196899	0.00043024	0.000200155	0.000672887	0.000695728	0.00109749	0.000997278	0.0007877	0.000543759	0.00116067	0.000687144	0.00028662	0.00102586	0.00126982	8.96305e-05	0	0	0.00107706	0.00100323	0	0.000505635	0.000729857	0.000216651	0.000141101	0.00101334
778.6	C45H80O7PN	ePE(40:6)	0.00382533	0.00384856	0.00242703	0.00283242	0.00641488	0.00169757	0.00354291	0.00310477	0.00515058	0.00315437	0.00306131	0.00326265	0.00423806	0.00303648	0.00510025	0.00261668	0.00479153	0.00273477	0.00283343	0.00211229	0.00331368	0.00343858	0.00187054	0.00717067	0.00210163	0.00260744	0.00298169	0.0035918	0.00548503	0.00299326	0.00299068	0.00909193	0.00472411	0.0014331	0.0028211	0.00448171	0.00224076	0.00330679	0.000417285	0.00350044	0.00277817	0.0037086	0.00404508	0.00486571	0.00292479	0.00564405	0.00477717
780.6	C45H82O7PN	ePE(40:5)	0.00186601	0.00128285	0.00138687	0.000257493	0.00200465	0.0011883	0.000843549	0.00131953	0.00194578	0.00140194	0.00123527	0.000951607	0.0017154	0.000979509	0.00167077	0.00165723	0.000568486	0.00100755	0.000818545	0.00108632	0.00123079	0.000101135	0.00147674	0.00157755	0.000700543	0	0.00208718	0.00189567	0.00149592	0.00094524	0.000543759	0.00116067	0.00223322	0.00057324	0	0.00246494	0.00143409	0.0009259	0.00135618	0.000987304	0.0010804	0.000994991	0.000884861	0.00291943	0.00205818	0.00141101	0.000723814
782.6	C45H84O7PN	ePE(40:4)	0.000746406	0.000932984	0.000462292	0.00102997	0.00080186	0.000735613	0.000843549	0.000543335	0.00114457	0.00116829	5.37072e-05	0.000883636	0.000706343	0.000489755	0.00123109	0.000348891	0.000649699	0.000143935	0.00012593	0	0.000473383	0.000657377	0.000196899	0.000573653	0.000100078	8.41109e-05	0	0	0.000498639	0.00031508	0.000362506	0.000483613	0	0	0.00115409	0.000746951	0	0.000529086	0	0	0.000771714	0	0.000126409	0.000364928	0.000108325	0.000423304	0.000144763
784.6	C45H86O7PN	ePE(40:3)	0.000559804	0.000699738	0.000231146	0.000901224	0.000267287	0.000396099	0.000674839	7.76193e-05	0.000801202	0.000467314	0.000483365	0.00033986	0.000100906	0.000783607	0.000703483	0.00113389	0.000324849	0.000719676	0.00025186	0.000241405	0.00104144	5.05674e-05	0.000196899	0.00086048	0	0.000672887	9.93897e-05	0.000299316	0.00089755	0	0.00027188	0.000677058	0	0.00028662	0.000128232	0.000597561	0	0	0.000312964	0.000448774	0.000308685	0.000180907	0.000126409	0.0008515	0.000649953	0.000705506	0.00101334
786.6	C45H88O7PN	ePE(40:2)	0.000186601	0.000349869	0.000231146	0	0.000935504	0	0.000421775	7.76193e-05	0.000228915	0.000350486	0.000268536	0.00033986	0.000201812	0	0.000791418	8.72226e-05	0.000893336	0	0.000188895	6.03511e-05	0.000189353	0.00020227	0	0.000143413	0	0.000252333	0.000298169	9.97721e-05	0	0.00063016	0	0.00038689	0	0	0.000256464	0.00014939	8.96305e-05	0.000396814	0.000104321	0	0	0	0	0	0	0	0.000144763
Total ePE			0.0609254	0.0627432	0.0496964	0.0384951	0.0756422	0.0321972	0.0376223	0.0384216	0.072566	0.0448622	0.0323855	0.0435021	0.0579201	0.0370255	0.0534647	0.0473619	0.0494583	0.0441881	0.0274527	0.0263734	0.0698713	0.0473311	0.0307162	0.0656833	0.0492381	0.030364	0.0579442	0.040707	0.0568448	0.0359191	0.0311755	0.102042	0.0528242	0.0352542	0.0393672	0.0602042	0.0410507	0.063358	0.0276452	0.0420053	0.0314859	0.0395283	0.0381754	0.063011	0.0473382	0.0537596	0.0389412
848.5	C43H75O13P	PI(34:4)	0	0	0	0	0	0	0	0	0	0	0	0	0	0	0	0	0	0	0	0	0	0	0	0	0	0	0	0	0	0	0	0	0	0	0	0	0	0	0	0	0	0	0	0	0	0	0
850.5	C43H77O13P	PI(34:3)	9.33007e-05	0	0	0	0.000133643	5.65856e-05	8.43549e-05	7.76193e-05	0	0.000350486	0	0	0	0.000293853	0	0	0	0.000143935	0	0	0	0.00020227	0	0	0	0	0.000298169	0.000598633	0.000498639	0	0	9.67226e-05	0	0.00057324	0	7.46951e-05	0	0.000132271	0	0	0	0.000180907	0.000252817	0	0.000108325	0.000141101	0.000144763
852.5	C43H79O13P	PI(34:2)	0.00354543	0.00886334	0.014331	0.0115872	0.00735039	0.0151649	0.0223541	0.0135058	0.00869876	0.00864532	0.00880799	0.00713706	0.0163468	0.0133213	0.0143335	0.00662892	0.0039794	0.020079	0.00749284	0.00404353	0.0144855	0.0169401	0.0172286	0.0163491	0.00780605	0.0196819	0.0129207	0.0297321	0.021242	0.0184322	0.00697825	0.0103493	0.0261115	0.0153342	0.00512928	0.0126235	0.0153268	0.0268511	0.00678089	0.0243236	0.00740845	0.014744	0.00998628	0.0125292	0.0109409	0.01538	0.00897529
854.5	C43H81O13P	PI(34:1)	0.00811716	0.00384856	0.00762781	0.00592233	0.0106915	0.00475319	0.00700146	0.0044243	0.00045783	0.004089	0.00354468	0.00455412	0.00645799	0.00597501	0.00589167	0.00497169	0.00479153	0.00698086	0.00409273	0.00120702	0.0114559	0.011226	0.00167364	0.00702725	0.00680527	0.00866342	0.00725545	0.0110747	0.0155575	0.00614406	0.00344381	0.0109297	0.00669965	0.0133278	0.00820685	0.0221097	0.0158646	0.0130949	0.00511175	0.0116681	0.00601937	0.00497496	0.0106183	0.0124076	0.000541627	0.0124169	0.0111467
872.5	C45H75O13P	PI(36:6)	0	0.000932984	0	0	0	0	0	0	0	0	0	0	0	0	0	0	0	0	6.2965e-05	0	0	0	0	0	0	0	0	0	0	0	0	0	0	0	0	0	0	0	0	0	0	0	0	0	0	0	0
874.5	C45H77O13P	PI(36:5)	0	0	0	0	0	0.000113171	0.000253065	0	0	0	5.37072e-05	0	0	0	0	0	0	0	0	0	0	0	0	0	0.000200155	0	0	0	0	0	9.06266e-05	0.000193445	0	0	0	0	0	0	0	0	0	0	0	0	0	0	0
876.5	C45H79O13P	PI(36:4)	0.00755736	0.00606439	0.0214966	0.00772478	0.0145671	0.0110908	0.0162805	0.0143596	0.0117891	0.0223143	0.00623004	0.00659328	0.0199794	0.0182189	0.0168836	0.00497169	0.00942063	0.0227418	0.00850028	0.00621617	0.0248999	0.0167884	0.021462	0.0157755	0.0123095	0.0161493	0.0241517	0.0261403	0.0184496	0.0269393	0.00552822	0.0129608	0.0261974	0.012038	0.010515	0.0172546	0.0121897	0.0362424	0.0135618	0.0347351	0.00864319	0.0142012	0.0113768	0.0154486	0.0162488	0.0221529	0.0199773
878.5	C45H81O13P	PI(36:3)	0.00615785	0.00174934	0.00947698	0.0146771	0.011226	0.00877077	0.0086042	0.00256144	0.00961442	0.00771069	0.00580038	0.0107396	0.0143287	0.0116562	0.0134541	0.00601836	0.00536001	0.0151852	0.00560389	0.00337966	0.0103197	0.0109226	0.0150627	0.0146282	0.00700543	0.00571954	0.0087463	0.0145667	0.0147597	0.0118155	0.00416882	0.00580336	0.00764447	0.00702219	0.00910447	0.0091875	0.0110245	0.0123012	0.0073025	0.0083472	0.00470745	0.0144726	0.00834297	0.008515	0.00920766	0.0191898	0.0108572
880.6	C45H83O13P	PI(36:2)	0.031629	0.027523	0.0523545	0.059352	0.0396921	0.0375728	0.0504442	0.0251487	0.0555118	0.0496522	0.0312039	0.0313351	0.0594337	0.0570074	0.0550475	0.0256435	0.0211152	0.0560628	0.0253119	0.0297531	0.0449714	0.050972	0.0549347	0.0698423	0.0565438	0.0525693	0.0664917	0.0661489	0.0800814	0.067112	0.0299068	0.0508761	0.073009	0.049012	0.051934	0.0504192	0.0555709	0.0812147	0.0346347	0.0500832	0.0411323	0.0757098	0.052586	0.0591184	0.0404054	0.0603913	0.0447317
882.6	C45H85O13P	PI(36:1)	0.0116626	0.007114	0.00959255	0.0196982	0.0102905	0.0106947	0.011641	0.00419144	0.0111024	0.00689289	0.00628375	0.0117591	0.0133196	0.0165537	0.0218959	0.0127345	0.00625335	0.0151852	0.00528906	0.011165	0.0143908	0.0119339	0.0152596	0.0199344	0.010308	0.0158128	0.0209712	0.0096779	0.0132638	0.0222131	0.00643449	0.016733	0.0207861	0.00974508	0.00884801	0.0256951	0.0142512	0.0145499	0.00479878	0.00700088	0.0123474	0.0217089	0.00771093	0.00863664	0.00801608	0.0163677	0.0136077
900.5	C47H79O13P	PI(38:6)	0.00102631	0.00104961	0.000231146	0.000257493	0.00200465	5.65856e-05	0.000253065	0	0.000572287	0	0.0014501	0.000203916	0.000302718	9.79509e-05	0.0014949	0	0	0.00115148	0.00025186	0.000120702	0.00104144	0.000910214	0.000393797	0.000717067	0	0.000672887	0.000993897	9.97721e-05	0.00269265	0.0015754	0.000362506	0.00135412	0.000429465	0.00128979	0	0.00014939	0.000448152	0.000396814	0.000834571	0.0017951	0	0.000633176	0.000632043	0.000121643	0.000108325	0.000423304	0.00173715
902.5	C47H81O13P	PI(38:5)	0.00569135	0.00198259	0.0105171	0.00926973	0.00668217	0.00435709	0.00573613	0.00364811	0.0113313	0.0155382	0.00494106	0.014614	0.010797	0.0106767	0.010904	0.00279112	0.00454789	0.00856415	0.0039668	0.00742319	0.0105091	0.00804022	0.00767905	0.0117599	0.00790612	0.00656065	0.0180889	0.0153649	0.0111695	0.0140211	0.00398757	0.00619025	0.00747269	0.00917184	0.0196195	0.00926219	0.00743933	0.0175921	0.0107451	0.0132837	0.00547917	0.0103117	0.0127673	0.00997471	0.00530795	0.00832497	0.00998863
904.6	C47H83O13P	PI(38:4)	0.111494	0.143213	0.186419	0.142522	0.213429	0.107965	0.112361	0.10564	0.302168	0.31053	0.0827091	0.100734	0.158927	0.176606	0.191611	0.088531	0.139523	0.151708	0.0842472	0.122815	0.185945	0.175874	0.173763	0.23993	0.150817	0.182268	0.232671	0.306899	0.218803	0.340917	0.094161	0.183676	0.218254	0.224137	0.232869	0.197942	0.151027	0.256474	0.175156	0.243864	0.132117	0.186244	0.200737	0.217741	0.233983	0.244669	0.267377
906.6	C47H85O13P	PI(38:3)	0.00905017	0.00979633	0.0186072	0.0154496	0.0113597	0.0170889	0.0195703	0.0129624	0.0186566	0.0182253	0.00757272	0.0139343	0.0136223	0.0241939	0.0314809	0.00802448	0.0142934	0.0163367	0.0153005	0.0173208	0.0140121	0.02139	0.0212651	0.0464659	0.0179139	0.0139624	0.0223627	0.014866	0.0216409	0.0512005	0.012869	0.00580336	0.0276575	0.026799	0.0220559	0.0263674	0.0211528	0.0273802	0.0115797	0.018669	0.0121159	0.0142012	0.0214895	0.022139	0.0164655	0.0325944	0.0199773
908.6	C47H87O13P	PI(38:2)	0.000839707	0	0.00184917	0	0.00213829	0.000848784	0.00202452	0	0.00377709	0	0.000537072	0	0.000403625	0.000685656	0	0.000348891	0.000162425	0.00179919	0	0	0.000946765	5.05674e-05	0.00265813	0.00086048	0	0.00109344	0	0.00508838	0.00219401	0	0.00027188	0.00280496	0.000601251	0.00028662	0	0.000448171	0	0.0018518	0	0.000807794	0.000694542	0.00226134	0.000252817	0.00145971	0.00184153	0.000987708	0.000289526
910.6	C47H89O13P	PI(38:1)	0	0	0	0.000128746	0	0	0	0	0	0	0	6.7972e-05	0	0	0	0	0	0	0.00012593	6.03511e-05	0	0	0	0	0	0	0	0	0	0.00047262	0	0	0	0	0	0	0	0	0	0	0	0	0	0	0	0	0
912.6	C47H91O13P	PI(38:0)	0	0.000116623	0	0	0.000267287	0	0	0	0	0	0	0	0	0	0	8.72226e-05	0.000487274	7.19676e-05	0	6.03511e-05	0.00028403	0	9.84493e-05	0	0	0	0	0	0	0	0	9.67226e-05	0	0	0	0	0.000268891	0	0	0	0	0	0	0	0	0	0
924.5	C49H79O13P	PI(40:8)	0	0.000233246	0	0	0	5.65856e-05	0	0	0	0	0	0	0.000100906	0	0	0	0	0	0	0	0	0	0	0	0	0	0	0	0	0	0	0	0	0	0.000256464	0	0	0	0	0	0	0	0	0	0	0	0
926.5	C49H81O13P	PI(40:7)	0.000186601	0	0.000346719	0.000257493	0.000133643	0	0	0	0.000343372	0.000116829	0	0	0	0	0	0	0.000406062	7.19676e-05	0.00025186	0.00175018	0	0	0.000196899	0.000573653	0.000500388	0	0	0	0	0	0.000543759	0	0.00163197	0	0	0	0	0	0	0.000538529	7.71714e-05	0.000361815	0.000126409	0.000243286	0	0	0
928.6	C49H83O13P	PI(40:6)	0.00373203	0.0015161	0.00208031	0.00205994	0.00454388	0.000961955	0.00565178	0.000543335	0.00446384	0.00105146	0.00332985	0.00183524	0.00282537	0.00391804	0.00553993	0.000785004	0.000649699	0.0024469	0.00289639	0.0027158	0.00568059	0.0104675	0.00354418	0.00544971	0.0040031	0.00689709	0.00238535	0.00289339	0.00448775	0.0148088	0.00389694	0.013251	0.00395108	0.00530247	0.00307757	0.00545274	0.00170298	0.0064813	0.00156482	0.00475701	0.00246948	0.0084122	0.0015169	0.00304107	0.0055246	0.00296313	0.00651433
930.6	C49H85O13P	PI(40:5)	0.00214592	0.0015161	0.00381391	0.00437737	0.0080186	0.000622442	0.00573613	0.00178524	0.00503613	0.0049068	0.00418916	0.00224307	0.00232084	0.00274263	0.00703483	0.000610558	0.00284243	0.0024469	0.00132227	0.00120702	0.00359771	0.00571412	0.00502092	0.00602336	0.00190147	0.00336443	0.0100384	0.0085804	0.00728013	0.00267818	0.00117815	0.00657714	0.00386518	0.00501585	0.0032058	0.00657317	0.0052882	0.00820083	0.00312964	0.0045775	0.00370423	0.00542722	0.00265458	0.00231121	0.00389972	0.00550295	0.00781719
932.6	C49H87O13P	PI(40:4)	0.000653105	0.00116623	0	0.00180245	0.000534574	0.00090537	0	0.000543335	0	0.00116829	0	0.00115552	0.000403625	0.000293853	0.000879354	0.000348891	0	0.000575741	0.00037779	6.03511e-05	0.00104144	0.00101135	0	0.000286827	0.00040031	0.000588776	0.00109329	0.00149658	0	0.00126032	0.000362506	0.000580336	0.000171786	0.00085986	0.000897624	0.00209146	0.000627413	0.00211634	0	0.000987304	0.000617371	0.00162817	0.00189613	0.00364928	0	0.00239872	0.000868577
934.6	C49H89O13P	PI(40:3)	0	0	0	0	0.000133643	0	0	0	0	0	0.000107414	0	0	0	0	0	0	0	0	6.03511e-05	0	0	0	0.000143413	0	8.41109e-05	0.000198779	9.97721e-05	0.000199456	0	0	0.000193445	0.000171786	0	0	0	8.96305e-05	0.000396814	0	0	0	0	0	0	0	0.000282202	0
936.6	C49H91O13P	PI(40:2)	0	0	0	0	0	0	8.43549e-05	0	0	0	0	0	0	0	0	0	8.12123e-05	0	0	0	0	0	0	0	0	0	0	0	0	0	0	0	0	0	0	0	0	0	0	0	0	9.04537e-05	0.000126409	0	0	0	0
938.6	C49H93O13P	PI(40:1)	0	0	0	0	0	0	0	0	0	0	0	0	0	0	0	0	0.000162425	0	0	0	0	0	0	0	0	0	0	0	0	0	0	0	0	0.00042993	0	0	0	0	0	0	0	0	0	0	0	0	0
940.7	C49H95O13P	PI(40:0)	0	0	0.000462292	0	0	0.000226342	0.000253065	0	0	0	0.000429658	0	0.000504531	0.000587706	0.000351741	8.72226e-05	0.000324849	0	0	0.000181053	0.000189353	0	0.000886044	0.00129072	0.000200155	0.000504665	0.000198779	0	0.000199456	0.00015754	0.000634386	0.000290168	0	0	0	0	0.000179261	0	0.000312964	0	0.00100323	0	0.000758452	0	0	0.000564405	0.000144763
948.5	C51H79O13P	PI(42:10)	0.000186601	0.000233246	0	0.000128746	0	0	8.43549e-05	7.76193e-05	0	0	0	0	0	0	0	0	0	0	0	0	9.46765e-05	5.05674e-05	0	0.000143413	0	0	0	0.000299316	0	0	0	0	0	0	0	0	0.000448152	0	0	0	0	0	0	0	0	0.000141101	0
950.5	C51H81O13P	PI(42:9)	0	0	0.000115573	0.000128746	0.00040093	0	0	0	0	0	0	0.000203916	0	0	0	0	0	0	6.2965e-05	0	0	0	9.84493e-05	0	0	0	0	0	0	0	0	0	0	0	0	0	8.96305e-05	0	0	0	0	0	0	0	0	0	0
952.6	C51H83O13P	PI(42:8)	0	0.000116623	0	0.000386239	0	0	0	0	0	0	0	0	0	0	0	0	0	0	0	0	0	0	0	0	0	0	0	0	0.000398911	0.00015754	0	0	0	0	0.000384696	0.00014939	0	0	0	0	0	0	0	0	0	0	0
954.6	C51H85O13P	PI(42:7)	0	0	0	0	0	5.65856e-05	0	7.76193e-05	0.00045783	0	0	0	0	0	0	0	0	7.19676e-05	0	0	0.000189353	0	9.84493e-05	0	0	0	0	0	0	0	0.00027188	0.000290168	0.000429465	0	0.000128232	0	0	0	0	0	7.71714e-05	0	0	0	0	0	0
956.6	C51H87O13P	PI(42:6)	0	0	0	0	0	0	0	0	0	0	0	0	0	0	0	0	0	0	0	0	0	0	0	0	0	0	0	0	0	0	0	0	0	0	0	0	0	0	0	0	0	9.04537e-05	0	0	0	0.000282202	0
958.6	C51H89O13P	PI(42:5)	0	0	0	0	0	0	0	0	0	0	0	0	0	9.79509e-05	0	0	0	0	0	0	0	0	0	0	0	0	0	0	0	0	0	0	0	0	0	0	0	0	0	0	0	0	0	0	0	0	0
960.6	C51H91O13P	PI(42:4)	0	0	0	0	0	0	0	0	0	0	0	0	0	0	0	0	0	0	0	0	0	0	0	0	0	0	0	0	0	0	0	0	0	0	0	0	0	0	0	0	0	0	0	0	0	0	0
962.6	C51H93O13P	PI(42:3)	0	0	0	0	0	0	0	0	0	0	0	0	0	0	0	0	0	0	0	0	0	0	0	0	0	0	0	0	0	0	0	0	0	0	0	0	0	0	0	0	0	0	0	0	0	0	0
964.7	C51H95O13P	PI(42:2)	0	0	0	0	0	0	0	0	0	0	0	0	0	0	0	8.72226e-05	0	0	0	0	0	0	0	0	0	0	0	0	0	0	0	0	0	0	0	0	0	0	0	0	0	0	0	0	0	0	0
972.5	C53H79O13P	PI(44:12)	0	0	0	0	0	0	0	0	0	0	0	0	0	0	0	0	0	0	0	0	0	0	0	0	0	0	0	0	0	0.00015754	0	0	0	0	0	0	0	0	0	0	0	0	0	0	0	0	0
974.5	C53H81O13P	PI(44:11)	0	0	0.000115573	0	0	0	0	0	0	0	0	0	0	0	0	0	0	0	0	0	0	0	0	0	0	0	0	0	0	0	0	0	0	0	0	0	0	0	0	0	0	0	0	0	0	0	0
976.6	C53H83O13P	PI(44:10)	0	0	0	0	0	0	0	0	0	0	0	0	0	0	0	0	0	0	0	0	0	0	0	0	0	0	0	0	0	0	0	0	0	0	0	0	0	0	0	0	0	0	0	0	0	0	0
978.6	C53H85O13P	PI(44:9)	0	0	0	0	0	0	0	0	0	0	0	0	0	0	0	0	0	0	0	0	0	0	0	0	0	0	0	0	0	0	0	0	0	0	0	0	0	0	0	0	0	0	0	0	0	0	0
980.6	C53H87O13P	PI(44:8)	0	0	0	0	0	0	0	0	0	0	0	0	0	0	0	0	0	0	0	0	0	0	0	0	0	0	0	0	0	0	9.06266e-05	0	0	0	0	0	0	0	0.000104321	0	0	0	0	0	0	0	0
982.6	C53H89O13P	PI(44:7)	0	0	0	0	0	0	0	0	0	0	0	0	0.000100906	0	0	0	0	0	0	0	0	0	0	0	0	0	0	0	0	0	0	0	0	0	0	0	0	0	0	0	0	0	0	0	0	0	0
984.6	C53H91O13P	PI(44:6)	0	0	0	0	0	0	0	0	0	0	0	0	0	0	0	0	0	0	0	0	0	0	0	0	0	0	0	0	0	0	0	0	0	0	0	0	0	0	0	0	0	0	0	0	0	0	0
986.6	C53H93O13P	PI(44:5)	0	0	0	0	0	0	0	0	0	0	0	0	0	0	0	0	0	0	0	0	0	0	0	0	0	0	0	0	0	0	0	0	0	0	0	0	0	0	0	0	0	0	0	0	0	0	0
988.7	C53H95O13P	PI(44:4)	0	0	0	0	0	0	0	0	0	0	0	0	0	0	0	0	0	0	0	0	0	0	0	0	0	0	0	0	0	0	0	0	0	0	0	0	0	0	0	0	0	0	0	0	0	0	0
990.7	C53H97O13P	PI(44:3)	0	0	0	0	0	0	0	0	0	0	0	0	0	0	0	0	0	0	0	0	0	0	0	0	0	0	0	0	0	0	0	0	0	0	0	0	0	0	0	0	0	0	0	0	0	0	0
992.7	C53H99O13P	PI(44:2)	0	0	0	0	0	0	0	0	0	0	0	0	0	0	0	0	0	0	0	0	0	0	0	0	0	0	0	0	0	0	0	0	0	0	0	0	0	0	0	0	0	0	0	0	0	0	0
Total PI			0.203769	0.217035	0.339438	0.29573	0.343597	0.221363	0.268417	0.189546	0.44398	0.451192	0.167191	0.207111	0.320175	0.342926	0.376803	0.16267	0.214401	0.321623	0.165157	0.209539	0.344055	0.342493	0.341324	0.457202	0.28462	0.334593	0.428867	0.513627	0.432918	0.580062	0.175181	0.32905	0.425084	0.380345	0.376233	0.3858	0.31299	0.505277	0.275617	0.425438	0.238614	0.375654	0.343832	0.377336	0.352599	0.445174	0.424155
734.5	C38H72O10PN	PS(32:1)	0	0	0	0	0	0	0	0	0	0	0	0	0	0	0	0	0	0	0	0	0	5.05674e-05	0	0	0	0	0	0	0	0	0	0	0	0	0	0	0	0	0	0	0	0	0	0	0.000216651	0	0
736.5	C38H74O10PN	PS(32:0)	0	0	0	0	0	0	0	0	0	0	5.37072e-05	0	0	0	0	0	0	0	0	0	0	0	0	0.000143413	0	0	0	0	0	0	0	0	0	0	0	0	0	0	0	0	0	0	0	0	0.000433302	0	0
756.5	C40H70O10PN	PS(34:4)	0	0	0	0	0	0	0	0	0	0	0	0	0	0	0	0	8.12123e-05	0	0	0	0	0	0	0	0	0	0	0	0	0	0	0	8.5893e-05	0	0	0	0	0	0	0	0	0	0	0	0	0	0
758.5	C40H72O10PN	PS(34:3)	0	0	0	0	0	0	0	0	0	0	0	0	0	0	0	0	0	0	0	0	0	0	0	0	0	0	0	0	0	0	0	0	8.5893e-05	0	0	0	0	0	0	0	0	0	0	0	0	0	0
760.5	C40H74O10PN	PS(34:2)	0	0	0	0	0	0	8.43549e-05	0	0.000114457	0	0.000107414	0	0	0	0	0	8.12123e-05	0	0	0	0	0.000101135	0	0	0	0	0	0	9.97278e-05	0.00015754	0	0	0	0	0.000128232	0.00014939	0.000268891	0.000661357	0	0	0	9.04537e-05	0	0.000121643	0.000541627	0	0
762.5	C40H76O10PN	PS(34:1)	9.33007e-05	0.000116623	0.000115573	0	0	5.65856e-05	0.00033742	0	0.000228915	0.000233657	5.37072e-05	0	0	0	8.79354e-05	0	8.12123e-05	0.000215903	0.00012593	0	0	0.000101135	0	0	0	8.41109e-05	0	9.97721e-05	0.000199456	0.00015754	9.06266e-05	0	0.000171786	0.00014331	0	0.000224085	0.000268891	0.0009259	0	0.000448774	7.71714e-05	0	0.000126409	0.000121643	0.000866604	0.000141101	0
764.5	C40H78O10PN	PS(34:0)	0	0	0	0	0	0	8.43549e-05	0	0	0	0	6.7972e-05	0	0	0	0	0	7.19676e-05	0	0	0.000189353	0	0	0	0	0	0	0	0	0	0	0	8.5893e-05	0	0	0	0	0	0	0	0	0	0	0.000121643	0	0	0
780.5	C42H70O10PN	PS(36:6)	0	0	0	0	0	0	0	0	0	0	0	0	0	0	0	0	0	0	0	0	0	0	0	0	0	0	0	0	0	0	0	0	0	0	0	0	0	0	0	0	0	0	0	0	0	0	0
782.5	C42H72O10PN	PS(36:5)	0.000373203	0	0.000231146	0.000128746	0.000267287	0.000565856	0.00033742	0.000232858	0.000228915	0.000233657	0.000537072	0.00033986	0.000201812	9.79509e-05	0.000175871	0.000348891	0.000406062	0.000431806	0.00025186	0.000181053	0.00028403	0.000455107	0.000590696	0.00100389	0	0.000336443	0.000993897	0.00109749	0.000498639	0.00031508	9.06266e-05	0.000773781	0.000343572	0.00100317	0	0.00119512	0.00143409	0.000793629	0.000104321	0.000269265	7.71714e-05	0.000814084	0	0.000729857	0.00108325	0.000846607	0.000144763
784.5	C42H74O10PN	PS(36:4)	0.000186601	0.000116623	0.000115573	0.000128746	0.000133643	0	0.000253065	0	0.000228915	0.000116829	0	6.7972e-05	0	9.79509e-05	0.000263806	0	0	7.19676e-05	0	0	0	5.05674e-05	0	0.000143413	0	0.000336443	0.000198779	0.000498861	0	0.00047262	0	0	0.000171786	0.00014331	0	0.000971036	0	0	0.000104321	0.00017951	0	9.04537e-05	0	0	0	0.000141101	0
786.5	C42H76O10PN	PS(36:3)	0	0	0	0	0	0	0	0	0	0	0	0	0	0	0	0	0	0	0	0	0	0	0	0.000286827	0	0	0	0	9.97278e-05	0	0	0	0	0	0	0	0	0.000264543	0	0	0	0	0	0	0.000108325	0	0
788.5	C42H78O10PN	PS(36:2)	9.33007e-05	0	0.000115573	0	0	5.65856e-05	8.43549e-05	7.76193e-05	0.000114457	0	0.000161122	0.000135944	0.000302718	0.000293853	0.000263806	8.72226e-05	0.000243637	0.000431806	0.000188895	6.03511e-05	9.46765e-05	5.05674e-05	0	0	0.000300233	0.000336443	9.93897e-05	9.97721e-05	0	0	0	0	0	0.00014331	0.000128232	7.46951e-05	8.96305e-05	0.000132271	0	8.97549e-05	0	9.04537e-05	0	0.000121643	0.000433302	0.000141101	0.000144763
790.6	C42H80O10PN	PS(36:1)	0.000559804	0.000816361	0.000693437	0.000514985	0.000668217	0.000282928	0.00033742	0.000310477	0.000686745	0.000116829	0.000214829	0.000543776	0.000302718	0.000391804	0.000615547	0.000436113	0.000243637	0.000719676	0.000188895	0	0.00028403	5.05674e-05	0.000196899	0.000143413	0.000100078	0.000504665	0.000198779	0.000399089	0.000598367	0.0007877	0.000181253	0.000580336	0.000257679	0.00085986	0.000256464	0.000746951	0.000537783	0.000132271	0.00104321	0.000359019	0	0.000361815	0.000252817	0.0008515	0.000108325	0.000141101	0.000434288
792.6	C42H82O10PN	PS(36:0)	0	0	0	0	0	5.65856e-05	0	0	0	0	0	0	0	0	0	0	0	0	0	0	0	0	0	0.000286827	0	0	0	0	0	0	0	0	0	0	0	0	8.96305e-05	0	0	0	0	0	0	0	0	0	0
806.5	C44H72O10PN	PS(38:7)	0	0.000466492	0.000231146	0.000386239	0.00040093	5.65856e-05	0.00016871	7.76193e-05	0.00045783	0.000233657	0.000161122	0.000203916	0.000201812	0	8.79354e-05	8.72226e-05	0	0.000143935	6.2965e-05	6.03511e-05	9.46765e-05	5.05674e-05	9.84493e-05	0.000143413	0.000200155	0.000252333	0.000596338	9.97721e-05	0	0.00015754	0	9.67226e-05	0	0.00014331	0	0.00112043	0	0	0.000312964	0.00017951	7.71714e-05	0.000361815	0	0.000121643	0.000866604	0.000564405	0.000434288
808.5	C44H74O10PN	PS(38:6)	9.33007e-05	0	0.000115573	0	0	5.65856e-05	8.43549e-05	0	0.000228915	0	5.37072e-05	0.000203916	0	9.79509e-05	8.79354e-05	0	8.12123e-05	0	0	0	9.46765e-05	5.05674e-05	0	0.000143413	0	8.41109e-05	0	0	0.000199456	0	0	0	0	0	0.000128232	0	0.000179261	0	0	0	0.000231514	0	0.000126409	0.000243286	0.000108325	0.000282202	0
810.5	C44H76O10PN	PS(38:5)	0.000186601	0	0	0	0.000133643	0.00050927	8.43549e-05	7.76193e-05	0.00045783	0.000116829	0.000107414	0.00067972	0.000100906	0.000293853	0.000175871	0.000174445	0	0.000215903	6.2965e-05	0	9.46765e-05	0.00020227	9.84493e-05	0	0	0.000168222	0.000596338	9.97721e-05	0.000797822	0	9.06266e-05	0.00038689	8.5893e-05	0.00014331	0.000128232	0.000821646	0.000179261	0.000132271	0	8.97549e-05	7.71714e-05	9.04537e-05	0	0.000608214	0.000324976	0.000141101	0.000144763
812.5	C44H78O10PN	PS(38:4)	0.000466504	0.000816361	0.00080901	0.000643732	0.00133643	0.000452685	0.000421775	0.000620955	0.00045783	0.000700972	0.000161122	0.000407832	0.00211903	0.000391804	0.000703483	0.000610558	0.000649699	0.00107951	0.000440755	0.000301756	0.000189353	0.000505674	0.000295348	0.000143413	0.000900698	0.000672887	0.000198779	0.000798177	0.00119673	0.0007877	0	0.00038689	0	0.00100317	0.000769392	0.000672256	0.000537783	0.000793629	0.000417285	0.000538529	0	0.000452269	0.000379226	0.00194628	0	0.000423304	0.000579051
814.6	C44H80O10PN	PS(38:3)	0	0	0	0	0	0	0	0	0	0	0	0	0	0	0	0	0	0	0	0	0	0	0	0	0	0	0	0	0	0	0	0	0	0.00014331	0	0	0	0	0	0	0	0	0	0	0	0	0
816.6	C44H82O10PN	PS(38:2)	0	0	0	0	0	0	0	0	0	0	0	6.7972e-05	0	0	0	8.72226e-05	0	0	0	0	0	0	0	0	0	0	0	0	0	0	0	0	0	0	0	0	8.96305e-05	0	0	8.97549e-05	0	0	0	0	0	0	0
818.6	C44H84O10PN	PS(38:1)	0	0.000116623	0	0	0	0	8.43549e-05	0	0	0	0	0	0	9.79509e-05	0	0	0	0	0	0	0	0	0	0	0	8.41109e-05	9.93897e-05	0	0	0	0	0	0	0	0	7.46951e-05	0	0	0	0	0	0	0	0	0	0	0
820.6	C44H86O10PN	PS(38:0)	9.33007e-05	0	0	0	0	0	0	0	0	0	0	0	0	0	0	0	0	7.19676e-05	0	0	0	0	0	0	0	0	9.93897e-05	9.97721e-05	0	0	0	0	0	0	0	0	8.96305e-05	0	0	0	7.71714e-05	0	0	0	0	0	0
832.5	C46H74O10PN	PS(40:8)	0	0	0.000115573	0	0	5.65856e-05	0	0	0	0	0	0	0	9.79509e-05	0	0	0	0	6.2965e-05	0	0	5.05674e-05	0	0	0	0	0	0	0	0	0	0	0	0	0	7.46951e-05	0	0	0	0	0	0	0	0	0	0	0
834.5	C46H76O10PN	PS(40:7)	0.000279902	0	0	0.000901224	0.000133643	0.00345172	0.00506129	0.00372573	0.00686745	0.00537412	0	0	0.000605437	0	0	0	0.000487274	0.000791644	0	0	0.000473383	0	0	0.00114731	0	0.000841109	0.000198779	0.000798177	0	0	0.00108752	0.000773781	0	0.00171972	0.000897624	0.00112043	0.000448152	0.000793629	0	0.00017951	0	0.00108544	0	0	0	0	0.000434288
836.5	C46H78O10PN	PS(40:6)	0.000279902	0	0	0	0.000133643	0	0	0	0	0	0	0.000135944	0	0	8.79354e-05	0	0	0	0.00025186	0	0.000189353	0	0	0	0	0	0	0	0	0.00094524	0	0	0	0	0	0.00014939	0	0	0	0	0	0	0	0.000729857	0	0	0
838.6	C46H80O10PN	PS(40:5)	0	0.000116623	0	0	0	0	0	7.76193e-05	0	0	0	0	0	0	0	0	0	0	0	0	0	0	0	0	0	0	0	0	0	0	0	0	0	0	0	0	0	0	0	0	0	0	0	0	0	0	0
840.6	C46H82O10PN	PS(40:4)	0	0	0	0	0	0	8.43549e-05	0	0.000228915	0.000116829	0	0	0.000100906	0	0	0	0	0	0	0	0	0.000101135	0	0	0	0	0	0	9.97278e-05	0	0	0	0.000171786	0	0	0	8.96305e-05	0	0	0	0	0	0	0	0.000108325	0	0
842.6	C46H84O10PN	PS(40:3)	0	0	0	0	0	0	0	0	0	0	0	0	0	0	0	0	0	0	0	0	0	0	0	0	0	0	0	0	0	0	0	0	0	0	0	0	0	0	0	0	0	0	0	0	0	0	0
844.6	C46H86O10PN	PS(40:2)	0	0	0	0	0	0	0	7.76193e-05	0	0	5.37072e-05	0	0.000100906	0	0	0	0	0	0	0	0	0	9.84493e-05	0	0	0	9.93897e-05	0	0	0.00047262	0	0	0.000171786	0	0	7.46951e-05	8.96305e-05	0	0	0	0	0	0	0	0	0	0
846.6	C46H88O10PN	PS(40:1)	0	0.000116623	0.000231146	0	0.000133643	0	0	0	0	0	0	0	0	0	0	0	0	0	0	0.000120702	0	0	0	0	0	0	0	0	0	0	0	0	0	0	0	7.46951e-05	0	0	0	0	0	0	0	0	0.000108325	0	0
854.5	C48H72O10PN	PS(42:11)	0	0	0	0	0	0	0	0	0	0	0	0	0	0	0	0	0	0	0	0	0	0	0	0	0	0	0	0	0	0	0	0	0	0	0	0	0	0	0	0	0	0	0	0	0	0	0
856.5	C48H74O10PN	PS(42:10)	0	0	0	0	0	0	0	0	0	0	0	0	0	0	0	0	0	0	0	0	0	0	0	0	0	0	0	0	0	0	0	0	0	0	0	0	0	0	0	0	0	0	0	0	0.000108325	0	0
858.5	C48H76O10PN	PS(42:9)	9.33007e-05	0	0	0	0	0	8.43549e-05	0	0	0	0	0	0	0	0	0	0	0	0	0	0	0	0	0	0	0	0	0	0	0	0	0	0	0	0	0	0	0	0.000208643	0	7.71714e-05	0	0	0	0	0	0
860.5	C48H78O10PN	PS(42:8)	0	0	0	0	0	0	0	0	0	0	0	6.7972e-05	0.000100906	0	0	0	8.12123e-05	0	0	0	0	0	0	0	0	0	0	0	0	0	0	9.67226e-05	0	0	0	0	0	0	0	0	0	0	0	0.000121643	0	0	0
862.6	C48H80O10PN	PS(42:7)	0	0	0	0	0	0	0	0	0	0	0.000161122	0	0	0.000195902	0	0	0	0	0	0	0	0	0	0	0.000200155	0	9.93897e-05	0	0	0	0	0	0	0	0	0	0	0	0.000104321	0	0	0	0	0	0	0	0
864.6	C48H82O10PN	PS(42:6)	0	0	0	0	0	0	0	0	0	0	0	6.7972e-05	0	0	0	0	0	0	0	0	0	0	0	0	0	8.41109e-05	0	0	0	0	0	0	0	0	0	0	0.000179261	0	0	0	0	0	0	0	0	0	0
866.6	C48H84O10PN	PS(42:5)	0	0	0	0	0	0	0	0	0	0	0	0	0	0	0	0	0	0	0	0	0	0	0	0	0	0	0	0	0	0	0	0	0	0	0	0	0	0	0	0	0	0	0	0	0	0	0
880.5	C50H74O10PN	PS(44:12)	0	0	0	0	0	0	0	0	0	0	0	0	0	0	0	0	0	0	0	0	0	0	0	0	0	0	0	0	0	0	0	0	0	0	0	0	0	0	0	0	0	0	0	0	0	0	0
882.5	C50H76O10PN	PS(44:11)	0	0	0	0	0	0	0	0	0	0	0	0	0	0	0	0	0	0	0	0	0	0	0	0	0	0	0	0	9.97278e-05	0	0	0	0	0	0	0	0	0	0	0	0	0	0	0	0	0	0
884.5	C50H78O10PN	PS(44:10)	0	0	0	0.000257493	0	0	0	0	0	0	0	0	0	0	0	0	0	0	0	0	0	0	0	0	0	0	0	0	0	0	0	0	0	0	0	0	0	0	0	0	0	0	0	0	0	0	0
886.6	C50H80O10PN	PS(44:9)	0	0	0	0	0	0	0	0	0	0	0	0	0	0	0	0	8.12123e-05	0	0	0	0	0	0	0	0	0	0	0	0	0	0	0	0	0	0	0	0	0	0.000104321	0	0	0.000180907	0	0	0	0	0
888.6	C50H82O10PN	PS(44:8)	0	0	0	0	0	0	0.00016871	0	0	0	0	0	0	0	0	0	0	0	0	0	0	0	0	0	0	8.41109e-05	0	0	0	0	0	0	0	0.00014331	0	0	0	0	0	0	0	0.000180907	0	0	0	0	0
890.6	C50H84O10PN	PS(44:7)	0	0	0	0	0	0	0	0	0	0	0	0	0	0	0	0	0	0.000143935	0	0	0	0	0	0	0	0	9.93897e-05	0	0	0	0	0	0	0	0	0	0.000358522	0	0	0	0	0	0	0	0	0	0
892.6	C50H86O10PN	PS(44:6)	0	0	0	0	0	0	0	0	0	0	0	0	0	0	0	0	0	0	0	0	0	0	0	0	0	0	0	0	0	0	0	0	0	0	0	0	0	0	0	0	0	0	0	0	0	0	0
894.6	C50H88O10PN	PS(44:5)	0	0	0	0	0	0	0	0	0	0	5.37072e-05	0	0	0	0	0	0	0	0	0	0	0	0	0	0	0	9.93897e-05	0	0	0	0	0	0.000687144	0	0	0	0	0	0	0	0	0	0	0	0	0	0
896.6	C50H90O10PN	PS(44:4)	0	0	0	0	0	0	0	0	0	0	0	0	0.000504531	9.79509e-05	0	0	0	0.000143935	0	0	0	0	0	0	0	0	0	0	0	0	0	0	0	0	0	0	0	0	0	0	0	0	0	0	0	0	0.000289526
898.6	C50H92O10PN	PS(44:3)	0	0	0.000346719	0	0.000133643	0	0	0	0.000572287	0	0	0.00142741	0.000302718	0	8.79354e-05	0	0.000162425	7.19676e-05	0	0.00126737	0	0	0.000295348	0	0	0.000252333	0	9.97721e-05	0.000299183	0.00031508	0	0	0	0	0	0	0	0	0	0	0	9.04537e-05	0	0	0	0	0.000144763
900.7	C50H94O10PN	PS(44:2)	0.000559804	0.000466492	0	0	0.000534574	5.65856e-05	0.00016871	0	0.00183132	0	0.000107414	0.00598153	0	0.00127336	0.000791418	0.000610558	0	0.00158329	0	0	0	0	0	0	0	0.000252333	0	0.000399089	0.000997278	0	0	0	0	0	0	0	0	0	0	0	0	0	0	0	0	0.000705506	0
Total PS			0.00335883	0.00314882	0.00312047	0.00296117	0.0040093	0.00565856	0.00792936	0.00527812	0.0127048	0.00724337	0.00198717	0.0103997	0.0049444	0.00342828	0.00342948	0.00244223	0.00268001	0.00618922	0.00163709	0.00199159	0.00198821	0.00182043	0.00167364	0.00358533	0.00170132	0.00437376	0.00367742	0.00458952	0.00518584	0.00456866	0.00154065	0.00309512	0.00231911	0.00558909	0.00243641	0.0075442	0.00492967	0.0046295	0.00239939	0.00242338	0.000694542	0.00388951	0.000884861	0.00583885	0.00541627	0.00352753	0.00275049
746.5	C40H76O9PN	ePS(34:2)	0	0	0	0	0	0	0	0	0	0	0	0	0	0	0	0	0	0	0	0	0	0	0	0	0	0	0	0	0	0	0	0	0	0	0	0	0	0	0	0	0	0	0	0	0	0	0
748.5	C40H78O9PN	ePS(34:1)	0	0	0	0	0	0	0	0	0	0	0	0	0	0	0	0	0	0	0	0	0	0	0	0	0	0	0	0	0	0	0	0	8.5893e-05	0	0	0	0	0	0	0	0	0	0	0	0	0	0
772.5	C42H78O9PN	ePS(36:3)	0	0	0	0	0	0	0	0	0	0	0	0	0	0	0	0	0	0	0	0	0	0	0	0	0	0	0	0	0	0	0	0	0	0	0	0	0	0	0	0	0	0	0	0	0	0	0
774.6	C42H80O9PN	ePS(36:2)	0	0	0	0	0	0	0	0	0	0	0	0	0	0	0	0	0	0	0	0	0	0	0	0	0	0	0	0	0	0	0	0	0	0	0	0	0	0	0	0	0	0	0	0	0	0	0
776.6	C42H82O9PN	ePS(36:1)	0	0	0	0	0	0	0	0	0	0	0	0	0	0	0	0	0	0	0	0	0	0	0	0	0	0	0	0	0	0	0	0	0	0	0	0	0	0	0	0	0	0	0	0	0	0	0
778.6	C42H84O9PN	ePS(36:0)	0	0	0	0	0	0	0	0	0	0	0	0	0	0	0	0	0	0	0	0	9.46765e-05	0	0	0	0	0	0	9.97721e-05	0	0	0	0	0	0.00014331	0	0	0	0	0	0	0	0	0	0	0	0	0
794.5	C44H76O9PN	ePS(38:6)	0	0	0	0	0	0	0	0	0	0	0	0	0	0	0	0	0	0	0	0	0	0	0	0	0	0	0	0	0	0	0	0	0	0	0	0	0	0	0	0	0	0	0	0	0	0	0
796.5	C44H78O9PN	ePS(38:5)	0	0	0	0	0	0	0	0	0	0	0	0	0	0	0	0	0	0	0	0	0	0	0	0	0	0	0	0	0	0	0	0	0	0	0	0	0	0	0	0	0	0	0	0	0	0	0
798.6	C44H80O9PN	ePS(38:4)	0	0	0	0	0	0	0	0	0	0	0	0	0	0	0	0	0	0	0	0	0	0	0	0	0	0	0	0	0	0	0	0	0	0	0	0	0	0	0	0	0	0	0	0.000243286	0	0	0
800.6	C44H82O9PN	ePS(38:3)	0	0	0	0	0	0	0	0	0	0	0	0	0	0	0	0	0	0	0	0	0	0	0	0	0	0	0	0	0	0	0	0	0	0	0	0	0	0	0	0	0	0	0	0	0	0	0
802.6	C44H84O9PN	ePS(38:2)	0	0	0	0	0	0	0	0	0	0	0	0	0	0	0	0	0	0	0	0	0	0	0	0	0	0	0	0	0	0	0	0	0	0	0	0	0	0	0	0	0	0	0	0	0	0	0
804.6	C44H86O9PN	ePS(38:1)	0	0	0	0	0	0	0	0	0	0	0	0	0	0	0	0	0	0	0	0	0	0	0	0	0	0	0	0	0	0	9.06266e-05	0	0	0	0	0	0	0	0	0	0	0	0	0	0	0	0
824.6	C46H82O9PN	ePS(40:5)	0	0	0	0	0	0	0	0	0	0	0	0	0	0	0	0	0	0	0	0	0	0	0	0	0	0	0	0	0	0	0	0	0	0	0	0	0	0	0	0	0	0	0	0	0	0	0
826.6	C46H84O9PN	ePS(40:4)	0	0	0	0	0	0	0	0	0	0	0	0	0	0	0	0	0	0	0	0	0	0	0	0	0	0	0	0	0	0	0	0	0	0	0	0	0	0	0	0	0	0	0	0	0	0	0
828.6	C46H86O9PN	ePS(40:3)	0	0	0	0	0	0	0	0	0	0	0	0	0	0	0	0	0	7.19676e-05	0	0	0	0	0	0	0	0	0	0	0	0.00015754	0	0	0	0	0	0	0	0	0	0	0	0	0	0	0	0	0
830.6	C46H88O9PN	ePS(40:2)	9.33007e-05	0	0	0	0	5.65856e-05	0	0	0	0	0	6.7972e-05	0	9.79509e-05	0	0	0	0	0	6.03511e-05	0	0.00020227	0	0	0	0	9.93897e-05	9.97721e-05	0	0	0	0	0	0	0	0.000597561	0	0	0	0	7.71714e-05	9.04537e-05	0	0	0.000108325	0	0
Total ePS			9.33007e-05	0	0	0	0	5.65856e-05	0	0	0	0	0	6.7972e-05	0	9.79509e-05	0	0	0	7.19676e-05	0	6.03511e-05	9.46765e-05	0.00020227	0	0	0	0	9.93897e-05	0.000199544	0	0.00015754	9.06266e-05	0	8.5893e-05	0.00014331	0	0.000597561	0	0	0	0	7.71714e-05	9.04537e-05	0	0.000243286	0.000108325	0	0
658.4	C35H61O8P	PA(32:4)	0	0	0	0	0	5.65856e-05	0	0	0	0.000116829	5.37072e-05	6.7972e-05	0	9.79509e-05	0	0	0	0	0	6.03511e-05	0	5.05674e-05	9.84493e-05	0.000143413	0	0	0	0	0	0	0	0	0	0	0	0	0	0	0	0	0	9.04537e-05	0	0	0	0	0
660.4	C35H63O8P	PA(32:3)	9.33007e-05	0	0.000231146	0	0.000133643	0.000396099	0	0	0	0.000116829	5.37072e-05	6.7972e-05	0.000100906	0	0.000263806	0	8.12123e-05	0.000143935	6.2965e-05	6.03511e-05	9.46765e-05	0	9.84493e-05	0.000143413	0	0	0	0.000199544	0	0	0	0	0.000171786	0.00042993	0	0.000373475	0	0.000396814	0	0.000269265	0	0	0	0	0.000866604	0.000705506	0
662.4	C35H65O8P	PA(32:2)	0	0.000233246	0.000231146	0.000514985	0	0.000226342	0.00016871	0.000232858	0.000114457	0	0.000537072	0.000135944	0	0.000195902	0.000791418	0.000174445	8.12123e-05	0.000359838	0.000188895	0.000181053	0	0.000353972	0.000295348	0	0	0	0.000894508	0	9.97278e-05	0	0.00027188	0	0	0.00042993	0.000128232	0.000522866	0.000179261	0.000529086	0.000208643	0	0.00100323	0	0	0	0	0	0.000289526
664.5	C35H67O8P	PA(32:1)	0	0.000233246	0	0.000128746	0.000267287	0.000339514	8.43549e-05	0.000310477	0.000572287	0	0	0	0	0	0.000351741	0.000348891	8.12123e-05	0.000287871	0	0.000120702	9.46765e-05	0.000455107	0	0.000143413	0.000200155	0	0	0	0	0	0	9.67226e-05	8.5893e-05	0.00014331	0	0	8.96305e-05	0	0	0.00017951	0	0.000180907	0.000632043	0	0.00140823	0.000564405	0
666.5	C35H69O8P	PA(32:0)	0.000186601	0.000116623	0	0	0.00040093	0.000113171	8.43549e-05	7.76193e-05	0	0.000350486	0.000322243	0	0.000100906	0.000195902	0	0	0	0.000287871	6.2965e-05	0	0.000189353	0	0	0.000286827	0	0	0	0.000498861	0.000299183	0.00094524	0	0	8.5893e-05	0	0.000128232	0	0	0	0	0	0	0.000180907	0	0.000243286	0	0	0
686.4	C37H65O8P	PA(34:4)	0	0	0	0	0	0	0	0	0	0	0	0	0	0	0	0	0	7.19676e-05	0	0	9.46765e-05	0	0	0	0.000100078	0	0	0	0	0	0	0	0	0	0	0	0	0	0	0	0	0	0	0	0	0	0
688.5	C37H67O8P	PA(34:3)	0.000186601	0.000233246	0.000231146	0.000128746	0	0	0	0	0	0	0	0.000271888	0.000201812	9.79509e-05	0.000175871	0.000348891	0	0.000143935	6.2965e-05	0.000120702	0.000473383	0.000101135	0	0.000143413	0	0	9.93897e-05	0	0	0.00015754	0	0.000193445	0	0	0.000512928	0.000224085	0	0	0	8.97549e-05	0	0.000361815	0	0.000121643	0.000324976	0	0
690.5	C37H69O8P	PA(34:2)	0.000466504	0.000816361	0.000115573	0.00128746	0.00106915	0.000282928	0.00033742	0.000543335	0.000915659	0.0008178	0.000322243	0.000203916	0.00141269	0.000783607	0.00140697	0.000348891	0.000243637	0.00122345	0.00025186	0.000422458	0.000568059	0.000657377	0.00206744	0.00172096	0	0.00117755	0.000298169	0.000199544	0.00109701	0.0007877	0	0	0.000171786	0.00186303	0.000256464	0.00029878	0.000268891	0.00105817	0	0.000359019	0	0	0.0013905	0.0008515	0.000649953	0.000705506	0.000144763
692.5	C37H71O8P	PA(34:1)	9.33007e-05	0	0	0	0.00040093	0.000226342	0.000421775	0.000155239	0.000572287	0	0.000161122	0	0.00131178	9.79509e-05	0.00105522	0	0.000324849	0.00100755	0.00037779	0.000241405	0.000757412	0.000101135	0	0	0.000200155	0.000336443	0.000894508	9.97721e-05	0.000797822	0.00094524	0	0.000580336	0.000171786	0	0.000384696	0.000597561	0.000537783	0.000264543	0	0.000359019	0	0.0011759	0	0.000486571	0.000433302	0	0
710.4	C39H65O8P	PA(36:6)	0	0.000116623	0	0.000128746	0	5.65856e-05	0	0	0.000114457	0.000233657	0	0	0.000100906	9.79509e-05	0	0	8.12123e-05	7.19676e-05	0	0	0	0.000101135	9.84493e-05	0.000143413	0	0	0	0	0	0	0	0	0	0	0	0	0	0	0	0	0	0	0.000126409	0	0	0	0
712.5	C39H67O8P	PA(36:5)	0	0	0	0	0	0	0	0	0	0.000116829	0	0	0	0	0	0	0	0.000287871	0	6.03511e-05	0	5.05674e-05	0	0	0	0	0	0	0	0	9.06266e-05	0	0.000171786	0	0	0	0	0	0.000104321	0	0	0	0	0	0	0	0.000144763
714.5	C39H69O8P	PA(36:4)	0	0.000349869	0	0	0.000133643	0	8.43549e-05	0.000155239	0.000114457	0.000116829	0.000537072	6.7972e-05	0.000201812	0	0.000351741	8.72226e-05	0.000243637	0	0	0	0	5.05674e-05	0	0	0.00040031	0	0.000397559	0	0	0.00015754	0	0	0	0.00028662	0	7.46951e-05	0.000358522	0.000264543	0.000208643	0.00017951	7.71714e-05	0	0.000505635	0.000364928	0	0	0
716.5	C39H71O8P	PA(36:3)	0.000186601	0	0	0	0	5.65856e-05	8.43549e-05	0.000155239	0	0	0	0	0.000100906	0	0	0.000261668	0	0.000215903	0	0	9.46765e-05	0	9.84493e-05	0.00143413	0	0.000504665	9.93897e-05	9.97721e-05	0	0.00031508	0	0.000193445	0.000171786	0.00028662	0.000897624	0	0	0	0	0	0	0	0.000252817	0	0.000108325	0.000141101	0.000144763
718.5	C39H73O8P	PA(36:2)	0.000559804	0	0	0	0.000133643	5.65856e-05	0.00016871	0.000465716	0.00045783	0.000700972	0.000429658	0.000135944	0.000706343	0.000293853	0.000263806	0.000174445	0.000162425	0.000431806	0.000314825	0	0.00028403	0.000252837	0.000295348	0.000286827	0	8.41109e-05	9.93897e-05	0.000698405	0.000299183	0.00047262	0.000181253	9.67226e-05	0.000601251	0.00028662	0	0.000746951	0.000268891	0.000661357	0.000208643	0.000269265	0.000231514	0	0	0.000364928	0	0.000141101	0.000144763
738.5	C41H69O8P	PA(38:6)	0	0.000116623	0	0	0.000133643	0	0	0.000155239	0	0.000116829	5.37072e-05	0	0	0.000293853	0	0	0	0	0	0.000241405	0	0	9.84493e-05	0	0	0.000420554	9.93897e-05	0.000199544	0	0.00015754	0.000453133	0.000193445	0.000343572	0	0.000256464	0.000224085	8.96305e-05	0	0.000208643	0	7.71714e-05	0.000180907	0	0.000608214	0	0	0
740.5	C41H71O8P	PA(38:5)	0	0.000116623	0	0	0	0	0.00016871	7.76193e-05	0.000114457	0	5.37072e-05	0.000135944	0	0	0	8.72226e-05	0	7.19676e-05	0.00012593	0	0	0	0.000196899	0.000286827	0.000100078	0.000252333	0	0.000199544	9.97278e-05	0.00015754	0.000453133	0.000193445	0	0.00014331	0	0.000373475	0	0	0.000104321	8.97549e-05	0	0	0.000758452	0	0	0.000141101	0.000144763
742.5	C41H73O8P	PA(38:4)	9.33007e-05	0.000116623	0	0	0	5.65856e-05	0.00016871	0	0	0.000116829	5.37072e-05	0	0.000100906	9.79509e-05	8.79354e-05	8.72226e-05	8.12123e-05	7.19676e-05	0.00012593	0	9.46765e-05	5.05674e-05	9.84493e-05	0	0	8.41109e-05	0.000198779	0	0	0.00031508	0	9.67226e-05	0	0	0.000256464	0	0	0	0.000104321	0.00017951	0	0	0	0	0	0.000141101	0
744.5	C41H75O8P	PA(38:3)	0	0	0.000115573	0	0.000133643	0	0	7.76193e-05	0	0	0	0	0	0	0	0	0	0	0	0	9.46765e-05	0	0	0	0	0	0	0	0	0	0	9.67226e-05	0	0.00014331	0	0	0	0	0	0	0	0	0	0	0	0	0.000144763
746.5	C41H77O8P	PA(38:2)	0	0	0	0	0	5.65856e-05	0	7.76193e-05	0	0.000233657	5.37072e-05	0	0	0	8.79354e-05	0	0	0	0	0	0	0	9.84493e-05	0	0.00040031	0	0	9.97721e-05	0	0	0	0	0	0	0	0	0	0	0.000208643	0	0	0	0	0	0	0.000141101	0
764.5	C43H71O8P	PA(40:7)	0.00121291	0.000466492	0.000577865	0.00283242	0	0	0.000506129	0.000310477	0	0.00268706	0	0	0	0	0	0	0	0	0	0	0	0.00020227	9.84493e-05	0.00501947	0	0.00285977	0	0.00129704	0.000199456	0.00220556	0.0027188	0.00773781	0.00592661	0.0100317	0.00423166	0.00201677	0.00519857	0.00423269	0.00511175	0.00538529	0.000385857	0.0035277	0.0015169	0.00839335	0.00249149	0.00126991	0.000434288
766.5	C43H73O8P	PA(40:6)	0	0	0	0	0	0	0	0	0	0	0	0	0	0	0	0	0	0	0	0	0	0	0	0	0	0	0	0	0	0	0	0	0	0	0	0	0	0	0	0	0	0	0	0	0	0	0
768.5	C43H75O8P	PA(40:5)	0	0	0	0	0	0	0	0	0	0.000116829	0.000107414	0	0	0	8.79354e-05	0	0	0	0	0	0	0	0	0	0	0	0	0	0	0	0	0	0	0	0	0	0	0.000264543	0	0	0	0	0	0	0	0	0
Total PA			0.00307892	0.00291557	0.00150245	0.00502111	0.00280651	0.00192391	0.00227758	0.0027943	0.00297589	0.00584143	0.00273907	0.00108755	0.00433896	0.00225287	0.00492438	0.0019189	0.00138061	0.0046779	0.00157413	0.00150878	0.0028403	0.00242724	0.00364263	0.0097521	0.00140109	0.00571954	0.00308108	0.0035918	0.00289211	0.00661668	0.00416882	0.00947882	0.00790215	0.0140444	0.00705276	0.00545274	0.00699118	0.00767174	0.00646792	0.0073599	0.00177494	0.00569859	0.00518275	0.0114344	0.00628288	0.00395083	0.00159239
C14:0 CE	614.586	C41H76NO2	0.0034787	0.00276132	0.0060551	0.00542511	0.0127402	0.0283445	0.012758	0.0495086	0.00946174	0.0617644	0.0290672	0.0224763	0.00956472	0.00789023	0.0137621	0.00410737	0.0100402	0.0165784	0.0172896	0.0070888	0.0274396	0.0889167	0.056228	0.0109501	0.0191109	0.0094189	0.0496388	0.0163916	0.0117953	0.0152286	0.0121235	0.0109804	0.0383616	0.0348377	0.0253134	0.111656	0.0567925	0.0405371	0.0351294	0.0493713	0.00838371	0.0395705	0.0244983	0.040251	0.104785	0.0104466	0.0130889
C16:1 CE	640.601	C43H78NO2	0.44101	0.911634	0.996925	0.649306	1.18465	0.5887	1.32001	1.43031	0.703966	1.06761	0.977159	0.509967	0.55707	0.808242	1.22465	0.379555	1.09312	1.03035	0.514999	0.413936	1.53874	1.21888	0.866248	0.505001	0.5791	0.544236	0.908474	1.01415	0.449209	0.794782	0.358749	0.598335	1.15762	0.847086	0.705916	2.39623	1.626	1.32584	0.886448	1.02743	1.20379	0.607219	0.763263	0.669801	0.776266	0.597071	0.773351
C16:0 CE	642.617	C43H80NO2	1.35612	1.3524	1.29495	1.16887	1.46359	1.13576	1.12453	1.37451	1.21482	1.31249	1.15529	1.02295	1.16101	1.18262	1.42851	1.13606	1.34912	1.1322	1.31089	1.22374	1.408	1.44437	1.42878	1.26532	1.43705	1.1988	1.3684	1.42543	1.29213	1.29269	1.26182	1.31313	1.17759	1.55117	1.32374	1.39288	1.22326	1.32017	1.38966	1.28744	1.33195	1.33901	1.20388	1.27528	1.52983	1.3206	1.33614
C18:3 CE	664.601	C45H78NO2	1.30081	1.28543	1.85038	1.37018	1.8066	0.98266	2.32705	1.926	1.70493	1.71143	1.41136	1.43436	1.8433	2.33844	2.45826	0.921384	1.80799	2.28102	2.11238	1.31354	2.70584	1.53861	1.60552	1.2212	0.999134	1.32177	2.04915	1.26632	1.0694	1.51595	1.16772	0.547473	1.64439	1.11808	0.960371	2.20913	1.84683	1.68578	2.00051	1.49313	1.3997	1.30978	1.48339	1.61272	1.33665	1.57495	1.56811
C18:2 CE	666.617	C45H80NO2	57.2209	53.3211	59.5484	61.9953	50.0458	66.2867	62.2921	61.2188	48.0145	55.3088	57.5411	60.5183	62.1921	62.2028	56.8502	57.3667	45.0743	59.0284	56.6239	63.076	50.6605	62.0903	62.6223	59.8972	66.531	58.3096	59.8618	59.0631	63.2384	50.3611	66.5391	56.4622	61.9954	54.3331	54.8548	45.2453	56.9247	59.4225	53.2705	55.7531	56.7171	59.3326	60.2139	51.8737	53.1324	54.133	48.3684
C18:1 CE	668.632	C45H82NO2	8.82805	8.71654	7.82824	9.6684	9.29115	6.86953	8.9922	9.08702	7.48916	9.4557	9.18825	9.39622	7.85241	8.37347	11.4752	9.78727	10.3481	8.75402	8.89318	9.00999	10.8764	8.08756	7.35229	8.08019	8.64976	7.71148	7.16691	7.4411	5.66288	10.1922	6.0968	7.62056	8.37152	8.50955	8.38636	11.482	8.47066	9.62141	9.75885	8.3949	9.93753	6.98245	7.71725	7.08	7.14613	8.93635	8.99998
C18:0 CE	670.648	C45H84NO2	0	0	0.0528234	0.0173996	0.033845	0	0	0	0	0	0	0	0	0	0	0	0	0.0829738	0	0.000163253	0	0	0	0	0	0	0	0	0	0	0	0	0	0	0	0	0	0	0	0	0	0	0	0	0	0	0
C19:1 CE?	682.648	C46H84NO2	0.293269	0.131027	0.189226	0.180226	0.145511	0.517401	0.435559	0.392319	0.131697	0.124784	0.305785	0.300485	0.275613	0.107576	0.137937	0.160536	0.39937	0.238741	0.124487	0.172505	0.0798514	0.179911	0.0500326	0.0515755	0.0998326	0.0535646	0.0662516	0.282004	0.0357002	0.0442697	0.0926884	0.0574051	0.33631	0.119096	0.481995	0.0706325	0.172195	0.0845694	0.296061	0.2227	1.23858	0.147893	0.221706	0.0583157	0.0447673	0.0338768	0.0702661
C19:0 CE?	684.664	C46H86NO2	0.0922758	0.0365182	0.0120676	0.0197387	0.0124978	0.0150502	0.0349266	0.0748627	0.0129697	0.025248	0.0356387	0.0906307	0.0967689	0.0225447	0.0293168	0.032151	0.0680493	0.0421511	0.040503	0.0354054	0.0119577	0.0479671	0.00848012	0.00791007	0.0187967	0.0082742	0.0105407	0.0120101	0.00974031	0.02368	0.0215335	0.0177886	0.110238	0.0317532	0.0572303	0.0102839	0.00869654	0.0200438	0.105229	0.0320035	0.0124315	0.00777198	0.0145474	0.00876947	0.00518676	0.00807746	0.0169401
C20:5 CE	688.601	C47H78NO2	0.733245	0.644367	0.591069	0.800222	2.18546	0.272894	1.01137	1.04991	0.872964	0.946483	4.60475	0.698589	0.490016	1.14262	1.29959	0.614764	1.50887	1.00517	2.0623	1.82996	2.79999	1.42408	0.853267	1.27494	0.995523	2.10665	1.37528	0.679046	1.7843	1.46288	3.76645	6.57028	0.756757	1.23422	0.721734	1.79875	1.01414	0.454343	1.08529	0.969918	0.843646	1.6594	1.73637	1.47225	1.3657	0.548146	3.13494
C20:4 CE	690.617	C47H80NO2	14.1557	18.1433	11.6263	10.5166	16.3794	10.5939	8.83942	12.1004	21.5471	16.2106	13.0281	15.0912	12.5926	10.3019	10.0702	17.5079	23.6686	12.8577	17.7151	13.0812	14.46	10.8256	11.108	8.25553	8.60699	12.5141	10.7896	13.1177	10.5407	14.3478	9.54276	10.8346	9.39273	13.3781	16.6395	13.9165	10.9642	11.3859	17.2361	13.7757	13.8859	12.9611	12.0254	13.3146	15.6524	14.2032	16.8078
C20:3 CE	692.632	C47H82NO2	0.881863	0.987039	1.68196	1.02182	0.799707	1.77043	1.63109	1.12636	1.02698	0.779736	1.0659	1.42521	0.847941	1.00438	1.15741	1.0012	1.59469	1.31767	1.57976	1.12593	1.26109	1.29809	1.41108	0.903971	0.836335	1.05668	1.20654	1.0471	0.766701	1.42864	0.68186	0.54539	0.943236	1.014	1.30442	1.19386	1.16449	1.14927	1.25575	1.2724	1.03349	0.824786	1.04351	0.882171	1.41653	1.3008	1.15224
C20:2 CE	694.648	C47H84NO2	0.0309618	0.0378121	0.0311378	0.0298183	0.0301238	0.0404541	0.041151	0.0388111	0.040983	0.037087	0.0268977	0.0337938	0.0337745	0.034832	0.0175172	0.0522259	0.0604151	0.0683153	0.0677053	0.0345112	0.0389561	0.0285553	0.0330161	0.0291383	0.0292496	0.0351605	0.0109725	0.0166909	0.0163148	0.0328933	0.0212183	0.0352074	0.0238104	0.0266498	0.00662619	0.0194379	0.0375078	0.033522	0.0240869	0.0193774	0.0282863	0.0379732	0.024914	0.0255523	0	0.0271204	0.00431469
C20:1 CE	696.664	C47H86NO2	0.0332848	0.0388723	0.0344308	0.0306766	0.0362296	0.0750461	0.0780097	0.0521115	0.0315434	0.0355465	0.0478958	0.0622496	0.0376281	0.0168243	0.0215996	0.0486952	0.139377	0.0511983	0.0387645	0.0172385	0.0172442	0.0172506	0.00747856	0.00894527	0.0192559	0.0293052	0.00538961	0.0403586	0.0132777	0.0223215	0.0331285	0.0217892	0.0499181	0.0204538	0.0655805	0.0106927	0.0206183	0.0153109	0.0427019	0.0472913	0.0856497	0.0469606	0.0533894	0.0172949	0.0119659	0.0016735	0.0266161
C20:0 CE	698.679	C47H88NO2	0.125201	0.0791489	0.18163	0.110958	0.128545	0.819955	0.424526	0.22059	0.0830835	0.036954	0.244771	0.117452	0.0292354	0.0263149	0.0292411	0.0705587	0.692326	0.12488	0.0461028	0.0900782	0.0388689	0.0294332	0.0073123	0	0.0218296	0.0242129	0.0170419	0.337948	0.00238131	0.00109249	0.034346	0.0125739	0.0875342	0.0328513	0.35216	0.0249584	0.0940399	0.0124599	0.0523143	0.126515	1.20921	0.1312	0.247588	0.0109725	0.00767679	0.000647169	0.0313697
C22:6 CE	714.617	C49H80NO2	1.42268	0.913829	0.6079	0.618209	0.857157	0.686938	1.14697	0.660631	0.859105	0.475509	1.48197	0.92333	0.672307	0.765917	0.967055	1.36089	1.87729	0.981919	1.83113	1.58464	1.00663	0.980314	0.459165	0.588999	0.696721	1.45347	0.382632	0.479871	0.749966	1.06723	1.55857	1.24904	0.501547	0.950157	0.629814	0.591385	0.495454	0.629848	0.609241	0.66636	0.641001	0.926774	0.772788	0.498436	0.852835	0.578827	1.36665
C22:5 CE	716.632	C49H82NO2	0.0869381	0.09614	0.0829687	0.0697972	0.0745534	0.0842554	0.0667479	0.0936621	0.0697924	0.0889237	0.103916	0.122	0.0985976	0.0502092	0.0489417	0.0862044	0.224278	0.118785	0.0965353	0.0509717	0.0436	0.0676666	0.0877641	0.0230351	0.0369403	0.00548871	0.0611527	0.0551034	0.0261172	0	0.0329184	0.0227987	0.122793	0.0068055	0.110097	0.0765102	0.0796303	0.0971463	0.10193	0.0490218	0.0658221	0.0419053	0.0284217	0.0494679	0.0249122	0.0266033	0.0326612
C22:4 CE	718.648	C49H84NO2	0.0175752	0.0162873	0.0208788	0.0155397	0.0108004	0.0224681	0.0197892	0.0204854	0.0229018	0.0252394	0.0225088	0.0169805	0.0337605	0.0120447	0.0083789	0.0213111	0.0550276	0.042551	0.0248153	0.0232038	0.0154091	0.0116643	0.0123201	0.00312306	0.00818852	0.0192836	0.0103727	0.00946622	0.00437971	0.0107863	0.00212503	0.00967532	0.0171477	0.00828827	0.0177504	0.0173951	0.0124369	0.0032607	0.0238057	0.0113288	0.0298192	0.011438	0.012477	0.0164785	0.0132703	0.016053	0.0091929
Total CE			87.0234	86.7142	86.6374	88.2885	84.4983	90.7905	89.7983	90.9163	83.836	87.704	91.2703	91.7863	88.8237	88.3986	87.2378	90.5515	89.9709	89.1747	93.0998	93.0901	86.9904	89.3791	87.9692	82.127	89.5848	86.4015	85.3401	86.3038	85.6734	82.6136	91.224	85.9292	86.7269	83.2162	86.6433	80.5677	84.2117	87.3019	88.1736	85.1979	89.6723	86.4079	87.5873	78.9061	83.4213	83.3175	83.7121
Total			100	100	100	100	100	100	100	100	100	100	100	100	100	100	100	100	100	100	100	100	100	100	100	100	100	100	100	100	100	100	100	100	100	100	100	100	100	100	100	100	100	100	100	100	100	100	100
[truncated: 160 more columns]

## Sheet: signal-per-ul reordered
normalized signal per microliter (ul)			nmol per ul = nmol analyzed/volume used for analysis
			or: = 'nmol-analyzed'!D4/'nmol-analyzed'!$D$2
Mass	Compound Formula	Compound Name	_N1	_N2	_N3	_N4	_N5	_N6	_N7	_N8	_N9	_N10	_N11	_N12	_N13	_N14	_N15	_N16	_N17	_N18	_N19	_N20	_N21	_N22	_N23	_N24	_N25	_N26	_N27	_N28	_N29	_N30	_N31	_N32	_N33	_N34	_N35	_N36	_N37	_N38	_N39	_N40	_N41	_N42	_N43	_N44	_N45	_N46	_N47
494.3	C24H48O7PN	LPC(16:1)	0.000733333	0.00126667	0.00103333	0.000866667	0.00176667	0.0006	0.0017	0.0008	0.00113333	0.0019	0.0019	0.00166667	0.0004	0.00203333	0.0013	0.000466667	0.0024	0.00216667	0.00123333	0.00166667	0.00183333	0.00513333	0.0011	0.0003	0.000333333	0.0007	0.000833333	0.000533333	0.000466667	0.0007	0.0004	0.00146667	0.0021	0.00203333	0.00176667	0.00446667	0.0008	0.000733333	0.0008	0.0013	0.0004	0.00186667	0.0011	0.00193333	0.000533333	0.000366667	0.00103333
496.3	C24H50O7PN	LPC(16:0)	0.114067	0.0917333	0.0818333	0.0736333	0.116433	0.0905667	0.119333	0.102567	0.0949	0.0949667	0.112567	0.0935667	0.0818333	0.1126	0.1226	0.0817667	0.105433	0.144933	0.1071	0.121733	0.135267	0.195833	0.1132	0.0835667	0.105067	0.115233	0.116367	0.1204	0.125933	0.121267	0.0868333	0.1349	0.133333	0.146733	0.1175	0.172067	0.124767	0.111133	0.107133	0.101867	0.1835	0.141467	0.102567	0.1415	0.156767	0.0975333	0.115467
518.3	C26H48O7PN	LPC(18:3)	0.0001	0.0001	0.000366667	6.66667e-05	0.0001	0.000133333	0.0001	0.0001	0.000133333	6.66667e-05	0.0001	0.0001	0.000133333	0.000166667	0.000166667	3.33333e-05	6.66667e-05	0.0002	0.0001	6.66667e-05	0.000366667	0.000866667	0.000133333	0.000133333	6.66667e-05	0.0003	0.000166667	6.66667e-05	6.66667e-05	6.66667e-05	3.33333e-05	0.0002	0.000133333	6.66667e-05	0.0001	0.0002	0.000133333	0.0001	6.66667e-05	6.66667e-05	6.66667e-05	0.000133333	6.66667e-05	0.000166667	0.000133333	0.0001	0.000433333
520.3	C26H50O7PN	LPC(18:2)	0.0364	0.0305667	0.0298	0.0170333	0.0224	0.0197333	0.0204333	0.0303	0.0273	0.022	0.0294	0.0425667	0.0473667	0.0354	0.0227333	0.0380667	0.0185667	0.0334667	0.0270667	0.0269667	0.0166	0.0644667	0.0325	0.0368667	0.0368	0.0347333	0.0287	0.0174	0.0282333	0.0233667	0.0227333	0.0409667	0.0301333	0.0390667	0.019	0.0376333	0.0333	0.0242333	0.0215333	0.0133	0.0231667	0.0317333	0.0186333	0.0364333	0.0291	0.0343	0.0327
522.3	C26H52O7PN	LPC(18:1)	0.0215333	0.0156333	0.0128333	0.0185667	0.0182	0.0143333	0.0141	0.0148333	0.016	0.0195	0.0187	0.0284333	0.0164333	0.0202	0.0250667	0.0218667	0.0202667	0.0219667	0.0179	0.0245333	0.0203333	0.0334	0.0185667	0.0230333	0.0196667	0.0140333	0.0169	0.0148	0.0165	0.0228	0.00936667	0.0194667	0.0220333	0.0223333	0.0237667	0.0401333	0.0210333	0.0147333	0.0181667	0.0143333	0.0306667	0.0252667	0.0203333	0.0250333	0.0188333	0.0201	0.0176667
524.4	C26H54O7PN	LPC(18:0)	0.0488	0.0333667	0.0321333	0.0442333	0.0471	0.0477	0.0517	0.0424	0.0476	0.0397333	0.0512333	0.0446333	0.0388	0.0556333	0.0534333	0.0364	0.0494333	0.0591667	0.0546	0.0540667	0.0559	0.0651333	0.0469667	0.0378333	0.0353333	0.0390333	0.0487	0.0476667	0.0462667	0.0436333	0.0324	0.0549667	0.0524333	0.0377	0.0548667	0.0573	0.0389	0.0333333	0.0389	0.0403333	0.0750333	0.0547	0.0453333	0.058	0.0566667	0.0357667	0.0509333
542.3	C28H48O7PN	LPC(20:5)	6.66667e-05	0.000266667	0.0001	3.33333e-05	0.000233333	0	3.33333e-05	0	3.33333e-05	3.33333e-05	0.000266667	0.0001	0.0001	0.0001	0.000133333	6.66667e-05	0.000166667	6.66667e-05	0.0002	0.000266667	0.0001	0.000266667	6.66667e-05	6.66667e-05	3.33333e-05	0.0001	3.33333e-05	0	6.66667e-05	0.000266667	0.000133333	0.0006	6.66667e-05	6.66667e-05	0.0001	0.0002	0.000233333	0	0.0001	6.66667e-05	3.33333e-05	0.0002	0.0001	0.0001	0.000133333	0	0.000133333
544.3	C28H50O7PN	LPC(20:4)	0.007	0.0075	0.00513333	0.00383333	0.00993333	0.00373333	0.0041	0.00533333	0.0132	0.00796667	0.00533333	0.00796667	0.00653333	0.00623333	0.00593333	0.00683333	0.0104667	0.00636667	0.0069	0.00563333	0.00696667	0.0113667	0.0055	0.00523333	0.00433333	0.00556667	0.00673333	0.00586667	0.00603333	0.008	0.0028	0.0063	0.0058	0.0101	0.00936667	0.0121333	0.00586667	0.00413333	0.00746667	0.0058	0.0100333	0.00946667	0.00546667	0.00983333	0.0101333	0.0082	0.00963333
546.3	C28H52O7PN	LPC(20:3)	0.0018	0.00176667	0.00236667	0.00113333	0.0019	0.00196667	0.00246667	0.00176667	0.00216667	0.0015	0.0016	0.0028	0.002	0.00226667	0.00233333	0.00126667	0.0026	0.00276667	0.00213333	0.0018	0.0021	0.0042	0.00223333	0.0023	0.00146667	0.00183333	0.00323333	0.0017	0.00153333	0.00323333	0.000566667	0.000866667	0.00246667	0.00283333	0.00243333	0.0047	0.00236667	0.00176667	0.00176667	0.0021	0.00233333	0.0026	0.00153333	0.0029	0.0032	0.00223333	0.0023
548.4	C28H54O7PN	LPC(20:2)	0.000433333	0.0003	0.000133333	0.0003	0.0003	0.000566667	0.000433333	0.000366667	0.000333333	0.000466667	0.000433333	0.000266667	0.000433333	0.000433333	0.000333333	0.000433333	0.000633333	0.000833333	0.0005	0.000433333	0.000433333	0.000466667	0.000233333	0.0004	0.0004	0.000266667	0.0002	0.0003	0.000366667	3.33333e-05	0.000166667	0.000233333	0.0007	0.000333333	0.000633333	0.000666667	0.0005	0.0001	0.0003	0.0002	0.000833333	0.0005	0.000233333	0.000366667	0.000166667	0.0003	0.0001
550.4	C28H56O7PN	LPC(20:1)	0.0004	0.000266667	0.0002	0.000433333	0.0005	0.0004	0.0004	0.0003	0.000266667	0.0005	0.000333333	0.000366667	0.000266667	0.0005	0.0004	0.000633333	0.000533333	0.000533333	0.000533333	0.000466667	0.000333333	0.000933333	0.000266667	0.000266667	0.000233333	0.0003	0.000166667	0.0003	0.0004	0.000466667	0.000133333	0.00106667	0.000366667	0.0003	0.000333333	0.000366667	0.000166667	0.000233333	0.000333333	0.000166667	0.000666667	0.0004	0.0004	0.000433333	0.000233333	0.000266667	0.000266667
552.4	C28H58O7PN	LPC(20:0)	0.000166667	6.66667e-05	3.33333e-05	0.0001	0.000166667	0.000166667	0.000133333	0.0001	0.000166667	0.0006	0.0001	0.0002	0.0002	0.000266667	0.000266667	0.000266667	0.000166667	0.000666667	0.0003	3.33333e-05	0.0001	0.0005	3.33333e-05	0.000133333	6.66667e-05	0.0002	0.000166667	0.000133333	0.000333333	6.66667e-05	3.33333e-05	0.000166667	0.000433333	0.0002	6.66667e-05	0.000166667	6.66667e-05	0	0.000633333	0.0003	0.000266667	0.000166667	0.0002	0.000233333	0.000266667	0.000133333	0.000166667
568.3	C30H50O7PN	LPC(22:6)	0.00183333	0.00113333	0.0008	0.000566667	0.00156667	0.0005	0.0013	0.000666667	0.00153333	0.001	0.0017	0.00123333	0.00106667	0.00136667	0.00176667	0.001	0.0013	0.000866667	0.00153333	0.00156667	0.0015	0.00393333	0.000633333	0.0009	0.00116667	0.00153333	0.0009	0.0009	0.00113333	0.00136667	0.0009	0.00243333	0.000766667	0.00236667	0.00103333	0.001	0.000733333	0.000733333	0.0006	0.000633333	0.000966667	0.0013	0.000766667	0.00153333	0.0017	0.00103333	0.00226667
570.3	C30H52O7PN	LPC(22:5)	0.0001	0.000166667	0.0002	0.000166667	0.000533333	0.0001	0.000366667	0.000266667	0.000466667	0.000333333	0.000566667	0.0004	0.0004	0.000666667	0.000266667	0.000133333	0.000433333	0.000366667	0.0004	0.000333333	0.000233333	0.0013	0.000333333	0.0003	0.000166667	0.000233333	0.000566667	0.000233333	0.000366667	0.000133333	6.66667e-05	0.000333333	0.000366667	0.000666667	0.000366667	0.0007	0.000233333	0.0002	0.0003	0.000333333	0.000666667	0.000533333	0.000366667	0.000433333	0.000333333	0.000266667	0.000333333
Total LysoPC			0.233433	0.184133	0.166967	0.160967	0.221133	0.1805	0.2166	0.1998	0.205233	0.190567	0.224233	0.2243	0.195967	0.237867	0.236733	0.189233	0.212467	0.274367	0.2205	0.239567	0.242067	0.3878	0.221767	0.191333	0.205133	0.214067	0.223667	0.2103	0.2277	0.2254	0.156567	0.263967	0.251133	0.2648	0.231333	0.331733	0.2291	0.191433	0.1981	0.1808	0.328633	0.270333	0.1971	0.2789	0.2782	0.2006	0.233433
676.5	C36H70O8PN	PC(28:1)	0.0019	0.000366667	0.0016	0.0011	0.0011	0.0023	0.0021	0.00133333	0.000366667	0.0011	0.0011	0.0004	0.0003	0.0006	0.000766667	0.000366667	0.000766667	0.00123333	0.000866667	0.000733333	0.00336667	0.00396667	0.0045	0.00406667	0.00266667	0.00296667	0.0029	0.00253333	0.00443333	0.00163333	0.00396667	0.00306667	0.0012	0.00203333	0.00356667	0.00333333	0.0037	0.000733333	0.0007	0.0034	0.00176667	0.00266667	0.0022	0.0021	0.00333333	0.0018	0.0027
704.5	C38H74O8PN	PC(30:1)	0	0	0	0	0	0	0	0	0	0	0	0	0	0	0	0	0	0	0	0	0	0	0	0	0	0	0	0	0	0	0	0	0	0	0	0	0	0	0	0	0	0	0	0	0	0	0
706.5	C38H76O8PN	PC(30:0)	0.00163333	0.0031	0.00213333	0.00113333	0.00286667	0.00346667	0.0025	0.00543333	0.0009	0.00326667	0.0051	0.00173333	0.00216667	0.00296667	0.00306667	0.0007	0.002	0.00486667	0.0026	0.00223333	0.0025	0.0068	0.00426667	0.00316667	0.003	0.00466667	0.00373333	0.0027	0.00223333	0.00286667	0.00286667	0.0031	0.00303333	0.00373333	0.00153333	0.0100667	0.00463333	0.00356667	0.00296667	0.00443333	0.000566667	0.00493333	0.0022	0.00533333	0.00623333	0.00226667	0.00223333
730.5	C40H76O8PN	PC(32:2)	0.0007	0.0008	0.00153333	0.000333333	0.0005	0.00193333	0.00346667	0.00383333	0	0.00226667	0.00526667	0	0.00213333	0.0035	0.00263333	0	0	0.0113	0.0016	0	0.000166667	0.0082	0.0106667	0.0046	0	0.0120333	0.00463333	0.0011	0.00606667	0.0047	0.00256667	0.0125667	0.0033	0.00243333	0.0012	0.0269	0.00543333	0.00386667	0.00456667	0.00253333	0.000933333	0.0069	0	0.00803333	0.0134	0.00173333	0.00193333
732.5	C40H78O8PN	PC(32:1)	0.00393333	0.0125	0.00836667	0.00293333	0.0071	0.0066	0.0146333	0.0204333	0.0046	0.0146	0.0146333	0.0037	0.00513333	0.0101333	0.017	0.00146667	0.0105	0.0201	0.0066	0.00293333	0.0197667	0.0402333	0.00986667	0.0084	0.0019	0.0124667	0.0247333	0.0117	0.00463333	0.0109667	0.0018	0.00893333	0.0387	0.0129	0.00363333	0.1527	0.0633667	0.0190667	0.0083	0.0180667	0.00946667	0.0075	0.00356667	0.0127	0.00836667	0.00616667	0.0091
734.6	C40H80O8PN	PC(32:0)	0.0213333	0.0194667	0.0193333	0.0109667	0.0124333	0.0287	0.0149	0.0197667	0.0121333	0.0147333	0.0289667	0.0159	0.019	0.0239333	0.0167333	0.0145	0.0143	0.0254667	0.018	0.0185	0.0251333	0.0436	0.0233	0.0219333	0.0205	0.0334667	0.0310667	0.0246667	0.0250667	0.0216333	0.0206333	0.0325667	0.0302333	0.0254333	0.0167	0.0566667	0.0329	0.0242	0.0230667	0.0348333	0.0243	0.0366667	0.0155333	0.0345	0.0341	0.0182667	0.0198
754.5	C42H76O8PN	PC(34:4)	0.00123333	0.0017	0.00113333	0.000866667	0.00223333	0.00126667	0.0015	0.00213333	0.00243333	0.0025	0.00246667	0.00103333	0.00153333	0.00206667	0.002	0.000666667	0.00316667	0.0033	0.00196667	0.000666667	0.00173333	0.005	0.0027	0.0019	0.0009	0.0023	0.00233333	0.00166667	0.00183333	0.00223333	0.00113333	0.0025	0.0019	0.00136667	0.00143333	0.00503333	0.00203333	0.000966667	0.002	0.00186667	0.00103333	0.00196667	0.0009	0.0031	0.00426667	0.00103333	0.00116667
756.5	C42H78O8PN	PC(34:3)	0.0134333	0.0145	0.0187	0.0101667	0.0127	0.0211	0.0218333	0.0207333	0.0181333	0.0156333	0.025	0.0214333	0.0190667	0.0225	0.0292333	0.0107333	0.0147	0.0297667	0.0175667	0.0143667	0.0156333	0.0427	0.0225	0.0220667	0.0124333	0.0245	0.0265667	0.0204	0.0211	0.0151333	0.0158	0.0151333	0.0286	0.0175333	0.0141667	0.0684333	0.0372667	0.0136	0.0173	0.0225	0.0201333	0.0255667	0.0146333	0.0302	0.0206667	0.0153333	0.0129
758.6	C42H80O8PN	PC(34:2)	0.827867	0.6952	0.783567	0.450333	0.571	0.9726	0.7414	0.752733	0.657167	0.567567	0.985233	0.665033	0.767567	0.740633	0.784433	0.6387	0.5043	0.982533	0.5856	0.652367	0.662133	1.42407	0.829833	0.7621	0.668833	1.02047	0.900533	0.804767	0.986067	0.5644	0.699067	0.849367	0.9941	0.7231	0.444767	1.53573	1.24873	0.664133	0.601467	0.846367	0.650633	0.8117	0.475633	1.0312	0.829167	0.700167	0.551667
760.6	C42H82O8PN	PC(34:1)	0.268933	0.226967	0.173	0.143267	0.221267	0.2373	0.235267	0.241067	0.243567	0.223233	0.323167	0.200667	0.171367	0.228167	0.3961	0.176767	0.2549	0.285867	0.1592	0.1909	0.374567	0.424633	0.176433	0.241867	0.1555	0.3014	0.3246	0.259933	0.232633	0.2899	0.1124	0.250133	0.3942	0.2764	0.172967	0.985633	0.436667	0.214667	0.225867	0.344833	0.2777	0.2483	0.150667	0.383633	0.2807	0.2223	0.219767
762.6	C42H84O8PN	PC(34:0)	0.0068	0.0049	0.00636667	0.00503333	0.00336667	0.0084	0.00616667	0.00566667	0.00476667	0.00613333	0.0064	0.00636667	0.0059	0.0064	0.0072	0.00503333	0.0069	0.00793333	0.00506667	0.00503333	0.00633333	0.0104667	0.00753333	0.00556667	0.0032	0.00686667	0.00726667	0.00586667	0.00586667	0.0057	0.00433333	0.00723333	0.00983333	0.006	0.00513333	0.0214667	0.00973333	0.00626667	0.00443333	0.0084	0.0075	0.0073	0.0046	0.0089	0.00756667	0.00573333	0.00466667
778.5	C44H76O8PN	PC(36:6)	0.000633333	0.000266667	0.0003	0.000433333	0.000666667	0.000333333	0.000733333	0.000733333	0.0006	0.0007	0.0019	0.000566667	0.000266667	0.0008	0.0008	0.000266667	0.0009	0.00123333	0.00103333	0.0003	0.0009	0.00163333	0.0006	0.000733333	0.0004	0.0011	0.000466667	0.000566667	0.00113333	0.0006	0.00123333	0.00173333	0.0008	0.000666667	0.000666667	0.0014	0.000733333	0.0004	0.000466667	0.0006	0.000733333	0.00126667	0.0006	0.0012	0.000966667	0.000333333	0.000833333
780.5	C44H78O8PN	PC(36:5)	0.0127	0.00976667	0.01	0.0077	0.0293	0.0052	0.0144667	0.0196333	0.0199	0.0161667	0.0689667	0.0118333	0.0113333	0.0201667	0.0267667	0.0081	0.0244667	0.0206667	0.0329667	0.0215667	0.0453333	0.0646667	0.0129333	0.0238333	0.0101333	0.0317667	0.0272333	0.0143333	0.0421	0.0189667	0.0377333	0.105133	0.0163	0.0189667	0.00953333	0.0671667	0.0226667	0.00306667	0.0149333	0.0192667	0.0163667	0.0289333	0.0159667	0.0432667	0.0234	0.00933333	0.0331
782.6	C44H80O8PN	PC(36:4)	0.340667	0.325967	0.265067	0.1494	0.383867	0.2493	0.1905	0.229367	0.569233	0.309533	0.313833	0.250267	0.2546	0.256567	0.2676	0.253633	0.390833	0.316567	0.2545	0.2163	0.3221	0.4511	0.239833	0.236433	0.160733	0.352767	0.3222	0.323	0.334867	0.2934	0.1465	0.258167	0.290667	0.290033	0.223433	0.745667	0.382367	0.1917	0.300433	0.343333	0.287	0.315533	0.180033	0.4553	0.389267	0.314967	0.317467
784.6	C44H82O8PN	PC(36:3)	0.196233	0.128967	0.2138	0.148233	0.157633	0.301133	0.2001	0.157967	0.1878	0.1383	0.226733	0.254367	0.171067	0.197733	0.247533	0.1572	0.179067	0.264567	0.1699	0.171833	0.1829	0.3063	0.1934	0.210267	0.14	0.218533	0.231633	0.187633	0.212633	0.179633	0.1113	0.143133	0.221867	0.1398	0.154333	0.482933	0.306933	0.135333	0.1576	0.220533	0.180633	0.205467	0.129067	0.2792	0.2199	0.212233	0.1498
786.6	C44H84O8PN	PC(36:2)	0.4672	0.323567	0.3493	0.2928	0.3005	0.6677	0.4033	0.3335	0.395433	0.2806	0.568133	0.4086	0.391567	0.416833	0.4673	0.326367	0.3058	0.548167	0.3362	0.361367	0.393233	0.619	0.4569	0.464967	0.3018	0.555667	0.5664	0.464767	0.516833	0.349233	0.3544	0.503267	0.538567	0.2852	0.291033	0.8876	0.620667	0.300433	0.332633	0.5212	0.398967	0.453167	0.2973	0.590933	0.445733	0.428333	0.364433
788.6	C44H86O8PN	PC(36:1)	0.0348333	0.0290333	0.0200667	0.036	0.0398667	0.0521	0.0382333	0.0327	0.0429	0.0395	0.0534667	0.0400333	0.0345667	0.0407667	0.086	0.0272667	0.0476333	0.0533	0.0416667	0.0379	0.0775667	0.0549333	0.0377333	0.0575	0.0225667	0.0397	0.0645333	0.0346333	0.031	0.0597	0.0200667	0.0396	0.0581333	0.0269333	0.0312333	0.118833	0.0595333	0.0306333	0.0341	0.0533	0.0434333	0.0353333	0.0259333	0.0404333	0.0264	0.0387333	0.0367333
790.6	C44H88O8PN	PC(36:0) or ePC(38:7)	0	0	0	0	0	0	0	0	0	0	0	0	0	0	0	0	0	0	0	0	0	0	0	0	0	0	0	0	0	0	0	0	0	0	0	0	0	0	0	0	0	0	0	0	0	0	0
806.6	C46H80O8PN	PC(38:6)	0.111567	0.0595333	0.0489667	0.0397333	0.0962333	0.0467	0.0785333	0.0479333	0.095	0.0426	0.122433	0.0506667	0.0526	0.0823	0.106233	0.0544667	0.0849333	0.0609	0.0845333	0.0894	0.103333	0.1952	0.0452333	0.0740333	0.0580667	0.145467	0.0634667	0.0579667	0.108267	0.105733	0.0739	0.148667	0.0574333	0.0891667	0.0407667	0.146367	0.0662	0.0415333	0.0531333	0.0708667	0.0521	0.112567	0.058	0.102533	0.104767	0.0637667	0.117233
808.6	C46H82O8PN	PC(38:5)	0.0775667	0.0508333	0.0576667	0.0541	0.103467	0.0620667	0.0589667	0.0518333	0.1208	0.0786333	0.124	0.0847333	0.0644667	0.0731667	0.0820667	0.0557	0.1178	0.0823333	0.0831667	0.0634	0.0924333	0.128733	0.0626	0.0637	0.0426	0.0727667	0.102867	0.0724333	0.0855667	0.0663667	0.0433667	0.107067	0.0675333	0.0565667	0.0755667	0.192333	0.0916333	0.0453667	0.0779333	0.0811	0.0744667	0.0961333	0.0581667	0.1148	0.0758	0.0759333	0.0905667
810.6	C46H84O8PN	PC(38:4)	0.1688	0.1442	0.130067	0.0914333	0.200367	0.166467	0.103933	0.0898667	0.358733	0.150067	0.145733	0.1372	0.1234	0.131967	0.145133	0.121333	0.255633	0.159367	0.1406	0.1164	0.1696	0.1767	0.1145	0.105267	0.0650667	0.158233	0.182833	0.1673	0.140633	0.164467	0.0606667	0.120433	0.124967	0.1062	0.142967	0.296733	0.156233	0.0985	0.151233	0.199467	0.149833	0.152733	0.105767	0.204367	0.179733	0.1885	0.194167
812.6	C46H86O8PN	PC(38:3)	0.0748	0.0489667	0.0919333	0.0511	0.0609	0.142133	0.1023	0.0557	0.0933667	0.0545	0.0927667	0.0773333	0.0561	0.0782667	0.108	0.0463333	0.0992333	0.1051	0.0783	0.0606	0.100533	0.1187	0.0797	0.0697	0.0462667	0.0992333	0.113633	0.0835667	0.0620667	0.0882333	0.0259333	0.0685333	0.0857333	0.0402667	0.069	0.1405	0.1026	0.0646	0.0648	0.129567	0.0801	0.0732333	0.0463667	0.1008	0.108067	0.0827333	0.0816667
814.6	C46H88O8PN	PC(38:2)	0	0	0	0	0	0	0	0	0	0	0	0	0	0	0	0	0	0	0	0	0	0	0	0	0	0	0	0	0	0	0	0	0	0	0	0	0	0	0	0	0	0	0	0	0	0	0
816.6	C46H90O8PN	PC(38:1)	0	0	0	0	0	0	0	0	0	0	0	0	0	0	0	0	0	0	0	0	0	0	0	0	0	0	0	0	0	0	0	0	0	0	0	0	0	0	0	0	0	0	0	0	0	0	0
818.7	C46H92O8PN	PC(38:0) or ePC(40:7)	0.00326667	0.0016	0.0012	0.00163333	0.00206667	0.00346667	0.0021	0.0017	0.0008	0.0007	0.0033	0.0025	0.00136667	0.00133333	0.00336667	0.0021	0.0024	0.0014	0.00196667	0.0017	0.0018	0.0027	0.00156667	0.00173333	0.00206667	0.00286667	0.000833333	0.000866667	0.00203333	0.0017	0.00256667	0.00406667	0.0011	0.00103333	0.0012	0.00183333	0.00156667	0.00133333	0.00113333	0.0018	0.0031	0.00273333	0.00206667	0.0012	0.00186667	0.00153333	0.00133333
830.6	C48H80O8PN	PC(40:8)	0.0026	0.00156667	0.0016	0.00126667	0.00263333	0.00146667	0.0013	0.00163333	0.00246667	0.00146667	0.00226667	0.0019	0.0017	0.00236667	0.00223333	0.00223333	0.0025	0.00193333	0.0025	0.0019	0.00143333	0.00376667	0.00163333	0.0024	0.00173333	0.00263333	0.000933333	0.00173333	0.00286667	0.00136667	0.00153333	0.00203333	0.00163333	0.00166667	0.000266667	0.00376667	0.00143333	0.0006	0.00146667	0.00146667	0.00216667	0.0022	0.0016	0.00256667	0.00286667	0.0014	0.00206667
832.6	C48H82O8PN	PC(40:7)	0.0079	0.003	0.00416667	0.00493333	0.00716667	0.00516667	0.00576667	0.00333333	0.00943333	0.00383333	0.00883333	0.0078	0.00483333	0.00806667	0.0095	0.00536667	0.00906667	0.00563333	0.00833333	0.0096	0.00726667	0.0154333	0.00406667	0.0088	0.00563333	0.0072	0.00513333	0.0048	0.00786667	0.00666667	0.00463333	0.00763333	0.00416667	0.00563333	0.00536667	0.0120333	0.00513333	0.0033	0.0059	0.00516667	0.00406667	0.0123	0.0054	0.00666667	0.00606667	0.0064	0.00846667
834.6	C48H84O8PN	PC(40:6)	0.0324	0.0167	0.0166667	0.0134333	0.0283	0.022	0.0289333	0.0125333	0.0367667	0.0130667	0.0381333	0.0167667	0.0156	0.0276333	0.0401333	0.0147667	0.0316	0.0222	0.0271333	0.0292333	0.0342667	0.0477333	0.0167333	0.0218	0.0147667	0.0454	0.0259	0.0198	0.0280333	0.0367333	0.0199667	0.0439667	0.0176667	0.0210667	0.0150333	0.0382667	0.0208667	0.0198	0.0185667	0.0313	0.0172	0.0327333	0.0215	0.0286333	0.0351	0.0252667	0.045
836.6	C48H86O8PN	PC(40:5)	0.0138	0.008	0.0103333	0.00963333	0.0155333	0.0137667	0.0150333	0.00883333	0.0181	0.0118	0.0226333	0.0119333	0.0103333	0.0126333	0.0160333	0.0067	0.0180667	0.0148333	0.0118	0.0089	0.0144667	0.0200667	0.0111	0.00626667	0.0065	0.00956667	0.0220333	0.0118	0.0102667	0.0099	0.00403333	0.0108	0.0125	0.00823333	0.0102	0.0272333	0.0145	0.0123	0.0126	0.0142333	0.0120333	0.0121333	0.00876667	0.0168667	0.0124333	0.0131667	0.0145
838.6	C48H88O8PN	PC(40:4)	0.00416667	0.00263333	0.00346667	0.00273333	0.00373333	0.00516667	0.0044	0.00286667	0.00486667	0.004	0.00346667	0.0036	0.0038	0.00263333	0.0035	0.0018	0.0053	0.00483333	0.003	0.00216667	0.00363333	0.0053	0.00236667	0.0016	0.00183333	0.00183333	0.00653333	0.00353333	0.00183333	0.00246667	0.0003	0.0018	0.0043	0.0016	0.00213333	0.00696667	0.00526667	0.00486667	0.0034	0.0042	0.0059	0.00256667	0.00233333	0.0038	0.0038	0.0033	0.00276667
840.6	C48H90O8PN	PC(40:3)	0.000133333	0.0004	0.000366667	0.0005	0.000266667	0.000866667	0.000133333	0.000266667	0.0004	0.0003	0.000333333	0.0001	0	0.000333333	0.0004	0.000266667	0.000866667	0	0.0001	0.0002	0.000166667	0.0002	0.000233333	0.0003	0.000233333	0.000133333	0.0004	0.000233333	0.000233333	0.0002	0.000366667	0.000233333	3.33333e-05	0.000333333	0.000633333	0	0.0007	0.000466667	0	0.0001	0.00133333	0.000266667	0.000633333	0	0	0	0.000166667
842.7	C48H92O8PN	PC(40:2)	0.0005	0.0006	0.000566667	0.0004	0.0007	0.00126667	0.000866667	0.000566667	0.000766667	0.0004	0.001	0.000566667	0.000433333	0.0003	0.0005	0.000366667	0.00173333	0.000633333	0.0003	0.000533333	0.000533333	0.000633333	0.0003	0.000466667	0.0003	0.000633333	0.0004	0.000866667	0.000233333	0.000166667	0.000333333	0.0006	0.000366667	0.000166667	0.000866667	0.0007	0.000533333	0.000366667	0.000466667	0.000766667	0.00286667	0.000666667	0.000633333	0.000566667	0.000533333	0.0003	0.0004
852.5	C50H78O8PN	PC(42:11)	0.0013	0.0009	0.000933333	0.0013	0.000966667	0.0022	0.00126667	0.00123333	0.0006	0	0.00166667	0.00126667	0.00116667	0.000833333	0.000966667	0.00126667	0.00193333	0.0012	0.000966667	0.0008	0	0.0014	0.0011	0.0015	0.00123333	0.000933333	0.00116667	0.00136667	0.00106667	0.00103333	0.000633333	0.000833333	0.0012	0.0014	0.0011	0.00153333	0.0012	0.00126667	0.00146667	0.0014	0.0019	0.00176667	0.0017	0.00206667	0.00146667	0.00173333	0.0011
854.6	C50H80O8PN	PC(42:10)	0.0007	0.000533333	0.000366667	0.000533333	0.0004	0.0007	0.000366667	0.000633333	0.000366667	0.000233333	0.000766667	0.000533333	0.000433333	0.0005	0.000533333	0.000633333	0.000633333	0.000566667	0.000533333	0.000466667	0.0004	0.00116667	0.0004	0.000366667	0.0003	0.000533333	0.000366667	0.000166667	0.000566667	0.000266667	0.000566667	0.000566667	0.0003	0.000633333	0.000333333	0.00116667	0.000166667	0.000133333	0.0004	0.0006	0.000933333	0.000566667	0.0004	0.000666667	0.000366667	0.000266667	0.000633333
856.6	C50H82O8PN	PC(42:9)	0.000733333	0.000266667	0.000433333	0.0004	0.000433333	0.000666667	0.0005	0.000466667	0.000633333	0.000366667	0.000766667	0.000466667	0.000433333	0.0006	0.000233333	0.000466667	0.0007	0.000866667	0.0005	0.000233333	0.0005	0.00103333	0.0004	0.000466667	0.000333333	0.0007	0.000366667	0.000666667	0.000633333	0.0005	0.000466667	0.000466667	0.000633333	0.000766667	0.0004	0.00106667	0.000866667	0.000633333	0.000566667	0.000333333	0.0007	0.000866667	0.000466667	0.0006	0.0007	0.0005	0.0005
858.6	C50H84O8PN	PC(42:8)	0.000333333	6.66667e-05	0.0002	0.0002	0.0002	0.000533333	0.000366667	0.000233333	0.000233333	0	0.000466667	0.000433333	0.000333333	0.0003	0.000333333	0.000266667	0.000866667	0.000266667	0.000333333	0.000266667	0.000166667	0.000666667	0.0001	0.000166667	6.66667e-05	0.0002	0.000233333	0.0005	0	0.000366667	0.0001	0.0002	6.66667e-05	0.0001	0.000466667	0.000433333	0.000366667	3.33333e-05	0.0002	0.000433333	0.000933333	0.0001	0.000266667	0.0003	0.000233333	0.000333333	0.000266667
860.6	C50H86O8PN	PC(42:7)	3.33333e-05	0	0	0.0001	0.0003	0.0003	0.000366667	0.000266667	0.000366667	0.0003	0.000666667	0.000266667	0.000233333	0.0005	0.0005	0.0003	0.000533333	0.0005	0.000466667	0.0003	0.0003	0.000766667	0.0003	0.000366667	0.000166667	0.000233333	0	0.0002	0.000333333	0.0006	0.000166667	0.000633333	0.0005	0.000266667	0.000266667	0.0004	0.000133333	0.0004	0.000266667	0.0002	0.0005	0.000533333	0.0004	0.000266667	0.000333333	0.000433333	0.0006
862.6	C50H88O8PN	PC(42:6)	0.000366667	0.000133333	0.000266667	0.000433333	0.000466667	0.000433333	0.000566667	0.000233333	0.000633333	0.0004	0.0005	0.0004	0.000333333	0.000333333	0.000433333	0.0003	0.0007	0.000533333	0.0004	0.000366667	0.000366667	0.0005	0.000166667	0.000233333	0.000266667	0.000433333	0.000733333	0.000266667	0.000466667	0.000266667	0.0002	0.0007	0.0005	0	0.000266667	0.000533333	0.000666667	0.000833333	0.000433333	6.66667e-05	0.0007	0.0004	0.000266667	0.000633333	0.000366667	0.000666667	0.000666667
864.6	C50H90O8PN	PC(42:5)	0.000233333	0.0003	0.0003	0.0003	0.000166667	0.000433333	0.000433333	0.000333333	0.000333333	0.000166667	0.000666667	0.0003	0.000333333	0.0003	0.000466667	0.0002	0.000866667	0.000466667	0.0003	0.0002	0.000266667	0.000366667	0.000266667	0.000266667	0.000266667	0.0003	0.000233333	0.000266667	0.0002	0.0002	6.66667e-05	0.000566667	0.000333333	0.0001	0.0003	0.000466667	0.000366667	0.000466667	0.000433333	0.000533333	0.0007	0.0003	0.0001	0.000366667	0.000466667	0.000166667	0.000466667
866.7	C50H92O8PN	PC(42:4)	0.0004	0	0.0003	0.0002	0.000333333	0.000733333	0.0005	0.000233333	0.0004	0.000233333	0.000633333	0.0004	0.000333333	0.000166667	0.0003	0.000233333	0.000666667	0.0003	0.000133333	0.0001	0.000266667	0.0002	0.0001	0.000166667	3.33333e-05	0.000166667	6.66667e-05	0.000333333	0.000133333	0.000133333	3.33333e-05	0.0003	0.000266667	0.000133333	0.0005	0.0004	0.0003	0.0002	0.0001	0.000333333	0.00103333	0.000233333	0.0002	0.000233333	0.000233333	0.000266667	6.66667e-05
868.7	C50H94O8PN	PC(42:3)	0.0002	0.000133333	0.000133333	0.0001	0.0001	0.0003	0.000333333	6.66667e-05	0.0002	6.66667e-05	0.0002	0.000166667	0	6.66667e-05	0.000166667	0.0002	0.0003	0.000133333	0.0001	3.33333e-05	0.0001	0.000266667	3.33333e-05	0	6.66667e-05	6.66667e-05	0.000133333	0.0002	3.33333e-05	0	3.33333e-05	0.0001	3.33333e-05	6.66667e-05	0.000133333	0.000233333	0.000133333	0.0001	0.0001	0.0004	0.0005	0.000266667	0.0003	6.66667e-05	3.33333e-05	0.000166667	0.000133333
870.7	C50H96O8PN	PC(42:2)	0	0.0001	0.0001	0.000233333	0.0003	0.000233333	0.000266667	0.000266667	0.0001	3.33333e-05	0.000366667	0.0001	0.0002	0.000133333	0.000333333	0	0.0005	0.0003	0.000166667	0.0001	3.33333e-05	0.000433333	6.66667e-05	0.0002	0.000166667	0.000233333	3.33333e-05	6.66667e-05	0.000166667	6.66667e-05	6.66667e-05	0.000633333	0.000166667	6.66667e-05	0.0001	0.000166667	6.66667e-05	0	0.0001	0.0003	0.0002	0	0.0002	0.000266667	3.33333e-05	6.66667e-05	0.0002
878.6	C52H80O8PN	PC(44:12)	0.00216667	0.0017	0.00143333	0.00193333	0.00156667	0.00243333	0.00116667	0.00156667	0.00173333	0.0018	0.0023	0.00183333	0.00123333	0.00133333	0.0018	0.00233333	0.00193333	0.00176667	0.000933333	0.0012	0.00186667	0.0017	0.00193333	0.00193333	0.0015	0.00196667	0.00163333	0.000866667	0.00136667	0.00293333	0	0.0017	0.00226667	0.0034	0.00133333	0.00273333	0.0015	0.0012	0.00196667	0.0015	0.00156667	0.00196667	0.00133333	0.0033	0.00263333	0.00316667	0.00203333
880.6	C52H82O8PN	PC(44:11)	0.0003	0.000433333	0.000366667	0.000266667	0.000266667	0.0006	0.000233333	0.000333333	0.000233333	0.000266667	0.000466667	0.000333333	0.000266667	0.000233333	0.0004	0.000266667	0.000233333	0.000333333	0.000333333	0.000266667	0.000166667	0.0003	0.000233333	0.000433333	0.0002	0.0004	0.000166667	0.0004	0.000166667	0.000166667	0.0003	0.000133333	3.33333e-05	0.000466667	0	0.000533333	0.0001	0.000233333	0.0001	0.000333333	0.000133333	0.000733333	0.0005	0	0.000133333	0.000333333	0.000166667
882.6	C52H84O8PN	PC(44:10)	0.0002	0	0	0.000133333	0	0.0002	0.000133333	6.66667e-05	0.0002	0	3.33333e-05	6.66667e-05	0.0001	6.66667e-05	0	3.33333e-05	0.0004	6.66667e-05	0.0001	6.66667e-05	3.33333e-05	0.0001	0	0.000133333	6.66667e-05	6.66667e-05	3.33333e-05	6.66667e-05	0	6.66667e-05	0	6.66667e-05	0.000133333	0	3.33333e-05	0	0.000166667	0	6.66667e-05	0	0.000533333	0	0	0.000133333	6.66667e-05	6.66667e-05	3.33333e-05
884.6	C52H86O8PN	PC(44:9)	0	0	3.33333e-05	0	0	0.0001	0	3.33333e-05	0	6.66667e-05	6.66667e-05	0	0	0	3.33333e-05	6.66667e-05	6.66667e-05	0	0	0	0	0	0	3.33333e-05	0	0	0	0	0	0	0	3.33333e-05	0	3.33333e-05	0	6.66667e-05	0	3.33333e-05	0	0	0.000233333	0	0	0	0	0	0
886.6	C52H88O8PN	PC(44:8)	3.33333e-05	0	0	3.33333e-05	6.66667e-05	0	3.33333e-05	3.33333e-05	0	0	6.66667e-05	0	0	3.33333e-05	3.33333e-05	0	0	6.66667e-05	0	0	0	0	0	0	0	0	0	0	0	0	0	0	0	0	3.33333e-05	3.33333e-05	0	0	3.33333e-05	3.33333e-05	6.66667e-05	0	0	6.66667e-05	0	0	3.33333e-05
888.6	C52H90O8PN	PC(44:7)	0	0	0	0	0	3.33333e-05	0	6.66667e-05	0	0	3.33333e-05	3.33333e-05	0	0	0	3.33333e-05	3.33333e-05	0	3.33333e-05	0	0	0	0	0	0	3.33333e-05	0	3.33333e-05	0	0	0	3.33333e-05	0	0	0	0	0	0.0001	0	3.33333e-05	0.000166667	0.000133333	0	3.33333e-05	0	3.33333e-05	0
890.7	C52H92O8PN	PC(44:6)	6.66667e-05	0	0	3.33333e-05	3.33333e-05	0.000133333	0	3.33333e-05	0.0001	6.66667e-05	0.000133333	0	3.33333e-05	0	3.33333e-05	3.33333e-05	0.0001	3.33333e-05	0	0	0	0	0	0	0	0	3.33333e-05	0	6.66667e-05	0	0	6.66667e-05	3.33333e-05	0	3.33333e-05	0	3.33333e-05	3.33333e-05	0	3.33333e-05	0.0002	0	0	0	0	0	3.33333e-05
892.7	C52H94O8PN	PC(44:5)	0	0	0	0	0	0.000133333	0.0001	0	0	0	0	0	0	0	0	0	0	0	0	0	0	0	0	0	0	0	0	0	0	0.000133333	0	6.66667e-05	0	0	3.33333e-05	0	0	0	0	0	0.000333333	0	0	0	0	0	6.66667e-05
894.7	C52H96O8PN	PC(44:4)	0.000233333	0	0	6.66667e-05	0.000133333	0.0001	0.000166667	0.000166667	0.0002	0	0.000133333	0.0001	0	3.33333e-05	0.000266667	0.0001	0.000266667	6.66667e-05	3.33333e-05	0	0	0	0	0	3.33333e-05	3.33333e-05	3.33333e-05	6.66667e-05	0	6.66667e-05	0	0.000366667	0	0	0	3.33333e-05	0	0	3.33333e-05	0	0.000133333	0.0002	6.66667e-05	0	3.33333e-05	0	0.000166667
896.7	C52H98O8PN	PC(44:3)	0	3.33333e-05	0	6.66667e-05	3.33333e-05	3.33333e-05	0	0	6.66667e-05	3.33333e-05	0.0001	3.33333e-05	6.66667e-05	3.33333e-05	0	0	0	3.33333e-05	0	0	0.000133333	3.33333e-05	0	0	0	0	0	3.33333e-05	3.33333e-05	0	0.0001	0.0002	3.33333e-05	6.66667e-05	0	3.33333e-05	0	0	3.33333e-05	3.33333e-05	0.000266667	3.33333e-05	6.66667e-05	3.33333e-05	0	0	0
898.7	C52H100O8PN	PC(44:2)	0.0001	0	3.33333e-05	0.0001	3.33333e-05	3.33333e-05	3.33333e-05	6.66667e-05	0	6.66667e-05	0.0001	0	0	0	6.66667e-05	0	0	0	0	0	0	3.33333e-05	0	0	0	0	0	0	0	0	0	0.0001	0	0	3.33333e-05	3.33333e-05	3.33333e-05	0	0	0	0.0001	0	0	0	0	0.0001	3.33333e-05
Total PC			2.70493	2.1397	2.24617	1.53803	2.27357	3.0403	2.3002	2.13043	2.90783	2.0013	3.2054	2.28377	2.1977	2.40023	2.87917	1.93993	2.4001	3.04353	2.0824	2.08543	2.66743	4.23143	2.37813	2.43173	1.75433	3.17293	3.07103	2.59067	2.88363	2.3115	1.77613	2.75923	3.01537	2.17197	1.7447	6.04617	3.71013	1.91133	2.12777	2.99207	2.33817	2.70157	1.63633	3.52187	2.8516	2.44933	2.29383
701.5	C39H77N2O6P	SM(16:1)	0.0618432	0.0522825	0.0499569	0.0501292	0.049354	0.0739879	0.0521102	0.0584841	0.057795	0.0571921	0.0720069	0.0536606	0.0520241	0.0562446	0.0608958	0.0499569	0.0546942	0.0554694	0.0432386	0.0544358	0.0669251	0.0857881	0.0534884	0.0574505	0.064255	0.0565891	0.0593454	0.0578811	0.0512489	0.0433247	0.0453919	0.064255	0.0677003	0.0533161	0.0555556	0.0594315	0.0758829	0.0264427	0.0563307	0.0900086	0.0542636	0.0676141	0.0476314	0.05323	0.0601206	0.0403962	0.0445306
703.6	C39H79N2O6P	SM(16:0)	0.513178	0.471835	0.428252	0.492248	0.419897	0.778725	0.469423	0.566064	0.453316	0.455039	0.653058	0.518863	0.438415	0.464341	0.536951	0.517054	0.419208	0.486477	0.441774	0.497588	0.552627	0.812834	0.567528	0.591128	0.604393	0.688372	0.615332	0.585013	0.610336	0.439276	0.511025	0.721361	0.739363	0.542291	0.563221	0.720327	0.776486	0.398708	0.56727	0.851507	0.718777	0.827649	0.538329	0.681912	0.77373	0.443755	0.429802
705.6	C39H81N2O6P	DSM(16:0)	0.0159345	0.0179156	0.0170543	0.0218777	0.0106804	0.0221361	0.0186047	0.0167097	0.0198966	0.0185185	0.0219638	0.0149871	0.0161929	0.0159345	0.0173127	0.0248923	0.0170543	0.0229974	0.0202412	0.0139535	0.0167097	0.0239449	0.0213609	0.0190353	0.0135228	0.0230835	0.0167097	0.0182601	0.0212748	0.0115418	0.01559	0.0293712	0.0205857	0.0135228	0.0208441	0.0251507	0.0242033	0.0260121	0.0106804	0.0257537	0.0393626	0.0341085	0.0165375	0.0256675	0.0217054	0.0141258	0.00981912
729.6	C41H81N2O6P	SM(18:1)	0.0472868	0.0514212	0.0416021	0.0254091	0.0478898	0.0701981	0.0459948	0.0427218	0.0683032	0.0449612	0.0509044	0.0462532	0.0347115	0.0345392	0.0512489	0.0355728	0.0394488	0.0173127	0.0328165	0.0484065	0.0462532	0.073385	0.0302326	0.0448751	0.0549526	0.0577089	0.0497847	0.0551249	0.0398794	0.0222222	0.0431525	0.0174849	0.0528854	0.0512489	0.0599483	0.0262705	0.0773471	0.0107666	0.0329888	0.101981	0.0428079	0.0630491	0.0477175	0.0313523	0.0322136	0.0291128	0.0327304
731.6	C41H83N2O6P	SM(18:0)	0.0857881	0.115332	0.0987941	0.0550388	0.0946598	0.145047	0.128252	0.106804	0.130491	0.0761413	0.120069	0.0925926	0.0643411	0.0788114	0.121964	0.0757967	0.0851852	0.0929371	0.0776055	0.0975022	0.105771	0.151421	0.111111	0.109388	0.101809	0.153833	0.110594	0.150732	0.121964	0.0944014	0.10155	0.0863049	0.0810508	0.120758	0.113351	0.0946598	0	0.0546942	0.0890612	0.209044	0.100431	0.156848	0.0973299	0.121878	0.179414	0.0910422	0.0913867
733.6	C41H85N2O6P	DSM(18:0)	0.00284238	0.00835487	0.0089578	0.00284238	0.00568475	0.00430663	0.0173127	0.00835487	0.0172265	0.00740741	0.00335917	0.00413437	0.000516796	0	0.0127476	0.00456503	0.0120586	0.0039621	0.00611542	0.00163652	0	0	0.00327304	0.00172265	0.00180879	0.00990525	0	0.00766581	0.00559862	0.000775194	0.00361757	0.000947459	0	0	0.00542636	0	0	0	0.000775194	0.00740741	0.00361757	0.00981912	0.00258398	0.00353144	0.0108527	0.00292851	0.000516796
785.6	C45H89N2O6P	SM(22:1)	0.0521102	0.0161929	0	0.00439276	0.00378984	0.0124031	0	0.00430663	0.00568475	0.000344531	0.0557278	0	0	0	0	0.0105082	0.00723514	0	0.0609819	0.00663221	0.0458226	0.0520241	0	0	0.0120586	0	0	0	0	0	0	0	0	0	0.00904393	0	0	0	0	0	0	0	0	0	0	0	0
787.7	C45H91N2O6P	SM(22:0)	0.144014	0.0762274	0.16994	0.101034	0.0654608	0.0727821	0.105771	0.105857	0.112661	0.0436693	0.103015	0.113867	0.0530577	0.0755383	0.0962102	0.103187	0.100172	0.131266	0.0696813	0.0848407	0.0614987	0.101981	0.0273902	0.0284238	0.0681309	0.123342	0.0459948	0.0773471	0.0628768	0.00456503	0.048062	0.0638243	0.0715762	0.0567614	0.0885444	0.215073	0.072696	0.0329027	0.072696	0.102239	0.0592593	0.0804479	0.0660637	0.200775	0.16348	0.0374677	0.0514212
789.7	C45H93N2O6P	DSM(22:0)	0.0280792	0.0133506	0.0239449	0.00378984	0.00206718	0.028596	0.018863	0.00930233	0.0176572	8.61326e-05	0.0213609	0.0158484	0.00981912	0.011025	0.000344531	0.0195521	0.00180879	0.0197244	0	0.00594315	0	0.0198105	0.0138674	0	0.0103359	0.0272179	0.0175711	0.0274763	0.024031	0	0.0113695	0.00999139	0.0239449	0.0100775	0.0120586	0.0585702	0.0291128	0.0175711	0.0101637	0.0284238	0.0173988	0.0167959	0.00930233	0.0453919	0.0326443	0.0192937	0.0105943
813.7	C47H93N2O6P	SM(24:1)	0.245392	0.24944	0.165202	0.19199	0.183979	0.323256	0.173988	0.21938	0.180534	0.161585	0.284238	0.158053	0.148837	0.163566	0.217313	0.208699	0.22205	0.175194	0.183376	0.228165	0.233936	0.283635	0.188889	0.171748	0.168992	0.335573	0.16081	0.22093	0.186908	0.147373	0.18286	0.30155	0.237037	0.226615	0.164341	0.306977	0.286994	0.117657	0.210422	0.264083	0.281051	0.275366	0.229457	0.257192	0.221275	0.181568	0.15969
815.7	C47H95N2O6P	SM(24:0)	0.0732127	0.0492679	0.0797588	0.0951766	0.0449612	0.127562	0.0588286	0.0747631	0.0462532	0.0407407	0.102067	0.0767442	0.0481481	0.0368648	0.0813953	0.0761413	0.0881137	0.081137	0.0538329	0.0472007	0.0458226	0.0869078	0.0704565	0.0437554	0.0296296	0.0446167	0.0609819	0.0968131	0.0412575	0.0223084	0.028596	0.0381568	0.0708872	0.0241171	0.066236	0.0380706	0.0897502	0.0296296	0.0676141	0.0984496	0.0970715	0.0403101	0.0536606	0.0391042	0.0384152	0.0382429	0.0281654
817.7	C47H97N2O6P	DSM(24:0)	0	0	0	0	0	0	0	0	0.00284238	0	0	0	0	0	0	0	0	0	0.000516796	0.00206718	0	0	0	0	0	0	0	0	0	0.000344531	0	0	0	0	0	0.00155039	0	0	0	0	0	0	0	0.000861326	0	0	0.000689061
Total SM and DSM			1.26968	1.12162	1.08346	1.04393	0.928424	1.659	1.08915	1.21275	1.11266	0.905685	1.48777	1.095	0.866064	0.936865	1.19638	1.12593	1.04703	1.08648	0.990181	1.08837	1.17537	1.69173	1.0876	1.06753	1.12989	1.52024	1.13712	1.29724	1.16537	0.786133	0.991214	1.33325	1.36503	1.09871	1.15857	1.54608	1.43247	0.714384	1.118	1.7789	1.41404	1.57201	1.10861	1.4609	1.53385	0.897933	0.859345
714.5	C40H76O7PN	ePC(32:3)	6.66667e-05	3.33333e-05	0	6.66667e-05	0.0001	0.000133333	6.66667e-05	0	0.0001	6.66667e-05	6.66667e-05	3.33333e-05	3.33333e-05	0	0.0001	3.33333e-05	0.000133333	3.33333e-05	3.33333e-05	3.33333e-05	0	0.000233333	3.33333e-05	0	3.33333e-05	3.33333e-05	6.66667e-05	3.33333e-05	6.66667e-05	0	3.33333e-05	3.33333e-05	3.33333e-05	3.33333e-05	3.33333e-05	3.33333e-05	6.66667e-05	3.33333e-05	0.000133333	3.33333e-05	0.0001	3.33333e-05	0.0001	0.000233333	6.66667e-05	0	0
716.6	C40H78O7PN	ePC(32:2)	0.000466667	0.000433333	0.000233333	0.0003	0.000366667	0.0004	0.000466667	0.000333333	0.0003	0.0003	0.000333333	0.000433333	0.000466667	0.000366667	0.0003	0.0006	0.0003	0.0003	0.000433333	0.000366667	0.000466667	0.000833333	0.000166667	0.000366667	0.000366667	0.0003	0.0011	0.0001	0.000366667	0.0005	0.000533333	0.000733333	0.000933333	0.000433333	0.000733333	0.0004	0.0005	6.66667e-05	0.0004	0.000666667	0.000333333	0.000566667	0.0005	0.000633333	0.0004	0.0004	0.000133333
718.6	C40H80O7PN	ePC(32:1)	0.00563333	0.0045	0.00466667	0.0043	0.00483333	0.00623333	0.00473333	0.00623333	0.0047	0.0051	0.00573333	0.0054	0.0052	0.00423333	0.00526667	0.00506667	0.00436667	0.00693333	0.00426667	0.00536667	0.00496667	0.00726667	0.0057	0.0059	0.0063	0.00706667	0.0076	0.00496667	0.00516667	0.00423333	0.0063	0.0067	0.00783333	0.00693333	0.00583333	0.0086	0.00703333	0.0044	0.00603333	0.00943333	0.00466667	0.00813333	0.00483333	0.0067	0.00913333	0.00393333	0.00426667
720.6	C40H82O7PN	ePC(32:0)	0.00226667	0.00193333	0.0015	0.00226667	0.00126667	0.00436667	0.00236667	0.00373333	0.00103333	0.00226667	0.00236667	0.0018	0.0036	0.00283333	0.00183333	0.00163333	0.00286667	0.004	0.0026	0.00276667	0.00216667	0.00263333	0.00263333	0.0025	0.00293333	0.00386667	0.0034	0.0026	0.00176667	0.00126667	0.00306667	0.0026	0.0026	0.0035	0.00213333	0.0044	0.0032	0.00406667	0.00246667	0.00326667	0.00243333	0.00353333	0.00203333	0.00363333	0.0032	0.0023	0.00193333
740.6	C42H78O7PN	ePC(34:4)	6.66667e-05	6.66667e-05	3.33333e-05	6.66667e-05	6.66667e-05	0.0001	0.000133333	6.66667e-05	0.000166667	0.000233333	0.0001	3.33333e-05	0.000133333	6.66667e-05	0.0002	3.33333e-05	0.000433333	0.0003	6.66667e-05	6.66667e-05	0.0001	0.000333333	0	6.66667e-05	0.000266667	6.66667e-05	6.66667e-05	6.66667e-05	0.0005	0.0001	0.000166667	0.000166667	0.000466667	0.000166667	6.66667e-05	0.000633333	3.33333e-05	6.66667e-05	0.0001	0.000233333	6.66667e-05	0.0001	3.33333e-05	0.000166667	0.0001	0	0.0002
742.6	C42H80O7PN	ePC(34:3)	0.0168333	0.0105667	0.00796667	0.0103333	0.00886667	0.0137667	0.0108333	0.013	0.0111	0.00956667	0.0134667	0.0111	0.0155333	0.0119333	0.0133333	0.0133	0.00793333	0.0297333	0.0102333	0.0112333	0.00926667	0.0170667	0.0101	0.0157667	0.0145667	0.0168	0.019	0.0101333	0.0146667	0.00683333	0.0128	0.0159667	0.0194	0.0134333	0.0074	0.0297333	0.0180667	0.0126667	0.0105667	0.0157667	0.00983333	0.0163667	0.00973333	0.0182	0.0131	0.00693333	0.00606667
744.6	C42H82O7PN	ePC(34:2)	0.024	0.0155	0.0168667	0.0147333	0.0162333	0.0299333	0.0163667	0.0193	0.0141667	0.0138667	0.0181333	0.0178	0.0204667	0.0145333	0.0176333	0.0172333	0.0117333	0.0306667	0.0159333	0.0173667	0.025	0.0273	0.0200667	0.0186667	0.0227	0.0235	0.0316667	0.0129333	0.0274333	0.0122667	0.0238	0.0262667	0.0271667	0.0179333	0.0147667	0.0286667	0.0257333	0.0186667	0.0157333	0.0254667	0.0126333	0.0258333	0.0175333	0.0285333	0.0235667	0.0115	0.0106667
746.6	C42H84O7PN	ePC(34:1)	0.0104667	0.00843333	0.00883333	0.00813333	0.00913333	0.0164333	0.0112	0.0116333	0.00863333	0.0106667	0.0119333	0.0105	0.0102333	0.01	0.0141	0.00966667	0.00973333	0.0131	0.0082	0.0104667	0.0114	0.0141	0.0111	0.0137667	0.0100667	0.0142333	0.0152333	0.0117333	0.0101667	0.0106667	0.00966667	0.0133333	0.0164667	0.0137	0.0110667	0.0273667	0.0151	0.0092	0.0121	0.0193333	0.009	0.0157	0.00976667	0.0195	0.0141	0.00986667	0.0103
748.6	C42H86O7PN	ePC(34:0)	0.00163333	0.00126667	0.0014	0.00116667	0.0017	0.0026	0.0014	0.00183333	0.0013	0.002	0.0018	0.00163333	0.00156667	0.0012	0.00183333	0.00136667	0.0015	0.00183333	0.0012	0.00103333	0.00206667	0.00196667	0.0019	0.00193333	0.0016	0.0014	0.00226667	0.00176667	0.00173333	0.00113333	0.00166667	0.00193333	0.0029	0.00196667	0.0017	0.00383333	0.00226667	0.00146667	0.00163333	0.0032	0.0013	0.00306667	0.00166667	0.0035	0.00266667	0.0011	0.00116667
766.6	C44H80O7PN	ePC(36:5)	0.0215333	0.0135333	0.0112667	0.0109667	0.0156	0.0144	0.0117333	0.0144333	0.0187	0.0143667	0.0184	0.0121333	0.0164	0.0107	0.0148333	0.0164333	0.0164	0.0278333	0.0148667	0.0110667	0.0194	0.0233333	0.0101333	0.0102333	0.0155333	0.0168333	0.0132	0.0109333	0.0126667	0.0101	0.0110333	0.024	0.0157667	0.0112333	0.0102333	0.0350667	0.0172333	0.0108	0.0135667	0.0203333	0.0112667	0.0172667	0.00986667	0.0213667	0.0212333	0.0082	0.00996667
768.6	C44H82O7PN	ePC(36:4)	0.0351	0.0277333	0.0274333	0.0179667	0.0349333	0.039	0.0248667	0.0258667	0.0275667	0.0236	0.0259	0.0291667	0.0289	0.0189	0.0236	0.0239333	0.0262	0.0327667	0.0242667	0.0204333	0.0485667	0.0446667	0.0201333	0.0174	0.0319667	0.0250667	0.028	0.0162667	0.0236333	0.0181333	0.0170333	0.0377	0.0287333	0.0215667	0.0241333	0.0469	0.0304	0.0226667	0.0243333	0.0371	0.0173667	0.0298333	0.0219333	0.0399333	0.0332333	0.0186667	0.0162333
770.6	C44H84O7PN	ePC(36:3)	0.00913333	0.0057	0.00873333	0.00803333	0.00533333	0.017	0.00933333	0.00756667	0.00643333	0.00626667	0.0075	0.009	0.00966667	0.00816667	0.00913333	0.00806667	0.00563333	0.0111667	0.0075	0.0077	0.0110333	0.01	0.00896667	0.00923333	0.0088	0.00743333	0.0123667	0.00403333	0.00903333	0.0049	0.0076	0.00966667	0.0124	0.0065	0.00643333	0.0163333	0.0111333	0.00786667	0.00643333	0.0106	0.0063	0.009	0.00686667	0.0128333	0.00933333	0.00613333	0.0036
772.6	C44H86O7PN	ePC(36:2)	0.0220333	0.0128667	0.0155	0.0149333	0.0168	0.0292333	0.0160333	0.0159667	0.0175	0.0188667	0.0189333	0.0163	0.0197667	0.0167667	0.0186667	0.0175	0.0165667	0.0274333	0.0168	0.0205667	0.0154333	0.0218	0.0214333	0.0254667	0.0186	0.0199333	0.0226	0.0174333	0.0208667	0.0130333	0.0234333	0.0204333	0.0242333	0.0185	0.0146333	0.0347667	0.0185333	0.0112333	0.0157	0.0236667	0.0127333	0.0241667	0.0146333	0.0335333	0.0212667	0.0162333	0.0136
774.6	C44H88O7PN	ePC(36:1)	0.0092	0.00586667	0.0075	0.00703333	0.009	0.0156	0.00993333	0.00946667	0.00926667	0.00886667	0.0112	0.0082	0.0063	0.0071	0.0105333	0.00716667	0.0115667	0.0127333	0.00783333	0.00853333	0.00973333	0.0121333	0.0081	0.0104667	0.0062	0.00996667	0.0092	0.0106	0.00966667	0.00716667	0.00793333	0.00506667	0.0121	0.00736667	0.0101667	0.0207667	0.0113333	0.00486667	0.00876667	0.0141667	0.0183667	0.0122667	0.00763333	0.0149333	0.0115667	0.00726667	0.00793333
776.6	C44H90O7PN	ePC(36:0)	0.000233333	0.000333333	0.000166667	6.66667e-05	0.0001	6.66667e-05	0.0001	0.0003	0	0.000666667	0.0004	6.66667e-05	6.66667e-05	0	0.000166667	0.0002	0.000366667	0.000133333	0	3.33333e-05	0.0005	0.00103333	0.0001	0	0.0002	0	3.33333e-05	0	0	0.000166667	0	0.00163333	0.000966667	0.0002	0	0	0	3.33333e-05	0.000466667	0.000233333	0	3.33333e-05	0.000433333	0	0	0	0.000266667
792.6	C46H82O7PN	ePC(38:6)	0.0095	0.00633333	0.005	0.00516667	0.0089	0.0062	0.00713333	0.00643333	0.0071	0.00573333	0.0104	0.0059	0.00753333	0.00596667	0.00856667	0.0072	0.0079	0.00773333	0.00843333	0.0065	0.0119667	0.0138	0.00473333	0.00596667	0.0079	0.00863333	0.00553333	0.00353333	0.00773333	0.0047	0.00823333	0.0193333	0.00553333	0.0062	0.0035	0.0122667	0.00663333	0.00613333	0.0064	0.00723333	0.00483333	0.00906667	0.00556667	0.00933333	0.00866667	0.00403333	0.007
794.6	C46H84O7PN	ePC(38:5)	0.024	0.0200667	0.0188667	0.0153333	0.0226667	0.0292667	0.0175333	0.0174333	0.0212	0.0171	0.0205	0.0218667	0.0224667	0.0164	0.0210333	0.0207667	0.0201667	0.0183667	0.0169667	0.0151333	0.0279333	0.0243333	0.0160333	0.0155	0.0197	0.0158667	0.0203333	0.0118333	0.0156667	0.0121667	0.0118	0.028	0.0195333	0.0172	0.0182	0.0348333	0.0222667	0.0159333	0.0204667	0.027	0.0154333	0.0262	0.0179	0.0288	0.0218333	0.0186	0.016
796.6	C46H86O7PN	ePC(38:4)	0.0189	0.0138333	0.0145	0.0135	0.0196333	0.0269667	0.0122333	0.0125333	0.0234333	0.0175333	0.0135	0.0171	0.0154	0.0109333	0.0142333	0.0142	0.0221333	0.0161667	0.0133667	0.013	0.0153333	0.0171667	0.0140333	0.0122667	0.0123	0.01	0.0179	0.0119667	0.0117333	0.0123	0.00896667	0.0123	0.0145333	0.0151667	0.0168	0.0270667	0.0170667	0.0109667	0.0166667	0.0222333	0.0124	0.0188667	0.0133667	0.0273333	0.0192667	0.0172	0.0130333
798.6	C46H88O7PN	ePC(38:3)	0.00516667	0.0044	0.00673333	0.00513333	0.00683333	0.0150333	0.00756667	0.00666667	0.00746667	0.0054	0.0071	0.00456667	0.00353333	0.0038	0.0044	0.00393333	0.0132	0.00666667	0.00363333	0.0042	0.0043	0.00436667	0.00486667	0.00323333	0.00306667	0.00216667	0.00546667	0.00976667	0.00206667	0.0025	0.00173333	0.00136667	0.00356667	0.00483333	0.0106	0.00793333	0.007	0.00283333	0.00353333	0.0075	0.0246667	0.0059	0.0057	0.0064	0.0059	0.00386667	0.0027
800.6	C46H90O7PN	ePC(38:2)	0.00926667	0.0053	0.00606667	0.0062	0.00603333	0.0135667	0.00696667	0.0074	0.00636667	0.00613333	0.00926667	0.0069	0.00533333	0.00633333	0.00726667	0.00836667	0.0086	0.00783333	0.00666667	0.00713333	0.00886667	0.0105667	0.0056	0.0072	0.00503333	0.00776667	0.0057	0.0083	0.00513333	0.00536667	0.00573333	0.006	0.00563333	0.00443333	0.00703333	0.00783333	0.008	0.0033	0.00626667	0.0105667	0.0100667	0.00673333	0.00526667	0.00826667	0.00723333	0.00583333	0.00543333
802.7	C46H92O7PN	ePC(38:1)	0.0079	0.00516667	0.00843333	0.0081	0.00773333	0.0153667	0.00913333	0.0097	0.00883333	0.00553333	0.0108333	0.00833333	0.0051	0.00563333	0.0078	0.00986667	0.0112	0.00926667	0.0078	0.00813333	0.0095	0.0109667	0.0083	0.00723333	0.0054	0.0124667	0.00806667	0.0114667	0.0076	0.0056	0.00766667	0.00753333	0.0105667	0.00586667	0.0091	0.0103333	0.0125333	0.00336667	0.00676667	0.0111667	0.0124333	0.0102	0.00773333	0.0101667	0.0111	0.00733333	0.00536667
804.7	C46H94O7PN	ePC(38:0) or PC(38:7)	0.000733333	0.000433333	0.0003	0.000166667	0.000866667	0	0.000533333	0.000466667	0.000666667	0.000166667	0.0022	0.000466667	0.000366667	0.000966667	0.00116667	0.000166667	0.00106667	0.000633333	0.00116667	0.000866667	0.0007	0.00286667	0	0.0006	0.000666667	0.000766667	0.000166667	0	0.0009	0.0004	0.0004	0.00226667	0.0002	0.000433333	0	0.002	0.000266667	0.000333333	0.0005	6.66667e-05	0.000566667	0.000366667	0.000266667	0.0006	0	0.000266667	0.000566667
820.6	C48H86O7PN	ePC(40:6)	0.00503333	0.00276667	0.00256667	0.0031	0.00433333	0.00476667	0.00343333	0.00303333	0.00406667	0.00283333	0.00543333	0.00323333	0.00336667	0.00313333	0.00503333	0.00393333	0.00426667	0.00336667	0.0038	0.00476667	0.004	0.00583333	0.00256667	0.004	0.00356667	0.0046	0.00356667	0.00236667	0.0036	0.00323333	0.00386667	0.00536667	0.0036	0.0044	0.00293333	0.0056	0.00293333	0.0022	0.0035	0.00393333	0.0025	0.0057	0.0036	0.00573333	0.00433333	0.00313333	0.0049
822.6	C48H88O7PN	ePC(40:5)	0.00446667	0.00343333	0.00366667	0.00406667	0.00493333	0.0089	0.00523333	0.00423333	0.00466667	0.00393333	0.0069	0.00436667	0.00336667	0.00276667	0.00383333	0.0045	0.0071	0.00413333	0.00326667	0.00393333	0.00353333	0.0038	0.0037	0.00276667	0.003	0.00323333	0.00456667	0.00446667	0.0031	0.00253333	0.00173333	0.00373333	0.00386667	0.00416667	0.00576667	0.0059	0.00446667	0.00263333	0.0036	0.0057	0.00996667	0.00613333	0.00453333	0.00473333	0.00363333	0.0038	0.0031
824.6	C48H90O7PN	ePC(40:4)	0.0021	0.00136667	0.00193333	0.00216667	0.00236667	0.00483333	0.00196667	0.0021	0.00233333	0.0017	0.00326667	0.00213333	0.00163333	0.00163333	0.00183333	0.0018	0.00396667	0.0021	0.0014	0.00133333	0.00146667	0.00193333	0.0012	0.00133333	0.0014	0.0013	0.00173333	0.00283333	0.0011	0.00183333	0.000833333	0.00143333	0.00163333	0.00193333	0.00366667	0.0031	0.00256667	0.001	0.00193333	0.0027	0.0066	0.0027	0.00236667	0.0023	0.00173333	0.00206667	0.00103333
826.7	C48H92O7PN	ePC(40:3)	0.00106667	0.001	0.00153333	0.0014	0.00153333	0.00566667	0.00213333	0.0017	0.0026	0.00106667	0.00256667	0.000866667	0.000633333	0.0008	0.000733333	0.00123333	0.00513333	0.00103333	0.000733333	0.0008	0.00103333	0.001	0.000566667	0.000533333	0.0008	0.0004	0.000866667	0.00356667	0.0001	0.000166667	0.0005	0.0006	0.0009	0.000566667	0.00363333	0.000266667	0.00163333	0.000666667	0.0009	0.00193333	0.0119667	0.0014	0.00243333	0.0009	0.000466667	0.000366667	0.000733333
828.7	C48H94O7PN	ePC(40:2)	0.00103333	0.001	0.0011	0.0009	0.001	0.00306667	0.0014	0.00136667	0.00113333	0.0012	0.00143333	0.00113333	0.000566667	0.000966667	0.00126667	0.000666667	0.00143333	0.00123333	0.00113333	0.00153333	0.0009	0.00126667	0.000966667	0.000466667	0.00106667	0.00103333	0.0011	0.00153333	0.0008	0.000466667	0.00166667	0.00126667	0.0009	0.00113333	0.00136667	0.00116667	0.0011	0.0007	0.0005	0.0016	0.00153333	0.00106667	0.0012	0.0017	0.00163333	0.00103333	0.00136667
Total ePC			0.247833	0.173867	0.1828	0.1656	0.211167	0.3229	0.194833	0.2028	0.210833	0.185033	0.229667	0.200467	0.207633	0.166133	0.2087	0.198867	0.2219	0.2775	0.1826	0.184367	0.249633	0.2826	0.183133	0.192867	0.204033	0.214733	0.2408	0.175233	0.197267	0.141767	0.1782	0.255433	0.242467	0.1898	0.191933	0.3758	0.2471	0.158167	0.189467	0.285133	0.219367	0.260233	0.1775	0.309967	0.248767	0.160067	0.147567
452.3	C21H42O7PN	LPE(16:1)	0	0	0	0	0	0	0	0	0	0	0	0	0	0	0	3.33333e-05	0	0	0	0	0	0	0	0	0	0	0	0	0	0	0	0	0	0	0	3.33333e-05	0	0	0	0	0	0	0	0	0	0	0
454.3	C21H44O7PN	LPE(16:0)	0.0018	0.00123333	0.000633333	0.000266667	0.00133333	0.0002	0.00143333	0	0.000666667	0.0001	0.000733333	0.0012	0	0.000833333	0.00143333	0.000266667	0.00173333	0.00173333	0.000266667	0.000366667	0.0013	0.00286667	0.000266667	6.66667e-05	0.0001	0	0.0003	0.0006	0.00153333	6.66667e-05	0.000333333	0.0014	0	0.00146667	3.33333e-05	0.000666667	0.000566667	0.000433333	0	0	0.000933333	0.000266667	0	0.000533333	0.000133333	0.000566667	0.000633333
476.3	C23H42O7PN	LPE(18:3)	0	0	0	0	0	0	0	0	0	0	0	0	3.33333e-05	0	3.33333e-05	0	0	0	0	0	0	0	0	0	0	0.0001	0	0	0	0	0	0	0	0	0	0	0	0	0	0	0	0	0	0	0	0	0
478.3	C23H44O7PN	LPE(18:2)	0.00203333	0.00243333	0.00196667	0.000666667	0.0009	0.00233333	0.0014	0.0016	0.0012	0.0013	0.002	0.00263333	0.0033	0.00196667	0.0021	0.0029	0.001	0.00296667	0.00103333	0.00126667	0.001	0.00413333	0.000566667	0.00293333	0.000966667	0.0015	0.0004	0.0005	0.000733333	0.00153333	0.0002	0.00276667	0.0014	0.000866667	0.000633333	0.0014	0.00106667	0.000966667	0.000266667	0.000833333	0.0012	0.00193333	0.000166667	0.00116667	0.0014	0.00283333	0.00153333
480.3	C23H46O7PN	LPE(18:1)	0.0027	0.00126667	0.000766667	0.0006	0.00106667	0.0006	0.0006	0.000633333	0.00353333	0.0004	0.0014	0.00296667	0.0019	0.00233333	0.00173333	0.00396667	0.000466667	0.00153333	0.0006	0.000633333	0.0002	0	0.000866667	0.0029	0.000633333	0.00183333	0.0003	0.0006	0.000633333	0.001	0.0001	0.001	0.000266667	0.0006	3.33333e-05	0.0024	0.000766667	0	0.0001	0.000133333	0.0013	0.000666667	0.0008	0.00113333	0.0005	0.00233333	0.00223333
500.3	C25H42O7PN	LPE(20:5)	0	0	0	0	0	0	0	0	0	6.66667e-05	3.33333e-05	0	0	0	3.33333e-05	0	6.66667e-05	3.33333e-05	0	0	0	0	0	0	0	3.33333e-05	0	0	3.33333e-05	0	0	0.000133333	0	0	3.33333e-05	0	0	0	0	0	0	0	0	3.33333e-05	0	0	0
502.3	C25H44O7PN	LPE(20:4)	0.000233333	0.000566667	0.000233333	0.000166667	0.0003	0.000333333	0.000566667	0.0008	0.0005	0.0001	6.66667e-05	0.0007	0.000266667	0.0003	0.000566667	0.0004	0.000166667	0.0009	0.000166667	0.000566667	0.000133333	0.000566667	0.000666667	0.0001	0.0003	0.0004	0.000133333	0.000533333	0.000366667	0.000566667	3.33333e-05	0.0001	0.000666667	0.0003	0.000166667	0.000466667	0.0002	0.0002	0	0.000266667	0.0004	0.000233333	0.000533333	0.000366667	0.0004	0.0005	0.000466667
504.3	C25H46O7PN	LPE(20:3)	6.66667e-05	0.0001	6.66667e-05	0.0001	3.33333e-05	0.000166667	0.000366667	6.66667e-05	0.000133333	0.000133333	0	0.000133333	0	0.000133333	0	0.0002	0.000466667	0.000133333	3.33333e-05	0	0	0.0001	0	3.33333e-05	3.33333e-05	0	0.000366667	0	0	0.0001	0	0	0.000266667	3.33333e-05	0	3.33333e-05	3.33333e-05	0	0.000266667	0	0.0001	0.000166667	0.0001	0.000133333	0.000133333	6.66667e-05	0.0001
506.3	C25H48O7PN	LPE(20:2)	0	0	3.33333e-05	0	0	0	0	0	0	0	0	0	0	0	3.33333e-05	0	0	0	0	0	0	0	0	0	0	0	0	0	0	0	0	0	0	0	0	0	0	0	0	0	3.33333e-05	0	0	0	0	0	3.33333e-05
508.3	C25H50O7PN	LPE(20:1)	3.33333e-05	3.33333e-05	3.33333e-05	0	0	0	0	3.33333e-05	0	0	0	0	3.33333e-05	0	0	0	0	0	0	0	0	0	0	0	0	0	0	0	0	0	0	0	0	0	0	0	0	0	0	0	0	0	0	0	0	0	0
510.3	C25H52O7PN	LPE(20:0)	0	0	3.33333e-05	0	0	0	0	0	3.33333e-05	0	0	0	0	0	0	0	0	0	0	0	0	6.66667e-05	0	0	0	0	0	0	0	0	0	3.33333e-05	0	0	0	0	0	0	3.33333e-05	0	0	0	0	3.33333e-05	0	0	0
526.3	C27H44O7PN	LPE(22:6)	6.66667e-05	6.66667e-05	3.33333e-05	0.000133333	0.0004	6.66667e-05	0.0009	0	0.000733333	6.66667e-05	0.000433333	0.000166667	0.0002	0.000533333	0.0008	0.000166667	0.0002	0.000133333	0.0002	0.000266667	0.0004	0.00173333	0	0.000333333	6.66667e-05	0.000233333	6.66667e-05	0.0001	6.66667e-05	0.000833333	0.000433333	0.000633333	0.000166667	0.000433333	6.66667e-05	0.0002	6.66667e-05	3.33333e-05	0	0.000133333	3.33333e-05	0.000533333	0.000233333	6.66667e-05	0.000166667	0.0004	0.0006
528.3	C27H46O7PN	LPE(22:5)	0	0.0001	0	3.33333e-05	3.33333e-05	0	0	0	6.66667e-05	0.0001	0	3.33333e-05	0.0001	0	3.33333e-05	0	0	0.0001	0	0	0	0	0	0	0	0	0	6.66667e-05	0	0	0	0	3.33333e-05	3.33333e-05	6.66667e-05	3.33333e-05	3.33333e-05	3.33333e-05	3.33333e-05	0	3.33333e-05	0	3.33333e-05	0	0	0	0.000133333
Total LysoPE			0.00693333	0.0058	0.0038	0.00196667	0.00406667	0.0037	0.00526667	0.00313333	0.00686667	0.00226667	0.00466667	0.00783333	0.00583333	0.0061	0.00676667	0.00793333	0.0041	0.00753333	0.0023	0.0031	0.00303333	0.00946667	0.00236667	0.00636667	0.0021	0.0041	0.00156667	0.0024	0.00336667	0.0041	0.0011	0.00606667	0.0028	0.00373333	0.00103333	0.00523333	0.00273333	0.00166667	0.0007	0.00136667	0.00403333	0.0038	0.00186667	0.00346667	0.00273333	0.0067	0.00573333
634.4	C33H64O8PN	PE(28:1)	0	0	0	0	0	0	0	0	0	0	0	0	0	0	0	0	0	0	0	0	0	3.33333e-05	0	0	0	0	0	0	0	0	0	0	0	0	0	0	0	0	0	0	0	0	0	0	0	0	0
636.5	C33H66O8PN	PE(28:0)	0	0	0	0	0	0	0	0	0	3.33333e-05	0	0	0	0	0	0	3.33333e-05	3.33333e-05	0	0	0	0	0	0	3.33333e-05	3.33333e-05	0	0	0	0	0	0	0	0	0	3.33333e-05	0	0	0	0	0	0	0	0	0	0	0
662.5	C35H68O8PN	PE(30:1)	0	0.000133333	0.000233333	0	0	0	0.000166667	0	3.33333e-05	0	0.0001	0	0	0	0	0	0	0.0001	3.33333e-05	0	0	0	0.000266667	0	3.33333e-05	0	0	0.0004	0	0	0.000133333	6.66667e-05	0	6.66667e-05	0	0	0	0	0	0	0	0	0	0	0	0	0
664.5	C35H70O8PN	PE(30:0)	0.0001	0	0	0	0.0001	0	3.33333e-05	0	0	3.33333e-05	0	0	6.66667e-05	0.000133333	3.33333e-05	6.66667e-05	0	3.33333e-05	0	0	0	0	0.000133333	0	0	0	0	3.33333e-05	0	0	0	0	3.33333e-05	0	6.66667e-05	0.000133333	0	0	0.0001	0.000233333	0	0.000166667	6.66667e-05	0	0	3.33333e-05	0
688.5	C37H70O8PN	PE(32:2)	0	0	6.66667e-05	0	0	0	3.33333e-05	3.33333e-05	3.33333e-05	0.0001	3.33333e-05	0	3.33333e-05	3.33333e-05	3.33333e-05	0	0	6.66667e-05	0	0	0	3.33333e-05	0	0	3.33333e-05	0	0	3.33333e-05	3.33333e-05	3.33333e-05	3.33333e-05	0	0	0	0	3.33333e-05	3.33333e-05	3.33333e-05	0	0	0	0	3.33333e-05	0	0	0	0
690.5	C37H72O8PN	PE(32:1)	6.66667e-05	0.0002	0.0001	0	0.000133333	3.33333e-05	0.000366667	0.000133333	0.0001	6.66667e-05	0.000333333	0.000133333	6.66667e-05	0.000133333	0.0004	3.33333e-05	0.000233333	0.000333333	6.66667e-05	0	0.000266667	0.000533333	3.33333e-05	0.0002	6.66667e-05	0.000133333	0.000166667	0.000166667	0.0002	0.0001	3.33333e-05	6.66667e-05	0.0003	0.000166667	0.0001	0.000533333	0.0006	0.0003	3.33333e-05	0.0002	3.33333e-05	0	0.0001	3.33333e-05	0.000133333	0.000166667	0.0001
692.5	C37H74O8PN	PE(32:0)	3.33333e-05	3.33333e-05	6.66667e-05	0	3.33333e-05	0.0001	0	3.33333e-05	3.33333e-05	0.000166667	0.000133333	0	0.0002	3.33333e-05	0.0001	3.33333e-05	0	0.000133333	0	6.66667e-05	3.33333e-05	6.66667e-05	0	0	0	3.33333e-05	0	0.000133333	0.0001	0	0	0	0	6.66667e-05	0	0.000133333	0.0001	3.33333e-05	3.33333e-05	0	3.33333e-05	3.33333e-05	0	0.000133333	0	0	6.66667e-05
712.5	C39H70O8PN	PE(34:4)	0	6.66667e-05	3.33333e-05	0	0	0	0	0	0	3.33333e-05	6.66667e-05	0	0	3.33333e-05	3.33333e-05	0	0.000233333	3.33333e-05	0	0	0	0.000233333	6.66667e-05	0	0	0	0	0	0	3.33333e-05	0	0	0	0	3.33333e-05	3.33333e-05	0	6.66667e-05	3.33333e-05	3.33333e-05	0	6.66667e-05	0	0	3.33333e-05	3.33333e-05	6.66667e-05
714.5	C39H72O8PN	PE(34:3)	0.000133333	0.0003	0.000233333	0.0001	0.0004	0.000333333	0.000566667	0.000466667	0.000533333	0.000466667	0.000733333	0.000466667	0.000466667	0.000433333	0.00106667	0.0002	0.0003	0.0005	0.000433333	0.0002	0.000333333	0.000833333	0.000466667	0.000566667	0.0003	0.000433333	0.0005	0.000233333	0.000566667	3.33333e-05	0.000233333	0.000233333	0.0003	0.0003	3.33333e-05	0.000866667	0.000766667	0.000633333	6.66667e-05	0.000833333	3.33333e-05	0.000233333	0.000233333	0.000333333	0.000133333	0.000266667	0.000366667
716.5	C39H74O8PN	PE(34:2)	0.00436667	0.0061	0.004	0.002	0.00593333	0.00476667	0.00933333	0.00473333	0.0054	0.00506667	0.00986667	0.0055	0.00793333	0.00496667	0.0093	0.0044	0.0053	0.0120333	0.0043	0.0047	0.00516667	0.0112	0.00626667	0.0095	0.00466667	0.00836667	0.00623333	0.00866667	0.0104667	0.00386667	0.00363333	0.00543333	0.00756667	0.0072	0.00213333	0.0085	0.0107667	0.0099	0.0029	0.00646667	0.00236667	0.00303333	0.00266667	0.00496667	0.00413333	0.0072	0.00656667
718.5	C39H76O8PN	PE(34:1)	0.0029	0.00406667	0.00186667	0.00113333	0.00396667	0.0017	0.00366667	0.00173333	0.00346667	0.00216667	0.00543333	0.0031	0.00396667	0.00223333	0.0068	0.00283333	0.0055	0.00523333	0.0025	0.00196667	0.00426667	0.0054	0.00236667	0.00513333	0.002	0.0031	0.00326667	0.00473333	0.00576667	0.00343333	0.001	0.0024	0.00383333	0.0037	0.00143333	0.0084	0.0047	0.00473333	0.00163333	0.00326667	0.00103333	0.00166667	0.0014	0.00323333	0.0022	0.0037	0.0037
720.5	C39H78O8PN	PE(34:0)	0	0	0	0	0.000133333	0.0001	0	3.33333e-05	0.000166667	0	0	6.66667e-05	0	0	0	0	0	6.66667e-05	0	3.33333e-05	6.66667e-05	3.33333e-05	6.66667e-05	0	0	3.33333e-05	0	0	0	0	0	0	0	3.33333e-05	0	0	0	3.33333e-05	0	0.0001	0	0	0	0	0	0	0
736.5	C41H70O8PN	PE(36:6)	6.66667e-05	3.33333e-05	0	3.33333e-05	0.0001	0	0.000133333	3.33333e-05	6.66667e-05	0	0.0002	6.66667e-05	3.33333e-05	0	0.0001	0	6.66667e-05	0.0001	3.33333e-05	0	0.0001	0.0003	3.33333e-05	3.33333e-05	3.33333e-05	0.0001	0.000133333	0	3.33333e-05	0	0.000166667	0.0002	3.33333e-05	0.0001	0	3.33333e-05	6.66667e-05	0	0	3.33333e-05	3.33333e-05	0	0	3.33333e-05	0	3.33333e-05	6.66667e-05
738.5	C41H72O8PN	PE(36:5)	0.0003	0.000366667	0.000266667	0.0001	0.000633333	0.0003	0.000533333	0.0003	0.000666667	0.000433333	0.00206667	0.000366667	0.000666667	0.000433333	0.000966667	0.000466667	0.000933333	0.000866667	0.000666667	0.000633333	0.0011	0.0014	0.0004	0.0012	0.000433333	0.001	0.0008	0.000733333	0.00143333	0.000433333	0.000833333	0.00166667	0.000533333	0.000233333	0.000333333	0.00176667	0.000933333	0.000566667	0.000233333	0.000566667	0.000133333	0.000166667	0.000433333	0.000866667	0.000533333	0.000266667	0.0008
740.5	C41H74O8PN	PE(36:4)	0.00536667	0.00683333	0.0041	0.0019	0.00923333	0.00353333	0.00653333	0.0043	0.00856667	0.0069	0.0100333	0.00546667	0.00743333	0.0049	0.0086	0.0043	0.0085	0.0088	0.00553333	0.0048	0.0077	0.0102	0.0064	0.00873333	0.00496667	0.00943333	0.00513333	0.00923333	0.00846667	0.00513333	0.00246667	0.00413333	0.0068	0.0072	0.00263333	0.0153	0.00936667	0.006	0.00396667	0.00676667	0.0031	0.00343333	0.00373333	0.00703333	0.00443333	0.00776667	0.0082
742.5	C41H76O8PN	PE(36:3)	0.0043	0.00496667	0.00483333	0.0028	0.00553333	0.0057	0.00543333	0.00426667	0.00656667	0.00523333	0.0086	0.0114667	0.00886667	0.0055	0.0094	0.0075	0.0054	0.0131	0.00493333	0.00633333	0.00356667	0.007	0.0056	0.0147667	0.006	0.00716667	0.0044	0.005	0.009	0.0042	0.0033	0.004	0.00546667	0.00353333	0.00193333	0.00796667	0.00793333	0.00526667	0.0023	0.0032	0.00193333	0.0022	0.00273333	0.00683333	0.00433333	0.0120333	0.00766667
744.5	C41H78O8PN	PE(36:2)	0.0175667	0.0199333	0.0148667	0.00703333	0.0177667	0.0206333	0.0224333	0.0124333	0.0193333	0.0145667	0.0273333	0.0234	0.0222333	0.0181667	0.0310667	0.0182	0.0150667	0.0475	0.0165667	0.0180333	0.0156	0.0263	0.0171667	0.0349667	0.0153667	0.027	0.0169333	0.0207333	0.0336333	0.0146667	0.0124	0.0149333	0.0202333	0.0122333	0.0052	0.0307333	0.0288667	0.0166	0.00903333	0.0142333	0.00703333	0.007	0.0103333	0.0180667	0.0136333	0.0282	0.0200667
746.6	C41H80O8PN	PE(36:1)	0.0039	0.00403333	0.0034	0.00146667	0.00263333	0.00326667	0.00293333	0.00206667	0.00556667	0.00233333	0.00413333	0.00453333	0.00423333	0.00273333	0.0053	0.00363333	0.0029	0.0072	0.00303333	0.0036	0.0028	0.00263333	0.00203333	0.0047	0.00146667	0.00513333	0.00276667	0.003	0.00553333	0.00323333	0.0019	0.00286667	0.00263333	0.00206667	0.00126667	0.00746667	0.00386667	0.0021	0.00146667	0.0024	0.0014	0.00136667	0.00183333	0.0031	0.00216667	0.00466667	0.00373333
748.6	C41H82O8PN	PE(36:0)	0.000366667	0.0006	0.0003	0.000333333	0.000633333	0.000633333	0.000666667	0.0007	0.000833333	0.0004	0.000966667	0.000366667	0.0005	0.0005	0.000933333	0.000933333	0.00113333	0.000633333	0.0007	0.000233333	0.0012	0.0019	0.000366667	0.0007	0.000766667	0.000933333	0.0005	0.000666667	0.00136667	0.000566667	0.001	0.00216667	0.0007	0.000533333	0.0003	0.000233333	0.000366667	0.0006	0.000366667	0.000533333	0.000666667	0.0009	0.000466667	0.000533333	0.0008	0.000433333	0.0006
764.5	C43H74O8PN	PE(38:6)	0.00693333	0.00643333	0.00286667	0.00256667	0.0156667	0.00263333	0.0123333	0.00346667	0.00826667	0.00486667	0.0172667	0.00353333	0.0055	0.0053	0.0180667	0.00356667	0.0145	0.0075	0.00626667	0.00763333	0.0125	0.0236667	0.0053	0.0141333	0.00596667	0.0133333	0.0061	0.0116667	0.0172667	0.0105	0.00516667	0.00963333	0.00656667	0.00806667	0.00293333	0.0131333	0.00786667	0.0058	0.0029	0.00816667	0.00373333	0.00533333	0.00486667	0.0068	0.0048	0.0066	0.0128333
766.5	C43H76O8PN	PE(38:5)	0.0042	0.00483333	0.00283333	0.00246667	0.00923333	0.0025	0.00466667	0.00276667	0.00676667	0.0065	0.01	0.00753333	0.00526667	0.00356667	0.00713333	0.00336667	0.0102333	0.00743333	0.00386667	0.0052	0.00616667	0.00756667	0.00456667	0.00916667	0.0028	0.00466667	0.00493333	0.00716667	0.0086	0.0038	0.00236667	0.00506667	0.0054	0.00523333	0.0035	0.0130667	0.0066	0.00353333	0.0034	0.004	0.00246667	0.00316667	0.00313333	0.0054	0.0029	0.006	0.00606667
768.5	C43H78O8PN	PE(38:4)	0.0163333	0.0217667	0.0115333	0.00626667	0.0314667	0.0116667	0.0153667	0.00826667	0.0273667	0.0205	0.0235333	0.0145	0.0153667	0.0123333	0.0220333	0.0108667	0.0306	0.0255333	0.0135	0.0187333	0.0188667	0.0190333	0.0145333	0.0213	0.00986667	0.0205	0.0166	0.0263667	0.0247667	0.0161667	0.00633333	0.0101667	0.017	0.0166333	0.0084	0.0368333	0.0209667	0.0144	0.0124667	0.0198667	0.00906667	0.00883333	0.0108667	0.0146333	0.0119333	0.0194333	0.0195333
770.6	C43H80O8PN	PE(38:3)	0.000766667	0.00103333	0.000866667	0.000533333	0.001	0.00133333	0.0022	0.000666667	0.000833333	0.000666667	0.00143333	0.00116667	0.0009	0.001	0.00263333	0.0005	0.00266667	0.00233333	0.00106667	0.0008	0.00176667	0.0021	0.000833333	0.0014	0.0004	0.0011	0.0014	0.00143333	0.00153333	0.00116667	0.0001	0.001	0.0006	0.000766667	0.000366667	0.0016	0.00126667	0.000466667	0.0002	0.00126667	0.000266667	0.000466667	0.000666667	0.0011	0.00123333	0.0015	0.000866667
772.6	C43H82O8PN	PE(38:2)	0.0004	0.000466667	0.000233333	0.0003	0.0006	0.0005	0.0002	0.0004	0.0008	0.0003	0.000833333	0.0004	0.0004	0.0006	0.000766667	0.0005	0.000866667	0.0006	0.0005	0.000533333	0.000566667	0.000533333	0.000733333	0.0007	0.0005	0.000533333	3.33333e-05	0.0005	0.0006	0.000466667	0.000166667	0.00106667	0.000466667	0	0.0001	0.000633333	0.000466667	0.000133333	0.0001	0.000433333	0.000166667	0.000433333	0.000366667	0.0004	0.000166667	0.000333333	0.000533333
774.6	C43H84O8PN	PE(38:1)	0.000233333	0.000266667	0.0001	0.000133333	0.000666667	0.000133333	0.0002	3.33333e-05	0.0001	0.0002	0.0006	0.000266667	0.000233333	0.000233333	0.000733333	0.0003	0	0	0.000333333	0.000233333	0.000466667	0.0005	0.000133333	0	0.000233333	0.000566667	0.000133333	0.000566667	0.0001	6.66667e-05	0.000333333	0.0009	0	0	0.000133333	0.0005	0.000166667	0.000133333	6.66667e-05	0.0001	0.0002	3.33333e-05	0.000233333	0.000266667	0.0004	0.000133333	0.000233333
776.6	C43H86O8PN	PE(38:0)	0.000833333	0.000833333	0.000466667	0.0009	0.000866667	0.000966667	0.000733333	0.000666667	0.00116667	0.0004	0.000933333	0.000833333	0.0009	0.0008	0.0017	0.00113333	0.00103333	0.000566667	0.00116667	0.0006	0.00116667	0.00123333	0.000433333	0.00113333	0.000866667	0.0007	0.000533333	0.000466667	0.0012	0.000566667	0.0008	0.0029	0.000333333	0.0006	0.000466667	0.000866667	0.0007	0.000633333	0.000433333	0.000633333	0.0008	0.000866667	0.0003	0.0009	0.000733333	0.0005	0.000666667
788.5	C45H74O8PN	PE(40:8)	0.0002	0.0002	3.33333e-05	6.66667e-05	0.0002	0.000133333	0.000166667	6.66667e-05	0.000233333	6.66667e-05	0.0004	0.0002	0.000166667	3.33333e-05	0.0003	0.000133333	0.000166667	0.0003	6.66667e-05	0.0001	0.000133333	0.000166667	3.33333e-05	6.66667e-05	0	0.0002	0.000133333	0.000133333	0.000233333	0.0001	3.33333e-05	0.000366667	6.66667e-05	6.66667e-05	0.0001	0.000166667	0	0	0	0.0001	6.66667e-05	0	0	6.66667e-05	0.000133333	6.66667e-05	0.0001
790.5	C45H76O8PN	PE(40:7)	0.001	0.000466667	0.000366667	0.0004	0.00253333	0.000433333	0.00146667	0.0003	0.0024	0.000933333	0.002	0.001	0.000733333	0.0008	0.00303333	0.000766667	0.00273333	0.00103333	0.0011	0.00156667	0.00156667	0.00313333	0.0007	0.00303333	0.000933333	0.00103333	0.0005	0.0014	0.00213333	0.000966667	0.000733333	0.00193333	0.000966667	0.000733333	0.0004	0.00153333	0.000833333	0.0002	0.0007	0.00116667	0.000466667	0.0007	0.000866667	0.000933333	0.000666667	0.00136667	0.0019
792.5	C45H78O8PN	PE(40:6)	0.00366667	0.0041	0.0017	0.00126667	0.0084	0.00156667	0.00676667	0.00106667	0.00653333	0.00266667	0.00913333	0.00183333	0.0026	0.0028	0.0096	0.00166667	0.0085	0.00426667	0.00326667	0.00546667	0.0068	0.0095	0.00213333	0.00636667	0.00263333	0.00726667	0.0033	0.00566667	0.00873333	0.00673333	0.0028	0.00593333	0.00216667	0.00333333	0.0011	0.00683333	0.00353333	0.0029	0.00153333	0.0049	0.00203333	0.0028	0.00333333	0.00346667	0.00323333	0.00393333	0.00706667
794.6	C45H80O8PN	PE(40:5)	0.000966667	0.00113333	0.000733333	0.000433333	0.0026	0.000633333	0.00176667	0.000666667	0.00193333	0.00116667	0.00166667	0.0007	0.001	0.000733333	0.00166667	0.0004	0.0022	0.00206667	0.000533333	0.000533333	0.00126667	0.0016	0.00106667	0.0009	0.0004	0.000666667	0.00163333	0.00193333	0.0013	0.0005	0.000333333	0.0005	0.00123333	0.000133333	0.0005	0.00263333	0.0021	0.00116667	0.000433333	0.00103333	0.0007	0.000866667	0.0003	0.000333333	0.000266667	0.00103333	0.0007
796.6	C45H82O8PN	PE(40:4)	0.000333333	0.000566667	0.0003	3.33333e-05	0.000633333	0.0003	0.000466667	0.0002	0.0003	0.000966667	0.000633333	0.000466667	0.000266667	0.000266667	0.000666667	0.000233333	0.0008	0.0008	0.000166667	0.0004	0.000466667	0	0.0002	0.0002	6.66667e-05	0.000366667	0.000333333	0.000366667	0.000433333	3.33333e-05	6.66667e-05	6.66667e-05	0.0004	6.66667e-05	0.0001	0.00116667	0.000266667	0.000233333	0.0001	0.000566667	0.000166667	0	0.0001	6.66667e-05	0.000266667	0.0005	0.000166667
798.6	C45H84O8PN	PE(40:3)	0.0001	0	6.66667e-05	3.33333e-05	0	3.33333e-05	0	3.33333e-05	6.66667e-05	0	3.33333e-05	3.33333e-05	0	0	0	6.66667e-05	0	3.33333e-05	0.0001	0.0001	3.33333e-05	0	0	6.66667e-05	6.66667e-05	3.33333e-05	3.33333e-05	0	6.66667e-05	0	6.66667e-05	6.66667e-05	3.33333e-05	0	0	0	0	0	0	0	3.33333e-05	0	0	3.33333e-05	3.33333e-05	3.33333e-05	0
800.6	C45H86O8PN	PE(40:2)	0	0	0	3.33333e-05	3.33333e-05	0	3.33333e-05	3.33333e-05	3.33333e-05	3.33333e-05	0	0	0.000133333	0	0	0	0.0001	6.66667e-05	0	0	0	0	0	3.33333e-05	3.33333e-05	0	0	0	0	0	3.33333e-05	0	0	0	0	0	0	0	0	0	0	0	0	0	0	3.33333e-05	0
812.5	C47H74O8PN	PE(42:10)	0.0002	0.000133333	0.000233333	3.33333e-05	0.000233333	6.66667e-05	0.000166667	0.000133333	0.000133333	3.33333e-05	0.0004	0	0.0003	0.000166667	0.000433333	0.000133333	0.0004	0.000133333	0.0002	0.0001	0.0001	0.000233333	0	3.33333e-05	0.000266667	0.0001	6.66667e-05	6.66667e-05	0.0003	0	0.000133333	0.0002	3.33333e-05	0	0	0.000233333	0.0001	0	0	0	0.000133333	0.0002	0	3.33333e-05	3.33333e-05	0.0001	0
814.5	C47H76O8PN	PE(42:9)	3.33333e-05	0.0001	0	6.66667e-05	0.000166667	0.0001	6.66667e-05	6.66667e-05	0.000133333	0.0001	0	3.33333e-05	6.66667e-05	3.33333e-05	0	0.000166667	0	0.000166667	0.000166667	3.33333e-05	0.0002	6.66667e-05	3.33333e-05	3.33333e-05	0	0	0	0.000166667	0	3.33333e-05	0	0	3.33333e-05	0	0	3.33333e-05	0	6.66667e-05	0	0	0	0	6.66667e-05	0	0.0001	6.66667e-05	0.000166667
816.5	C47H78O8PN	PE(42:8)	0	0	0	0	0	3.33333e-05	0	0	0	0	3.33333e-05	3.33333e-05	0	0	6.66667e-05	0	0	0	0	0	0	3.33333e-05	0	3.33333e-05	0	3.33333e-05	0	0	0	6.66667e-05	0	0	0	0	0	0	6.66667e-05	3.33333e-05	0	3.33333e-05	6.66667e-05	0	0	0	0	3.33333e-05	3.33333e-05
818.6	C47H80O8PN	PE(42:7)	3.33333e-05	6.66667e-05	0	0.0001	3.33333e-05	0	6.66667e-05	0	0	0	3.33333e-05	3.33333e-05	0	3.33333e-05	3.33333e-05	0	0.0001	0	0	0	0	0	0	3.33333e-05	0	3.33333e-05	0	3.33333e-05	0	0	0	6.66667e-05	0	0	0	0	0	0	0	0	0	0	0	0	0	0	0
820.6	C47H82O8PN	PE(42:6)	0	3.33333e-05	3.33333e-05	0	0	3.33333e-05	0	0	3.33333e-05	0	3.33333e-05	0	0	0	3.33333e-05	0	0	3.33333e-05	0	3.33333e-05	0	0	0	0	0	0	0	0	6.66667e-05	0	0	0	0	0	0	0	0	0	0	0	0	0	0	0	0	3.33333e-05	0
822.6	C47H84O8PN	PE(42:5)	3.33333e-05	3.33333e-05	0	0	3.33333e-05	0	3.33333e-05	3.33333e-05	3.33333e-05	0	3.33333e-05	3.33333e-05	0	0	3.33333e-05	3.33333e-05	0	3.33333e-05	0	3.33333e-05	3.33333e-05	3.33333e-05	0	3.33333e-05	0	3.33333e-05	0	0	0	0	3.33333e-05	0	0	3.33333e-05	0	6.66667e-05	0	0	0	0	0	0	0	0	0	0	0
824.6	C47H86O8PN	PE(42:4)	0	0	0	0	0	0	0	6.66667e-05	0	0	0	3.33333e-05	0	0	0	0	0	0	0	0	0	0	0	0	0	3.33333e-05	0	0	0	0	0	0	0	0	0	0	0	0	0	0	3.33333e-05	0	0	0	0	0	0
826.6	C47H88O8PN	PE(42:3)	0	0	0	0	0	0	0	0	0	0	0	0	0	0	0	0	0	0	0	0	0	0	0	0	0	3.33333e-05	0	0	0	0	0	0	0	0	0	0	0	0	0	0	0	0	0	0	0	0	0
828.6	C47H90O8PN	PE(42:2)	0	0	0	3.33333e-05	3.33333e-05	0	0	0	0	0.000133333	0	3.33333e-05	0	0	0	3.33333e-05	0	0	0	0	0	0	0	0	0	0	0	0	0	0	0	0	0	0	3.33333e-05	0	0	0	0	0	0	0	0	0	0	0	0
836.5	C49H74O8PN	PE(44:12)	0	0	0	0	3.33333e-05	0	0	0	0	0	0	0	0	0	0	0	0	0	0	0	0	0	0	0	0	0	0	0	0	0	0	3.33333e-05	0	0	0	0	0	0	0	0	0	0	0	0	0	0	0
838.5	C49H76O8PN	PE(44:11)	0	0	0	0	0	0	0	0	3.33333e-05	0	0	0	0	0	0	0	6.66667e-05	0	0	0	3.33333e-05	0	0	0	0	0	0	0	0	0	0	0	0	0	3.33333e-05	0	0	0	0	0	0	0	0	0	0	0	0
840.5	C49H78O8PN	PE(44:10)	0	0	3.33333e-05	0	0	0	0	0	0	0	0	0	0	0	0	0	0	3.33333e-05	0	0	0	0	0	0	0	0	0	0	0	0	0	0	0	0	0	0	0	0	0	0	0	0	0	0	0	0	0
842.6	C49H80O8PN	PE(44:9)	0	0	0	0	3.33333e-05	3.33333e-05	3.33333e-05	0	0	0	3.33333e-05	0	0	3.33333e-05	3.33333e-05	0	0	0	0	0	0	0	0	0	0	0	0	0	0	0	0	6.66667e-05	0	0	0	0	0	0	3.33333e-05	0	0	3.33333e-05	0	0	0	0	0
844.6	C49H82O8PN	PE(44:8)	0	0	0	0	0	0	0	0	0	0	3.33333e-05	0	3.33333e-05	3.33333e-05	0	3.33333e-05	3.33333e-05	0	0	0	0	0	0	0	0	0	0	3.33333e-05	3.33333e-05	0	0	0	0	0	0	0	0	0	0	0	3.33333e-05	0	0	0	0	0	0
846.6	C49H84O8PN	PE(44:7)	3.33333e-05	3.33333e-05	3.33333e-05	0	0	6.66667e-05	3.33333e-05	0	3.33333e-05	0	0	3.33333e-05	0	6.66667e-05	0	0	0	0	3.33333e-05	0	0	3.33333e-05	0	0	0	3.33333e-05	0	0	0	3.33333e-05	0	3.33333e-05	0	0	0	0	0	0	0	0	0	0	0	0	0	0	0
848.6	C49H86O8PN	PE(44:6)	0	0	0	0	0	0	0	0	0	0	0	0	0	0	0	0	0	0	0	0	0	0	0	0	0	0	0	0	0	0	0	0	0	0	0	0	0	0	0	0	0	0	0	0	0	0	0
850.6	C49H88O8PN	PE(44:5)	0	0	3.33333e-05	0	0	0	0	0	0	0	3.33333e-05	0	0	0	0	0	0	0	0	0	0	0	0	0	0	0	0	0	0	0	0	0	0	0	0	3.33333e-05	0	0	0	0	0	0	0	0	0	0	0
852.6	C49H90O8PN	PE(44:4)	0	0	0	0	0	0	0	0	0	0	0	0	0	0	0	0	0	3.33333e-05	0	0	3.33333e-05	0	0	0	0	6.66667e-05	0	0	0	0	0	0	0	0	0	0	0	0	0	0	0	0	0	0	0	0	0
854.7	C49H92O8PN	PE(44:3)	0	0	0	0	0	0	0	0	0	3.33333e-05	0	0	0	0	0	6.66667e-05	0	0	0	0	0	0	0	0	0	0	0	0	0	0	0	0	0	0	0	0	0	0	0	0	0	0	0	0	0	0	0
856.7	C49H94O8PN	PE(44:2)	0	0	0	0	0	0	0	0	0	0	0	0	0	0	0	0	0	0	0	0	0	0	0	3.33333e-05	0	0	0	0	0	0	0	0	0	3.33333e-05	0	0	0	0	0	0	0	0	0	0	0	0	0
Total PE			0.0757667	0.0901667	0.0568333	0.0325667	0.1217	0.0642667	0.0996	0.0502	0.108567	0.0775667	0.139133	0.0876333	0.0905667	0.0690667	0.1431	0.0665667	0.1206	0.149733	0.0711333	0.0827	0.0943667	0.137533	0.0723667	0.1392	0.0612	0.114233	0.0765667	0.111733	0.143967	0.0769333	0.0466333	0.0781667	0.0837333	0.0731333	0.0336333	0.1615	0.1133	0.0765667	0.0445333	0.0811333	0.0382333	0.044	0.0491333	0.0796	0.0594333	0.1065	0.102867
659.5	C36H71O6PN2	PE-Cer(16:1)	0	0	0	0	0	0	0	0	0	0	0	0	0	3.33333e-05	0	0	0	0	0	0	0	0	0	0	0	0	0	0	0	0	0	0.000133333	0	0	0	0	0	0	0	0	0	0	0	0	0	6.66667e-05	0
661.5	C36H73O6PN2	PE-Cer(16:0)	0.0004	0.000166667	0.000133333	0.0003	3.33333e-05	0.0002	0.000266667	0.000266667	0.000133333	0.000566667	0.000333333	0.0004	0.000233333	0.0004	0.000433333	0.000366667	0.000133333	6.66667e-05	0.0001	0.000533333	0.000933333	0.0005	0.000233333	0.000133333	0.000133333	0.000133333	0.0002	0.000166667	0.000466667	0.000166667	0	3.33333e-05	0.000766667	0.0001	0.0002	0.000233333	0.0007	6.66667e-05	0.000233333	0.0005	0.000466667	0.0003	0.0003	0.0001	0.0002	0.0002	3.33333e-05
687.5	C38H75O6PN2	PE-Cer(18:1)	6.66667e-05	6.66667e-05	0	0	6.66667e-05	6.66667e-05	0	0	3.33333e-05	3.33333e-05	3.33333e-05	3.33333e-05	0	3.33333e-05	0	0	3.33333e-05	0	3.33333e-05	0.0001	3.33333e-05	6.66667e-05	3.33333e-05	0	0	0	0	0	0	0	0	0	3.33333e-05	0	0	0	0	0	3.33333e-05	3.33333e-05	0	0	0	0	0	0	3.33333e-05
689.5	C38H77O6PN2	PE-Cer(18:0)	0	3.33333e-05	0	3.33333e-05	0	0	0	6.66667e-05	0	0	3.33333e-05	0	0	0	0	0	0	0	0	3.33333e-05	3.33333e-05	0	3.33333e-05	3.33333e-05	0	3.33333e-05	0	6.66667e-05	3.33333e-05	0	0	0	6.66667e-05	6.66667e-05	3.33333e-05	0	0	0	0	6.66667e-05	0	0	0	0	3.33333e-05	0	0
773.6	C44H89O6PN2	PE-Cer(24:0)	0.000166667	0.0001	0.0003	0.0002	0	0.0003	0.0004	0.000133333	0.000266667	0	0	0	0	3.33333e-05	0.000166667	0.000133333	6.66667e-05	0.000266667	0	0	0	0.0001	0	0.000366667	0	0	0.0001	0	0.000366667	0	3.33333e-05	0	0.000166667	0.000266667	6.66667e-05	0	0	0	0.000266667	0	0.000233333	6.66667e-05	0	3.33333e-05	0	0	0
Total PE-Cer			0.000633333	0.000366667	0.000433333	0.000533333	0.0001	0.000566667	0.000666667	0.000466667	0.000433333	0.0006	0.0004	0.000433333	0.000233333	0.0005	0.0006	0.0005	0.000233333	0.000333333	0.000133333	0.000666667	0.001	0.000666667	0.0003	0.000533333	0.000133333	0.000166667	0.0003	0.000233333	0.000866667	0.000166667	3.33333e-05	0.000166667	0.00103333	0.000433333	0.0003	0.000233333	0.0007	6.66667e-05	0.000533333	0.0006	0.0007	0.000366667	0.0003	0.000133333	0.000233333	0.000266667	6.66667e-05
672.5	C37H70O7PN	ePE(32:3)	0	0	3.33333e-05	0	0	0	0	0	0	0	0	0	0	0	0	0	0	0	0	3.33333e-05	0	0	0	0	0	0	0	0	0	0	0	0	0	0	0	0	0	0	0	0	0	0	0	0	0	0	0
674.5	C37H72O7PN	ePE(32:2)	0	0	0	0	3.33333e-05	0	3.33333e-05	3.33333e-05	3.33333e-05	0	0	0	0	0	6.66667e-05	3.33333e-05	3.33333e-05	3.33333e-05	0	0	0	0	0	0	0	3.33333e-05	3.33333e-05	0	0	0	3.33333e-05	0	0	3.33333e-05	3.33333e-05	0	0	0	0	0	0	3.33333e-05	0	0	0	0	0
676.5	C37H74O7PN	ePE(32:1)	0	0	0	3.33333e-05	0	0	0	0	0	0	0	0	0	0	0	6.66667e-05	0	6.66667e-05	0	0	0	0	0	0	0	0	0	0	0	0	0	0	0	0	0	0	0	0	0	0	0	0	0	3.33333e-05	0	0	0
678.5	C37H76O7PN	ePE(32:0)	0	0	0	0	0	3.33333e-05	0	0	0	0	0	0	3.33333e-05	3.33333e-05	0	3.33333e-05	0	0	0	0	0	0	0	0	6.66667e-05	0	0	0	0	0	0	3.33333e-05	0	0	0	3.33333e-05	0	0	0	0	0	0	0	0	0	0	0
698.5	C39H72O7PN	ePE(34:4)	6.66667e-05	3.33333e-05	6.66667e-05	3.33333e-05	3.33333e-05	6.66667e-05	3.33333e-05	6.66667e-05	6.66667e-05	3.33333e-05	0.0001	3.33333e-05	3.33333e-05	6.66667e-05	3.33333e-05	6.66667e-05	0.000133333	0.000133333	0	0	3.33333e-05	0.000133333	3.33333e-05	0	3.33333e-05	3.33333e-05	6.66667e-05	3.33333e-05	6.66667e-05	3.33333e-05	3.33333e-05	6.66667e-05	3.33333e-05	3.33333e-05	0	6.66667e-05	3.33333e-05	0	3.33333e-05	0	0.0001	0	0	0	0	3.33333e-05	0.0001
700.5	C39H74O7PN	ePE(34:3)	0.0004	0.000266667	0.000366667	0.0002	0.0002	0.000533333	0.0005	0.000333333	0.0005	0.000333333	0.000433333	0.0004	0.000566667	0.000366667	0.0005	0.000533333	0.000566667	0.000733333	0.000466667	0.0005	0.0004	0.000366667	0.000433333	0.000566667	0.0005	0.000433333	0.0006	0.000333333	0.000733333	0.000366667	0.000566667	0.0002	0.000533333	0.000133333	0.000133333	0.000533333	0.0003	0.0004	0.0002	0.000233333	0.000366667	0.000566667	0.000266667	0.000333333	0.000466667	0.000166667	0.000266667
702.5	C39H76O7PN	ePE(34:2)	0.0006	0.000333333	0.0004	0.000333333	0.000433333	0.000633333	0.000333333	0.0003	0.000366667	0.000233333	0.000366667	0.000533333	0.0005	0.0004	0.000366667	0.0004	0.000166667	0.000666667	6.66667e-05	0.000266667	0.0005	0.0006	0.0003	0.0003	0.0005	0.000433333	0.0007	0.0002	0.0005	3.33333e-05	0.000133333	0.0008	0.000666667	0.000333333	0.000266667	0.0005	0.000533333	0.0005	0.000166667	0.0001	0.0004	0.000266667	0.000166667	0.0004	0.000466667	0.000233333	0.0002
704.6	C39H78O7PN	ePE(34:1)	0.000633333	0.000366667	0.000233333	0.0003	0.000233333	0.000433333	0.0003	0.000466667	0.0004	0.000466667	0.000333333	0.0003	0.000433333	0.000466667	0.000333333	0.000433333	0.000366667	0.000266667	0.000466667	0.000233333	0.000333333	0.000433333	0.0003	0.0006	0.000233333	0.0003	0.000266667	0.000566667	0.0006	3.33333e-05	0.000133333	0.000433333	0.0002	0.000233333	0.000233333	0.000633333	0.000266667	0.000366667	0.000166667	0.0004	0.0004	0.000133333	0.000166667	0.000433333	0.000166667	0.000366667	3.33333e-05
706.6	C39H80O7PN	ePE(34:0)	0	0.0001	0	0	3.33333e-05	6.66667e-05	6.66667e-05	6.66667e-05	0	3.33333e-05	0	0	3.33333e-05	0	0	3.33333e-05	0	6.66667e-05	0	0	6.66667e-05	0	0	6.66667e-05	0	0	0	6.66667e-05	0	6.66667e-05	0	6.66667e-05	3.33333e-05	0	0	0	3.33333e-05	0	0	0	0.0001	0	0	3.33333e-05	0	0	0
724.5	C41H74O7PN	ePE(36:5)	0.0013	0.00156667	0.00123333	0.000566667	0.00146667	0.0011	0.000766667	0.000933333	0.00163333	0.000433333	0.0017	0.000966667	0.000933333	0.000866667	0.0011	0.0013	0.00216667	0.00143333	0.0013	0.00126667	0.00196667	0.0025	0.000433333	0.0009	0.00133333	0.00106667	0.00113333	0.0012	0.0014	0.0005	0.0011	0.00416667	0.00143333	0.000366667	0.000333333	0.00183333	0.00103333	0.00146667	0.0005	0.00106667	0.000633333	0.00153333	0.0007	0.00116667	0.0011	0.000533333	0.000533333
726.5	C41H76O7PN	ePE(36:4)	0.00393333	0.0026	0.00273333	0.0011	0.00276667	0.00243333	0.00163333	0.00193333	0.00286667	0.00136667	0.0023	0.00366667	0.00263333	0.0013	0.00223333	0.00256667	0.00276667	0.00213333	0.0013	0.00183333	0.00426667	0.00576667	0.00133333	0.00143333	0.00223333	0.0014	0.00286667	0.00143333	0.0018	0.0009	0.00133333	0.00493333	0.00303333	0.00133333	0.00126667	0.00236667	0.00203333	0.00243333	0.00156667	0.002	0.00156667	0.00216667	0.00146667	0.00216667	0.00196667	0.00153333	0.000966667
728.6	C41H78O7PN	ePE(36:3)	0.000933333	0.000866667	0.000533333	0.000966667	0.000766667	0.00126667	0.000833333	0.000966667	0.0007	0.0005	0.0012	0.00106667	0.00133333	0.000733333	0.00123333	0.0009	0.000633333	0.000933333	0.000666667	0.000833333	0.00103333	0.00113333	0.0008	0.000966667	0.001	0.0006	0.00113333	0.0007	0.001	0.000266667	0.0008	0.00106667	0.00113333	0.0002	0.000466667	0.00163333	0.000933333	0.000933333	0.0006	0.00133333	0.000733333	0.0008	0.0007	0.000833333	0.0006	0.000633333	0.000266667
730.6	C41H80O7PN	ePE(36:2)	0.000933333	0.0007	0.000466667	0.000433333	0.0006	0.001	0.000766667	0.000633333	0.0008	0.000866667	0.000533333	0.000866667	0.00106667	0.0005	0.000833333	0.000633333	0.000733333	0.0015	0.0007	0.0007	0.000566667	0.0008	0.000633333	0.0015	0.000333333	0.0007	0.00116667	0.0009	0.00103333	0.000366667	0.0006	0.000966667	0.000633333	0.0005	0.000566667	0.0009	0.000733333	0.000733333	0.000333333	0.000666667	0.0008	0.000266667	0.000333333	0.000633333	0.0006	0.000966667	0.000533333
732.6	C41H82O7PN	ePE(36:1)	0.000266667	0.000233333	6.66667e-05	0.000133333	0.000266667	0.000466667	0.000133333	0.0003	0.000233333	0.000233333	0.0004	0.000366667	0.000266667	0.0003	0.0004	0.000266667	0.000333333	0.000333333	0.0001	0.0002	0.0003	0	0.000266667	0.0004	0	3.33333e-05	0.000266667	0.000266667	6.66667e-05	0.0001	0.000166667	0.000166667	0	0	0.000166667	0.000733333	0.0003	0.000266667	3.33333e-05	0.000166667	6.66667e-05	0.0002	0.0001	0.000366667	0	0.000266667	0.0003
734.6	C41H84O7PN	ePE(36:0)	0	0	3.33333e-05	3.33333e-05	0	0	0	0	3.33333e-05	6.66667e-05	0	0	0	0	0.0001	0	0.0001	0	0	0	0	6.66667e-05	0	0	0	0	0	0	3.33333e-05	0	0	3.33333e-05	0	0	0	0	0	0	0	0	0	0	0	0	0	0	0
750.5	C43H76O7PN	ePE(38:6)	0.0029	0.00243333	0.00193333	0.0013	0.00273333	0.00203333	0.00213333	0.00266667	0.0028	0.0015	0.00326667	0.00263333	0.0023	0.00213333	0.0032	0.00216667	0.0026	0.00233333	0.00263333	0.00193333	0.00423333	0.00556667	0.0012	0.00206667	0.0032	0.00193333	0.00263333	0.00156667	0.0031	0.00126667	0.0022	0.00753333	0.00256667	0.00153333	0.00133333	0.00386667	0.00206667	0.0022	0.00113333	0.002	0.00153333	0.00216667	0.00153333	0.00266667	0.00226667	0.00166667	0.00156667
752.6	C43H78O7PN	ePE(38:5)	0.00446667	0.00406667	0.00306667	0.00213333	0.0043	0.0038	0.00266667	0.0035	0.0044	0.00273333	0.00373333	0.00443333	0.00396667	0.0023	0.00373333	0.00403333	0.0037	0.0044	0.00316667	0.00283333	0.00576667	0.00686667	0.00203333	0.00223333	0.0041	0.00183333	0.00423333	0.0027	0.0035	0.0015	0.0018	0.0073	0.0042	0.00203333	0.00233333	0.00626667	0.00336667	0.0033	0.00236667	0.00363333	0.00286667	0.0029	0.00223333	0.00343333	0.00323333	0.0023	0.00123333
754.6	C43H80O7PN	ePE(38:4)	0.00236667	0.00186667	0.00143333	0.0009	0.00203333	0.0021	0.00136667	0.0016	0.00316667	0.0018	0.00146667	0.00253333	0.00213333	0.0011	0.0017	0.00176667	0.00196667	0.0024	0.00123333	0.0016	0.0024	0.0033	0.00126667	0.0015	0.00176667	0.00123333	0.00216667	0.00123333	0.00186667	0.0008	0.0006	0.00266667	0.00296667	0.000733333	0.00166667	0.00263333	0.0021	0.00193333	0.0009	0.00163333	0.00136667	0.00163333	0.0008	0.00176667	0.00183333	0.0017	0.00113333
756.6	C43H82O7PN	ePE(38:3)	0.000133333	0.000133333	0.0002	0	0	0.000266667	6.66667e-05	0.0001	0	0	0.0001	0.0003	0.000166667	0	0.000166667	0.0002	0.000133333	0.0002	3.33333e-05	0	6.66667e-05	0	0	6.66667e-05	0	0.000166667	3.33333e-05	0	0	0.000133333	0	3.33333e-05	0	0.0001	0	0.000166667	0	0	0.0001	0	6.66667e-05	0	6.66667e-05	0	3.33333e-05	0	0
758.6	C43H84O7PN	ePE(38:2)	3.33333e-05	0.0001	0	0.000133333	0	0.0001	6.66667e-05	0.0001	0.0001	0.0001	0.000233333	0.0001	0.0001	3.33333e-05	6.66667e-05	0.000166667	3.33333e-05	0.000233333	6.66667e-05	0.000166667	0.0002	0	3.33333e-05	0.000166667	3.33333e-05	6.66667e-05	3.33333e-05	6.66667e-05	6.66667e-05	3.33333e-05	0.0001	0.000133333	0.0001	0	3.33333e-05	0.000366667	0.0001	0.000133333	3.33333e-05	0.000133333	0	0.0001	0	0.000266667	0	0.000133333	3.33333e-05
760.6	C43H86O7PN	ePE(38:1)	0.0001	6.66667e-05	0	0	6.66667e-05	0.0002	0.000166667	6.66667e-05	6.66667e-05	0.0001	0.0001	0.000133333	0	3.33333e-05	0.000233333	0.000133333	0.000166667	0	3.33333e-05	3.33333e-05	0	0.000133333	0	0	3.33333e-05	6.66667e-05	3.33333e-05	0	0.0001	0	0.000133333	0.0001	0	3.33333e-05	0	0	0	0	0	0	3.33333e-05	0	3.33333e-05	6.66667e-05	0	0.0002	0
762.6	C43H88O7PN	ePE(38:0)	0.000133333	0.000166667	0.000166667	6.66667e-05	0.0003	6.66667e-05	0.0005	0.000233333	0.000266667	0.000133333	0.000666667	0.000166667	0.000333333	0.000166667	0.000366667	0.000133333	0.000733333	0.000466667	6.66667e-05	0.0002	0.000266667	0.0006	6.66667e-05	0.0001	6.66667e-05	0.000266667	0.000233333	0.000366667	0.000333333	0.000166667	0.0002	0.0004	0.000266667	6.66667e-05	0.000266667	0.000566667	3.33333e-05	0	0	0.0004	0.000433333	0	0.000133333	0.0002	6.66667e-05	3.33333e-05	0.000233333
778.6	C45H80O7PN	ePE(40:6)	0.00136667	0.0011	0.0007	0.000733333	0.0016	0.001	0.0014	0.00133333	0.0015	0.0009	0.0019	0.0016	0.0014	0.00103333	0.00193333	0.001	0.00196667	0.00126667	0.0015	0.00116667	0.00116667	0.00226667	0.000633333	0.00166667	0.0007	0.00103333	0.001	0.0012	0.00183333	0.000633333	0.0011	0.00313333	0.00183333	0.000333333	0.000733333	0.002	0.000833333	0.000833333	0.000133333	0.0013	0.0012	0.00136667	0.00106667	0.00133333	0.0009	0.00133333	0.0011
780.6	C45H82O7PN	ePE(40:5)	0.000666667	0.000366667	0.0004	6.66667e-05	0.0005	0.0007	0.000333333	0.000566667	0.000566667	0.0004	0.000766667	0.000466667	0.000566667	0.000333333	0.000633333	0.000633333	0.000233333	0.000466667	0.000433333	0.0006	0.000433333	6.66667e-05	0.0005	0.000366667	0.000233333	0	0.0007	0.000633333	0.0005	0.0002	0.0002	0.0004	0.000866667	0.000133333	0	0.0011	0.000533333	0.000233333	0.000433333	0.000366667	0.000466667	0.000366667	0.000233333	0.0008	0.000633333	0.000333333	0.000166667
782.6	C45H84O7PN	ePE(40:4)	0.000266667	0.000266667	0.000133333	0.000266667	0.0002	0.000433333	0.000333333	0.000233333	0.000333333	0.000333333	3.33333e-05	0.000433333	0.000233333	0.000166667	0.000466667	0.000133333	0.000266667	6.66667e-05	6.66667e-05	0	0.000166667	0.000433333	6.66667e-05	0.000133333	3.33333e-05	3.33333e-05	0	0	0.000166667	6.66667e-05	0.000133333	0.000166667	0	0	0.0003	0.000333333	0	0.000133333	0	0	0.000333333	0	3.33333e-05	0.0001	3.33333e-05	0.0001	3.33333e-05
784.6	C45H86O7PN	ePE(40:3)	0.0002	0.0002	6.66667e-05	0.000233333	6.66667e-05	0.000233333	0.000266667	3.33333e-05	0.000233333	0.000133333	0.0003	0.000166667	3.33333e-05	0.000266667	0.000266667	0.000433333	0.000133333	0.000333333	0.000133333	0.000133333	0.000366667	3.33333e-05	6.66667e-05	0.0002	0	0.000266667	3.33333e-05	0.0001	0.0003	0	0.0001	0.000233333	0	6.66667e-05	3.33333e-05	0.000266667	0	0	0.0001	0.000166667	0.000133333	6.66667e-05	3.33333e-05	0.000233333	0.0002	0.000166667	0.000233333
786.6	C45H88O7PN	ePE(40:2)	6.66667e-05	0.0001	6.66667e-05	0	0.000233333	0	0.000166667	3.33333e-05	6.66667e-05	0.0001	0.000166667	0.000166667	6.66667e-05	0	0.0003	3.33333e-05	0.000366667	0	0.0001	3.33333e-05	6.66667e-05	0.000133333	0	3.33333e-05	0	0.0001	0.0001	3.33333e-05	0	0.000133333	0	0.000133333	0	0	6.66667e-05	6.66667e-05	3.33333e-05	0.0001	3.33333e-05	0	0	0	0	0	0	0	3.33333e-05
Total ePE			0.0217667	0.0179333	0.0143333	0.00996667	0.0188667	0.0189667	0.0148667	0.0165	0.0211333	0.0128	0.0201	0.0213333	0.0191333	0.0126	0.0202667	0.0181	0.0203	0.0204667	0.0145333	0.0145667	0.0246	0.0312	0.0104	0.0152667	0.0164	0.0120333	0.0194333	0.0136	0.019	0.0076	0.0114667	0.0351667	0.0205	0.0082	0.0102333	0.0268667	0.0152667	0.0159667	0.00883333	0.0156	0.0136	0.0145667	0.0100667	0.0172667	0.0145667	0.0127	0.00896667
848.5	C43H75O13P	PI(34:4)	0	0	0	0	0	0	0	0	0	0	0	0	0	0	0	0	0	0	0	0	0	0	0	0	0	0	0	0	0	0	0	0	0	0	0	0	0	0	0	0	0	0	0	0	0	0	0
850.5	C43H77O13P	PI(34:3)	3.33333e-05	0	0	0	3.33333e-05	3.33333e-05	3.33333e-05	3.33333e-05	0	0.0001	0	0	0	0.0001	0	0	0	6.66667e-05	0	0	0	0.000133333	0	0	0	0	0.0001	0.0002	0.000166667	0	0	3.33333e-05	0	0.000133333	0	3.33333e-05	0	3.33333e-05	0	0	0	6.66667e-05	6.66667e-05	0	3.33333e-05	3.33333e-05	3.33333e-05
852.5	C43H79O13P	PI(34:2)	0.00126667	0.00253333	0.00413333	0.003	0.00183333	0.00893333	0.00883333	0.0058	0.00253333	0.00246667	0.00546667	0.0035	0.0054	0.00453333	0.00543333	0.00253333	0.00163333	0.0093	0.00396667	0.00223333	0.0051	0.0111667	0.00583333	0.0038	0.0026	0.0078	0.00433333	0.00993333	0.0071	0.0039	0.00256667	0.00356667	0.0101333	0.00356667	0.00133333	0.00563333	0.0057	0.00676667	0.00216667	0.00903333	0.0032	0.00543333	0.00263333	0.00343333	0.00336667	0.00363333	0.00206667
854.5	C43H81O13P	PI(34:1)	0.0029	0.0011	0.0022	0.00153333	0.00266667	0.0028	0.00276667	0.0019	0.000133333	0.00116667	0.0022	0.00223333	0.00213333	0.00203333	0.00223333	0.0019	0.00196667	0.00323333	0.00216667	0.000666667	0.00403333	0.0074	0.000566667	0.00163333	0.00226667	0.00343333	0.00243333	0.0037	0.0052	0.0013	0.00126667	0.00376667	0.0026	0.0031	0.00213333	0.00986667	0.0059	0.0033	0.00163333	0.00433333	0.0026	0.00183333	0.0028	0.0034	0.000166667	0.00293333	0.00256667
872.5	C45H75O13P	PI(36:6)	0	0.000266667	0	0	0	0	0	0	0	0	0	0	0	0	0	0	0	0	3.33333e-05	0	0	0	0	0	0	0	0	0	0	0	0	0	0	0	0	0	0	0	0	0	0	0	0	0	0	0	0
874.5	C45H77O13P	PI(36:5)	0	0	0	0	0	6.66667e-05	0.0001	0	0	0	3.33333e-05	0	0	0	0	0	0	0	0	0	0	0	0	0	6.66667e-05	0	0	0	0	0	3.33333e-05	6.66667e-05	0	0	0	0	0	0	0	0	0	0	0	0	0	0	0
876.5	C45H79O13P	PI(36:4)	0.0027	0.00173333	0.0062	0.002	0.00363333	0.00653333	0.00643333	0.00616667	0.00343333	0.00636667	0.00386667	0.00323333	0.0066	0.0062	0.0064	0.0019	0.00386667	0.0105333	0.0045	0.00343333	0.00876667	0.0110667	0.00726667	0.00366667	0.0041	0.0064	0.0081	0.00873333	0.00616667	0.0057	0.00203333	0.00446667	0.0101667	0.0028	0.00273333	0.0077	0.00453333	0.00913333	0.00433333	0.0129	0.00373333	0.00523333	0.003	0.00423333	0.005	0.00523333	0.0046
878.5	C45H81O13P	PI(36:3)	0.0022	0.0005	0.00273333	0.0038	0.0028	0.00516667	0.0034	0.0011	0.0028	0.0022	0.0036	0.00526667	0.00473333	0.00396667	0.0051	0.0023	0.0022	0.00703333	0.00296667	0.00186667	0.00363333	0.0072	0.0051	0.0034	0.00233333	0.00226667	0.00293333	0.00486667	0.00493333	0.0025	0.00153333	0.002	0.00296667	0.00163333	0.00236667	0.0041	0.0041	0.0031	0.00233333	0.0031	0.00203333	0.00533333	0.0022	0.00233333	0.00283333	0.00453333	0.0025
880.6	C45H83O13P	PI(36:2)	0.0113	0.00786667	0.0151	0.0153667	0.0099	0.0221333	0.0199333	0.0108	0.0161667	0.0141667	0.0193667	0.0153667	0.0196333	0.0194	0.0208667	0.0098	0.00866667	0.0259667	0.0134	0.0164333	0.0158333	0.0336	0.0186	0.0162333	0.0188333	0.0208333	0.0223	0.0221	0.0267667	0.0142	0.011	0.0175333	0.0283333	0.0114	0.0135	0.0225	0.0206667	0.0204667	0.0110667	0.0186	0.0177667	0.0279	0.0138667	0.0162	0.0124333	0.0142667	0.0103
882.6	C45H85O13P	PI(36:1)	0.00416667	0.00203333	0.00276667	0.0051	0.00256667	0.0063	0.0046	0.0018	0.00323333	0.00196667	0.0039	0.00576667	0.0044	0.00563333	0.0083	0.00486667	0.00256667	0.00703333	0.0028	0.00616667	0.00506667	0.00786667	0.00516667	0.00463333	0.00343333	0.00626667	0.00703333	0.00323333	0.00443333	0.0047	0.00236667	0.00576667	0.00806667	0.00226667	0.0023	0.0114667	0.0053	0.00366667	0.00153333	0.0026	0.00533333	0.008	0.00203333	0.00236667	0.00246667	0.00386667	0.00313333
900.5	C47H79O13P	PI(38:6)	0.000366667	0.0003	6.66667e-05	6.66667e-05	0.0005	3.33333e-05	0.0001	0	0.000166667	0	0.0009	0.0001	0.0001	3.33333e-05	0.000566667	0	0	0.000533333	0.000133333	6.66667e-05	0.000366667	0.0006	0.000133333	0.000166667	0	0.000266667	0.000333333	3.33333e-05	0.0009	0.000333333	0.000133333	0.000466667	0.000166667	0.0003	0	6.66667e-05	0.000166667	0.0001	0.000266667	0.000666667	0	0.000233333	0.000166667	3.33333e-05	3.33333e-05	0.0001	0.0004
902.5	C47H81O13P	PI(38:5)	0.00203333	0.000566667	0.00303333	0.0024	0.00166667	0.00256667	0.00226667	0.00156667	0.0033	0.00443333	0.00306667	0.00716667	0.00356667	0.00363333	0.00413333	0.00106667	0.00186667	0.00396667	0.0021	0.0041	0.0037	0.0053	0.0026	0.00273333	0.00263333	0.0026	0.00606667	0.00513333	0.00373333	0.00296667	0.00146667	0.00213333	0.0029	0.00213333	0.0051	0.00413333	0.00276667	0.00443333	0.00343333	0.00493333	0.00236667	0.0038	0.00336667	0.00273333	0.00163333	0.00196667	0.0023
904.6	C47H83O13P	PI(38:4)	0.0398333	0.0409333	0.0537667	0.0369	0.0532333	0.0636	0.0444	0.0453667	0.088	0.0886	0.0513333	0.0494	0.0525	0.0601	0.0726333	0.0338333	0.0572667	0.0702667	0.0446	0.0678333	0.0654667	0.115933	0.0588333	0.0557667	0.0502333	0.0722333	0.0780333	0.102533	0.0731333	0.0721333	0.0346333	0.0633	0.0847	0.0521333	0.0605333	0.0883333	0.0561667	0.0646333	0.0559667	0.0905667	0.0570667	0.0686333	0.0529333	0.0596667	0.072	0.0578	0.0615667
906.6	C47H85O13P	PI(38:3)	0.00323333	0.0028	0.00536667	0.004	0.00283333	0.0100667	0.00773333	0.00556667	0.00543333	0.0052	0.0047	0.00683333	0.0045	0.00823333	0.0119333	0.00306667	0.00586667	0.00756667	0.0081	0.00956667	0.00493333	0.0141	0.0072	0.0108	0.00596667	0.00553333	0.0075	0.00496667	0.00723333	0.0108333	0.00473333	0.002	0.0107333	0.00623333	0.00573333	0.0117667	0.00786667	0.0069	0.0037	0.00693333	0.00523333	0.00523333	0.00566667	0.00606667	0.00506667	0.0077	0.0046
908.6	C47H87O13P	PI(38:2)	0.0003	0	0.000533333	0	0.000533333	0.0005	0.0008	0	0.0011	0	0.000333333	0	0.000133333	0.000233333	0	0.000133333	6.66667e-05	0.000833333	0	0	0.000333333	3.33333e-05	0.0009	0.0002	0	0.000433333	0	0.0017	0.000733333	0	0.0001	0.000966667	0.000233333	6.66667e-05	0	0.0002	0	0.000466667	0	0.0003	0.0003	0.000833333	6.66667e-05	0.0004	0.000566667	0.000233333	6.66667e-05
910.6	C47H89O13P	PI(38:1)	0	0	0	3.33333e-05	0	0	0	0	0	0	0	3.33333e-05	0	0	0	0	0	0	6.66667e-05	3.33333e-05	0	0	0	0	0	0	0	0	0	0.0001	0	0	0	0	0	0	0	0	0	0	0	0	0	0	0	0	0
912.6	C47H91O13P	PI(38:0)	0	3.33333e-05	0	0	6.66667e-05	0	0	0	0	0	0	0	0	0	0	3.33333e-05	0.0002	3.33333e-05	0	3.33333e-05	0.0001	0	3.33333e-05	0	0	0	0	0	0	0	0	3.33333e-05	0	0	0	0	0.0001	0	0	0	0	0	0	0	0	0	0
924.5	C49H79O13P	PI(40:8)	0	6.66667e-05	0	0	0	3.33333e-05	0	0	0	0	0	0	3.33333e-05	0	0	0	0	0	0	0	0	0	0	0	0	0	0	0	0	0	0	0	0	0	6.66667e-05	0	0	0	0	0	0	0	0	0	0	0	0
926.5	C49H81O13P	PI(40:7)	6.66667e-05	0	0.0001	6.66667e-05	3.33333e-05	0	0	0	0.0001	3.33333e-05	0	0	0	0	0	0	0.000166667	3.33333e-05	0.000133333	0.000966667	0	0	6.66667e-05	0.000133333	0.000166667	0	0	0	0	0	0.0002	0	0.000633333	0	0	0	0	0	0	0.0002	3.33333e-05	0.000133333	3.33333e-05	6.66667e-05	0	0	0
928.6	C49H83O13P	PI(40:6)	0.00133333	0.000433333	0.0006	0.000533333	0.00113333	0.000566667	0.00223333	0.000233333	0.0013	0.0003	0.00206667	0.0009	0.000933333	0.00133333	0.0021	0.0003	0.000266667	0.00113333	0.00153333	0.0015	0.002	0.0069	0.0012	0.00126667	0.00133333	0.00273333	0.0008	0.000966667	0.0015	0.00313333	0.00143333	0.00456667	0.00153333	0.00123333	0.0008	0.00243333	0.000633333	0.00163333	0.0005	0.00176667	0.00106667	0.0031	0.0004	0.000833333	0.0017	0.0007	0.0015
930.6	C49H85O13P	PI(40:5)	0.000766667	0.000433333	0.0011	0.00113333	0.002	0.000366667	0.00226667	0.000766667	0.00146667	0.0014	0.0026	0.0011	0.000766667	0.000933333	0.00266667	0.000233333	0.00116667	0.00113333	0.0007	0.000666667	0.00126667	0.00376667	0.0017	0.0014	0.000633333	0.00133333	0.00336667	0.00286667	0.00243333	0.000566667	0.000433333	0.00226667	0.0015	0.00116667	0.000833333	0.00293333	0.00196667	0.00206667	0.001	0.0017	0.0016	0.002	0.0007	0.000633333	0.0012	0.0013	0.0018
932.6	C49H87O13P	PI(40:4)	0.000233333	0.000333333	0	0.000466667	0.000133333	0.000533333	0	0.000233333	0	0.000333333	0	0.000566667	0.000133333	0.0001	0.000333333	0.000133333	0	0.000266667	0.0002	3.33333e-05	0.000366667	0.000666667	0	6.66667e-05	0.000133333	0.000233333	0.000366667	0.0005	0	0.000266667	0.000133333	0.0002	6.66667e-05	0.0002	0.000233333	0.000933333	0.000233333	0.000533333	0	0.000366667	0.000266667	0.0006	0.0005	0.001	0	0.000566667	0.0002
934.6	C49H89O13P	PI(40:3)	0	0	0	0	3.33333e-05	0	0	0	0	0	6.66667e-05	0	0	0	0	0	0	0	0	3.33333e-05	0	0	0	3.33333e-05	0	3.33333e-05	6.66667e-05	3.33333e-05	6.66667e-05	0	0	6.66667e-05	6.66667e-05	0	0	0	3.33333e-05	0.0001	0	0	0	0	0	0	0	6.66667e-05	0
936.6	C49H91O13P	PI(40:2)	0	0	0	0	0	0	3.33333e-05	0	0	0	0	0	0	0	0	0	3.33333e-05	0	0	0	0	0	0	0	0	0	0	0	0	0	0	0	0	0	0	0	0	0	0	0	0	3.33333e-05	3.33333e-05	0	0	0	0
938.6	C49H93O13P	PI(40:1)	0	0	0	0	0	0	0	0	0	0	0	0	0	0	0	0	6.66667e-05	0	0	0	0	0	0	0	0	0	0	0	0	0	0	0	0	0.0001	0	0	0	0	0	0	0	0	0	0	0	0	0
940.7	C49H95O13P	PI(40:0)	0	0	0.000133333	0	0	0.000133333	0.0001	0	0	0	0.000266667	0	0.000166667	0.0002	0.000133333	3.33333e-05	0.000133333	0	0	0.0001	6.66667e-05	0	0.0003	0.0003	6.66667e-05	0.0002	6.66667e-05	0	6.66667e-05	3.33333e-05	0.000233333	0.0001	0	0	0	0	6.66667e-05	0	0.0001	0	0.000433333	0	0.0002	0	0	0.000133333	3.33333e-05
948.5	C51H79O13P	PI(42:10)	6.66667e-05	6.66667e-05	0	3.33333e-05	0	0	3.33333e-05	3.33333e-05	0	0	0	0	0	0	0	0	0	0	0	0	3.33333e-05	3.33333e-05	0	3.33333e-05	0	0	0	0.0001	0	0	0	0	0	0	0	0	0.000166667	0	0	0	0	0	0	0	0	3.33333e-05	0
950.5	C51H81O13P	PI(42:9)	0	0	3.33333e-05	3.33333e-05	0.0001	0	0	0	0	0	0	0.0001	0	0	0	0	0	0	3.33333e-05	0	0	0	3.33333e-05	0	0	0	0	0	0	0	0	0	0	0	0	0	3.33333e-05	0	0	0	0	0	0	0	0	0	0
952.6	C51H83O13P	PI(42:8)	0	3.33333e-05	0	0.0001	0	0	0	0	0	0	0	0	0	0	0	0	0	0	0	0	0	0	0	0	0	0	0	0	0.000133333	3.33333e-05	0	0	0	0	0.0001	6.66667e-05	0	0	0	0	0	0	0	0	0	0	0
954.6	C51H85O13P	PI(42:7)	0	0	0	0	0	3.33333e-05	0	3.33333e-05	0.000133333	0	0	0	0	0	0	0	0	3.33333e-05	0	0	6.66667e-05	0	3.33333e-05	0	0	0	0	0	0	0	0.0001	0.0001	0.000166667	0	3.33333e-05	0	0	0	0	0	3.33333e-05	0	0	0	0	0	0
956.6	C51H87O13P	PI(42:6)	0	0	0	0	0	0	0	0	0	0	0	0	0	0	0	0	0	0	0	0	0	0	0	0	0	0	0	0	0	0	0	0	0	0	0	0	0	0	0	0	0	3.33333e-05	0	0	0	6.66667e-05	0
958.6	C51H89O13P	PI(42:5)	0	0	0	0	0	0	0	0	0	0	0	0	0	3.33333e-05	0	0	0	0	0	0	0	0	0	0	0	0	0	0	0	0	0	0	0	0	0	0	0	0	0	0	0	0	0	0	0	0	0
960.6	C51H91O13P	PI(42:4)	0	0	0	0	0	0	0	0	0	0	0	0	0	0	0	0	0	0	0	0	0	0	0	0	0	0	0	0	0	0	0	0	0	0	0	0	0	0	0	0	0	0	0	0	0	0	0
962.6	C51H93O13P	PI(42:3)	0	0	0	0	0	0	0	0	0	0	0	0	0	0	0	0	0	0	0	0	0	0	0	0	0	0	0	0	0	0	0	0	0	0	0	0	0	0	0	0	0	0	0	0	0	0	0
964.7	C51H95O13P	PI(42:2)	0	0	0	0	0	0	0	0	0	0	0	0	0	0	0	3.33333e-05	0	0	0	0	0	0	0	0	0	0	0	0	0	0	0	0	0	0	0	0	0	0	0	0	0	0	0	0	0	0	0
972.5	C53H79O13P	PI(44:12)	0	0	0	0	0	0	0	0	0	0	0	0	0	0	0	0	0	0	0	0	0	0	0	0	0	0	0	0	0	3.33333e-05	0	0	0	0	0	0	0	0	0	0	0	0	0	0	0	0	0
974.5	C53H81O13P	PI(44:11)	0	0	3.33333e-05	0	0	0	0	0	0	0	0	0	0	0	0	0	0	0	0	0	0	0	0	0	0	0	0	0	0	0	0	0	0	0	0	0	0	0	0	0	0	0	0	0	0	0	0
976.6	C53H83O13P	PI(44:10)	0	0	0	0	0	0	0	0	0	0	0	0	0	0	0	0	0	0	0	0	0	0	0	0	0	0	0	0	0	0	0	0	0	0	0	0	0	0	0	0	0	0	0	0	0	0	0
978.6	C53H85O13P	PI(44:9)	0	0	0	0	0	0	0	0	0	0	0	0	0	0	0	0	0	0	0	0	0	0	0	0	0	0	0	0	0	0	0	0	0	0	0	0	0	0	0	0	0	0	0	0	0	0	0
980.6	C53H87O13P	PI(44:8)	0	0	0	0	0	0	0	0	0	0	0	0	0	0	0	0	0	0	0	0	0	0	0	0	0	0	0	0	0	0	3.33333e-05	0	0	0	0	0	0	0	3.33333e-05	0	0	0	0	0	0	0	0
982.6	C53H89O13P	PI(44:7)	0	0	0	0	0	0	0	0	0	0	0	0	3.33333e-05	0	0	0	0	0	0	0	0	0	0	0	0	0	0	0	0	0	0	0	0	0	0	0	0	0	0	0	0	0	0	0	0	0	0
984.6	C53H91O13P	PI(44:6)	0	0	0	0	0	0	0	0	0	0	0	0	0	0	0	0	0	0	0	0	0	0	0	0	0	0	0	0	0	0	0	0	0	0	0	0	0	0	0	0	0	0	0	0	0	0	0
986.6	C53H93O13P	PI(44:5)	0	0	0	0	0	0	0	0	0	0	0	0	0	0	0	0	0	0	0	0	0	0	0	0	0	0	0	0	0	0	0	0	0	0	0	0	0	0	0	0	0	0	0	0	0	0	0
988.7	C53H95O13P	PI(44:4)	0	0	0	0	0	0	0	0	0	0	0	0	0	0	0	0	0	0	0	0	0	0	0	0	0	0	0	0	0	0	0	0	0	0	0	0	0	0	0	0	0	0	0	0	0	0	0
990.7	C53H97O13P	PI(44:3)	0	0	0	0	0	0	0	0	0	0	0	0	0	0	0	0	0	0	0	0	0	0	0	0	0	0	0	0	0	0	0	0	0	0	0	0	0	0	0	0	0	0	0	0	0	0	0
992.7	C53H99O13P	PI(44:2)	0	0	0	0	0	0	0	0	0	0	0	0	0	0	0	0	0	0	0	0	0	0	0	0	0	0	0	0	0	0	0	0	0	0	0	0	0	0	0	0	0	0	0	0	0	0	0
Total PI			0.0728	0.0620333	0.0979	0.0765667	0.0857	0.1304	0.106067	0.0814	0.1293	0.128733	0.103767	0.101567	0.105767	0.1167	0.142833	0.0621667	0.088	0.148967	0.0874333	0.115733	0.121133	0.225767	0.115567	0.106267	0.0948	0.1326	0.143833	0.1716	0.1447	0.122733	0.0644333	0.1134	0.164967	0.0884667	0.0978	0.172167	0.1164	0.127333	0.0880667	0.158	0.103067	0.138433	0.0906667	0.1034	0.1085	0.105167	0.0976667
734.5	C38H72O10PN	PS(32:1)	0	0	0	0	0	0	0	0	0	0	0	0	0	0	0	0	0	0	0	0	0	3.33333e-05	0	0	0	0	0	0	0	0	0	0	0	0	0	0	0	0	0	0	0	0	0	0	6.66667e-05	0	0
736.5	C38H74O10PN	PS(32:0)	0	0	0	0	0	0	0	0	0	0	3.33333e-05	0	0	0	0	0	0	0	0	0	0	0	0	3.33333e-05	0	0	0	0	0	0	0	0	0	0	0	0	0	0	0	0	0	0	0	0	0.000133333	0	0
756.5	C40H70O10PN	PS(34:4)	0	0	0	0	0	0	0	0	0	0	0	0	0	0	0	0	3.33333e-05	0	0	0	0	0	0	0	0	0	0	0	0	0	0	0	3.33333e-05	0	0	0	0	0	0	0	0	0	0	0	0	0	0
758.5	C40H72O10PN	PS(34:3)	0	0	0	0	0	0	0	0	0	0	0	0	0	0	0	0	0	0	0	0	0	0	0	0	0	0	0	0	0	0	0	0	3.33333e-05	0	0	0	0	0	0	0	0	0	0	0	0	0	0
760.5	C40H74O10PN	PS(34:2)	0	0	0	0	0	0	3.33333e-05	0	3.33333e-05	0	6.66667e-05	0	0	0	0	0	3.33333e-05	0	0	0	0	6.66667e-05	0	0	0	0	0	0	3.33333e-05	3.33333e-05	0	0	0	0	3.33333e-05	6.66667e-05	0.0001	0.000166667	0	0	0	3.33333e-05	0	3.33333e-05	0.000166667	0	0
762.5	C40H76O10PN	PS(34:1)	3.33333e-05	3.33333e-05	3.33333e-05	0	0	3.33333e-05	0.000133333	0	6.66667e-05	6.66667e-05	3.33333e-05	0	0	0	3.33333e-05	0	3.33333e-05	0.0001	6.66667e-05	0	0	6.66667e-05	0	0	0	3.33333e-05	0	3.33333e-05	6.66667e-05	3.33333e-05	3.33333e-05	0	6.66667e-05	3.33333e-05	0	0.0001	0.0001	0.000233333	0	0.000166667	3.33333e-05	0	3.33333e-05	3.33333e-05	0.000266667	3.33333e-05	0
764.5	C40H78O10PN	PS(34:0)	0	0	0	0	0	0	3.33333e-05	0	0	0	0	3.33333e-05	0	0	0	0	0	3.33333e-05	0	0	6.66667e-05	0	0	0	0	0	0	0	0	0	0	0	3.33333e-05	0	0	0	0	0	0	0	0	0	0	3.33333e-05	0	0	0
780.5	C42H70O10PN	PS(36:6)	0	0	0	0	0	0	0	0	0	0	0	0	0	0	0	0	0	0	0	0	0	0	0	0	0	0	0	0	0	0	0	0	0	0	0	0	0	0	0	0	0	0	0	0	0	0	0
782.5	C42H72O10PN	PS(36:5)	0.000133333	0	6.66667e-05	3.33333e-05	6.66667e-05	0.000333333	0.000133333	0.0001	6.66667e-05	6.66667e-05	0.000333333	0.000166667	6.66667e-05	3.33333e-05	6.66667e-05	0.000133333	0.000166667	0.0002	0.000133333	0.0001	0.0001	0.0003	0.0002	0.000233333	0	0.000133333	0.000333333	0.000366667	0.000166667	6.66667e-05	3.33333e-05	0.000266667	0.000133333	0.000233333	0	0.000533333	0.000533333	0.0002	3.33333e-05	0.0001	3.33333e-05	0.0003	0	0.0002	0.000333333	0.0002	3.33333e-05
784.5	C42H74O10PN	PS(36:4)	6.66667e-05	3.33333e-05	3.33333e-05	3.33333e-05	3.33333e-05	0	0.0001	0	6.66667e-05	3.33333e-05	0	3.33333e-05	0	3.33333e-05	0.0001	0	0	3.33333e-05	0	0	0	3.33333e-05	0	3.33333e-05	0	0.000133333	6.66667e-05	0.000166667	0	0.0001	0	0	6.66667e-05	3.33333e-05	0	0.000433333	0	0	3.33333e-05	6.66667e-05	0	3.33333e-05	0	0	0	3.33333e-05	0
786.5	C42H76O10PN	PS(36:3)	0	0	0	0	0	0	0	0	0	0	0	0	0	0	0	0	0	0	0	0	0	0	0	6.66667e-05	0	0	0	0	3.33333e-05	0	0	0	0	0	0	0	0	6.66667e-05	0	0	0	0	0	0	3.33333e-05	0	0
788.5	C42H78O10PN	PS(36:2)	3.33333e-05	0	3.33333e-05	0	0	3.33333e-05	3.33333e-05	3.33333e-05	3.33333e-05	0	0.0001	6.66667e-05	0.0001	0.0001	0.0001	3.33333e-05	0.0001	0.0002	0.0001	3.33333e-05	3.33333e-05	3.33333e-05	0	0	0.0001	0.000133333	3.33333e-05	3.33333e-05	0	0	0	0	0	3.33333e-05	3.33333e-05	3.33333e-05	3.33333e-05	3.33333e-05	0	3.33333e-05	0	3.33333e-05	0	3.33333e-05	0.000133333	3.33333e-05	3.33333e-05
790.6	C42H80O10PN	PS(36:1)	0.0002	0.000233333	0.0002	0.000133333	0.000166667	0.000166667	0.000133333	0.000133333	0.0002	3.33333e-05	0.000133333	0.000266667	0.0001	0.000133333	0.000233333	0.000166667	0.0001	0.000333333	0.0001	0	0.0001	3.33333e-05	6.66667e-05	3.33333e-05	3.33333e-05	0.0002	6.66667e-05	0.000133333	0.0002	0.000166667	6.66667e-05	0.0002	0.0001	0.0002	6.66667e-05	0.000333333	0.0002	3.33333e-05	0.000333333	0.000133333	0	0.000133333	6.66667e-05	0.000233333	3.33333e-05	3.33333e-05	0.0001
792.6	C42H82O10PN	PS(36:0)	0	0	0	0	0	3.33333e-05	0	0	0	0	0	0	0	0	0	0	0	0	0	0	0	0	0	6.66667e-05	0	0	0	0	0	0	0	0	0	0	0	0	3.33333e-05	0	0	0	0	0	0	0	0	0	0
806.5	C44H72O10PN	PS(38:7)	0	0.000133333	6.66667e-05	0.0001	0.0001	3.33333e-05	6.66667e-05	3.33333e-05	0.000133333	6.66667e-05	0.0001	0.0001	6.66667e-05	0	3.33333e-05	3.33333e-05	0	6.66667e-05	3.33333e-05	3.33333e-05	3.33333e-05	3.33333e-05	3.33333e-05	3.33333e-05	6.66667e-05	0.0001	0.0002	3.33333e-05	0	3.33333e-05	0	3.33333e-05	0	3.33333e-05	0	0.0005	0	0	0.0001	6.66667e-05	3.33333e-05	0.000133333	0	3.33333e-05	0.000266667	0.000133333	0.0001
808.5	C44H74O10PN	PS(38:6)	3.33333e-05	0	3.33333e-05	0	0	3.33333e-05	3.33333e-05	0	6.66667e-05	0	3.33333e-05	0.0001	0	3.33333e-05	3.33333e-05	0	3.33333e-05	0	0	0	3.33333e-05	3.33333e-05	0	3.33333e-05	0	3.33333e-05	0	0	6.66667e-05	0	0	0	0	0	3.33333e-05	0	6.66667e-05	0	0	0	0.0001	0	3.33333e-05	6.66667e-05	3.33333e-05	6.66667e-05	0
810.5	C44H76O10PN	PS(38:5)	6.66667e-05	0	0	0	3.33333e-05	0.0003	3.33333e-05	3.33333e-05	0.000133333	3.33333e-05	6.66667e-05	0.000333333	3.33333e-05	0.0001	6.66667e-05	6.66667e-05	0	0.0001	3.33333e-05	0	3.33333e-05	0.000133333	3.33333e-05	0	0	6.66667e-05	0.0002	3.33333e-05	0.000266667	0	3.33333e-05	0.000133333	3.33333e-05	3.33333e-05	3.33333e-05	0.000366667	6.66667e-05	3.33333e-05	0	3.33333e-05	3.33333e-05	3.33333e-05	0	0.000166667	0.0001	3.33333e-05	3.33333e-05
812.5	C44H78O10PN	PS(38:4)	0.000166667	0.000233333	0.000233333	0.000166667	0.000333333	0.000266667	0.000166667	0.000266667	0.000133333	0.0002	0.0001	0.0002	0.0007	0.000133333	0.000266667	0.000233333	0.000266667	0.0005	0.000233333	0.000166667	6.66667e-05	0.000333333	0.0001	3.33333e-05	0.0003	0.000266667	6.66667e-05	0.000266667	0.0004	0.000166667	0	0.000133333	0	0.000233333	0.0002	0.0003	0.0002	0.0002	0.000133333	0.0002	0	0.000166667	0.0001	0.000533333	0	0.0001	0.000133333
814.6	C44H80O10PN	PS(38:3)	0	0	0	0	0	0	0	0	0	0	0	0	0	0	0	0	0	0	0	0	0	0	0	0	0	0	0	0	0	0	0	0	0	3.33333e-05	0	0	0	0	0	0	0	0	0	0	0	0	0
816.6	C44H82O10PN	PS(38:2)	0	0	0	0	0	0	0	0	0	0	0	3.33333e-05	0	0	0	3.33333e-05	0	0	0	0	0	0	0	0	0	0	0	0	0	0	0	0	0	0	0	0	3.33333e-05	0	0	3.33333e-05	0	0	0	0	0	0	0
818.6	C44H84O10PN	PS(38:1)	0	3.33333e-05	0	0	0	0	3.33333e-05	0	0	0	0	0	0	3.33333e-05	0	0	0	0	0	0	0	0	0	0	0	3.33333e-05	3.33333e-05	0	0	0	0	0	0	0	0	3.33333e-05	0	0	0	0	0	0	0	0	0	0	0
820.6	C44H86O10PN	PS(38:0)	3.33333e-05	0	0	0	0	0	0	0	0	0	0	0	0	0	0	0	0	3.33333e-05	0	0	0	0	0	0	0	0	3.33333e-05	3.33333e-05	0	0	0	0	0	0	0	0	3.33333e-05	0	0	0	3.33333e-05	0	0	0	0	0	0
832.5	C46H74O10PN	PS(40:8)	0	0	3.33333e-05	0	0	3.33333e-05	0	0	0	0	0	0	0	3.33333e-05	0	0	0	0	3.33333e-05	0	0	3.33333e-05	0	0	0	0	0	0	0	0	0	0	0	0	0	3.33333e-05	0	0	0	0	0	0	0	0	0	0	0
834.5	C46H76O10PN	PS(40:7)	0.0001	0	0	0.000233333	3.33333e-05	0.00203333	0.002	0.0016	0.002	0.00153333	0	0	0.0002	0	0	0	0.0002	0.000366667	0	0	0.000166667	0	0	0.000266667	0	0.000333333	6.66667e-05	0.000266667	0	0	0.0004	0.000266667	0	0.0004	0.000233333	0.0005	0.000166667	0.0002	0	6.66667e-05	0	0.0004	0	0	0	0	0.0001
836.5	C46H78O10PN	PS(40:6)	0.0001	0	0	0	3.33333e-05	0	0	0	0	0	0	6.66667e-05	0	0	3.33333e-05	0	0	0	0.000133333	0	6.66667e-05	0	0	0	0	0	0	0	0	0.0002	0	0	0	0	0	6.66667e-05	0	0	0	0	0	0	0	0.0002	0	0	0
838.6	C46H80O10PN	PS(40:5)	0	3.33333e-05	0	0	0	0	0	3.33333e-05	0	0	0	0	0	0	0	0	0	0	0	0	0	0	0	0	0	0	0	0	0	0	0	0	0	0	0	0	0	0	0	0	0	0	0	0	0	0	0
840.6	C46H82O10PN	PS(40:4)	0	0	0	0	0	0	3.33333e-05	0	6.66667e-05	3.33333e-05	0	0	3.33333e-05	0	0	0	0	0	0	0	0	6.66667e-05	0	0	0	0	0	0	3.33333e-05	0	0	0	6.66667e-05	0	0	0	3.33333e-05	0	0	0	0	0	0	0	3.33333e-05	0	0
842.6	C46H84O10PN	PS(40:3)	0	0	0	0	0	0	0	0	0	0	0	0	0	0	0	0	0	0	0	0	0	0	0	0	0	0	0	0	0	0	0	0	0	0	0	0	0	0	0	0	0	0	0	0	0	0	0
844.6	C46H86O10PN	PS(40:2)	0	0	0	0	0	0	0	3.33333e-05	0	0	3.33333e-05	0	3.33333e-05	0	0	0	0	0	0	0	0	0	3.33333e-05	0	0	0	3.33333e-05	0	0	0.0001	0	0	6.66667e-05	0	0	3.33333e-05	3.33333e-05	0	0	0	0	0	0	0	0	0	0
846.6	C46H88O10PN	PS(40:1)	0	3.33333e-05	6.66667e-05	0	3.33333e-05	0	0	0	0	0	0	0	0	0	0	0	0	0	0	6.66667e-05	0	0	0	0	0	0	0	0	0	0	0	0	0	0	0	3.33333e-05	0	0	0	0	0	0	0	0	3.33333e-05	0	0
854.5	C48H72O10PN	PS(42:11)	0	0	0	0	0	0	0	0	0	0	0	0	0	0	0	0	0	0	0	0	0	0	0	0	0	0	0	0	0	0	0	0	0	0	0	0	0	0	0	0	0	0	0	0	0	0	0
856.5	C48H74O10PN	PS(42:10)	0	0	0	0	0	0	0	0	0	0	0	0	0	0	0	0	0	0	0	0	0	0	0	0	0	0	0	0	0	0	0	0	0	0	0	0	0	0	0	0	0	0	0	0	3.33333e-05	0	0
858.5	C48H76O10PN	PS(42:9)	3.33333e-05	0	0	0	0	0	3.33333e-05	0	0	0	0	0	0	0	0	0	0	0	0	0	0	0	0	0	0	0	0	0	0	0	0	0	0	0	0	0	0	0	6.66667e-05	0	3.33333e-05	0	0	0	0	0	0
860.5	C48H78O10PN	PS(42:8)	0	0	0	0	0	0	0	0	0	0	0	3.33333e-05	3.33333e-05	0	0	0	3.33333e-05	0	0	0	0	0	0	0	0	0	0	0	0	0	0	3.33333e-05	0	0	0	0	0	0	0	0	0	0	0	3.33333e-05	0	0	0
862.6	C48H80O10PN	PS(42:7)	0	0	0	0	0	0	0	0	0	0	0.0001	0	0	6.66667e-05	0	0	0	0	0	0	0	0	0	0	6.66667e-05	0	3.33333e-05	0	0	0	0	0	0	0	0	0	0	0	3.33333e-05	0	0	0	0	0	0	0	0
864.6	C48H82O10PN	PS(42:6)	0	0	0	0	0	0	0	0	0	0	0	3.33333e-05	0	0	0	0	0	0	0	0	0	0	0	0	0	3.33333e-05	0	0	0	0	0	0	0	0	0	0	6.66667e-05	0	0	0	0	0	0	0	0	0	0
866.6	C48H84O10PN	PS(42:5)	0	0	0	0	0	0	0	0	0	0	0	0	0	0	0	0	0	0	0	0	0	0	0	0	0	0	0	0	0	0	0	0	0	0	0	0	0	0	0	0	0	0	0	0	0	0	0
880.5	C50H74O10PN	PS(44:12)	0	0	0	0	0	0	0	0	0	0	0	0	0	0	0	0	0	0	0	0	0	0	0	0	0	0	0	0	0	0	0	0	0	0	0	0	0	0	0	0	0	0	0	0	0	0	0
882.5	C50H76O10PN	PS(44:11)	0	0	0	0	0	0	0	0	0	0	0	0	0	0	0	0	0	0	0	0	0	0	0	0	0	0	0	0	3.33333e-05	0	0	0	0	0	0	0	0	0	0	0	0	0	0	0	0	0	0
884.5	C50H78O10PN	PS(44:10)	0	0	0	6.66667e-05	0	0	0	0	0	0	0	0	0	0	0	0	0	0	0	0	0	0	0	0	0	0	0	0	0	0	0	0	0	0	0	0	0	0	0	0	0	0	0	0	0	0	0
886.6	C50H80O10PN	PS(44:9)	0	0	0	0	0	0	0	0	0	0	0	0	0	0	0	0	3.33333e-05	0	0	0	0	0	0	0	0	0	0	0	0	0	0	0	0	0	0	0	0	0	3.33333e-05	0	0	6.66667e-05	0	0	0	0	0
888.6	C50H82O10PN	PS(44:8)	0	0	0	0	0	0	6.66667e-05	0	0	0	0	0	0	0	0	0	0	0	0	0	0	0	0	0	0	3.33333e-05	0	0	0	0	0	0	0	3.33333e-05	0	0	0	0	0	0	0	6.66667e-05	0	0	0	0	0
890.6	C50H84O10PN	PS(44:7)	0	0	0	0	0	0	0	0	0	0	0	0	0	0	0	0	0	6.66667e-05	0	0	0	0	0	0	0	0	3.33333e-05	0	0	0	0	0	0	0	0	0	0.000133333	0	0	0	0	0	0	0	0	0	0
892.6	C50H86O10PN	PS(44:6)	0	0	0	0	0	0	0	0	0	0	0	0	0	0	0	0	0	0	0	0	0	0	0	0	0	0	0	0	0	0	0	0	0	0	0	0	0	0	0	0	0	0	0	0	0	0	0
894.6	C50H88O10PN	PS(44:5)	0	0	0	0	0	0	0	0	0	0	3.33333e-05	0	0	0	0	0	0	0	0	0	0	0	0	0	0	0	3.33333e-05	0	0	0	0	0	0.000266667	0	0	0	0	0	0	0	0	0	0	0	0	0	0
896.6	C50H90O10PN	PS(44:4)	0	0	0	0	0	0	0	0	0	0	0	0	0.000166667	3.33333e-05	0	0	0	6.66667e-05	0	0	0	0	0	0	0	0	0	0	0	0	0	0	0	0	0	0	0	0	0	0	0	0	0	0	0	0	6.66667e-05
898.6	C50H92O10PN	PS(44:3)	0	0	0.0001	0	3.33333e-05	0	0	0	0.000166667	0	0	0.0007	0.0001	0	3.33333e-05	0	6.66667e-05	3.33333e-05	0	0.0007	0	0	0.0001	0	0	0.0001	0	3.33333e-05	0.0001	6.66667e-05	0	0	0	0	0	0	0	0	0	0	0	3.33333e-05	0	0	0	0	3.33333e-05
900.7	C50H94O10PN	PS(44:2)	0.0002	0.000133333	0	0	0.000133333	3.33333e-05	6.66667e-05	0	0.000533333	0	6.66667e-05	0.00293333	0	0.000433333	0.0003	0.000233333	0	0.000733333	0	0	0	0	0	0	0	0.0001	0	0.000133333	0.000333333	0	0	0	0	0	0	0	0	0	0	0	0	0	0	0	0	0.000166667	0
Total PS			0.0012	0.0009	0.0009	0.000766667	0.001	0.00333333	0.00313333	0.00226667	0.0037	0.00206667	0.00123333	0.0051	0.00163333	0.00116667	0.0013	0.000933333	0.0011	0.00286667	0.000866667	0.0011	0.0007	0.0012	0.000566667	0.000833333	0.000566667	0.00173333	0.00123333	0.00153333	0.00173333	0.000966667	0.000566667	0.00106667	0.0009	0.0013	0.000633333	0.00336667	0.00183333	0.00116667	0.000766667	0.0009	0.0003	0.00143333	0.000233333	0.0016	0.00166667	0.000833333	0.000633333
746.5	C40H76O9PN	ePS(34:2)	0	0	0	0	0	0	0	0	0	0	0	0	0	0	0	0	0	0	0	0	0	0	0	0	0	0	0	0	0	0	0	0	0	0	0	0	0	0	0	0	0	0	0	0	0	0	0
748.5	C40H78O9PN	ePS(34:1)	0	0	0	0	0	0	0	0	0	0	0	0	0	0	0	0	0	0	0	0	0	0	0	0	0	0	0	0	0	0	0	0	3.33333e-05	0	0	0	0	0	0	0	0	0	0	0	0	0	0
772.5	C42H78O9PN	ePS(36:3)	0	0	0	0	0	0	0	0	0	0	0	0	0	0	0	0	0	0	0	0	0	0	0	0	0	0	0	0	0	0	0	0	0	0	0	0	0	0	0	0	0	0	0	0	0	0	0
774.6	C42H80O9PN	ePS(36:2)	0	0	0	0	0	0	0	0	0	0	0	0	0	0	0	0	0	0	0	0	0	0	0	0	0	0	0	0	0	0	0	0	0	0	0	0	0	0	0	0	0	0	0	0	0	0	0
776.6	C42H82O9PN	ePS(36:1)	0	0	0	0	0	0	0	0	0	0	0	0	0	0	0	0	0	0	0	0	0	0	0	0	0	0	0	0	0	0	0	0	0	0	0	0	0	0	0	0	0	0	0	0	0	0	0
778.6	C42H84O9PN	ePS(36:0)	0	0	0	0	0	0	0	0	0	0	0	0	0	0	0	0	0	0	0	0	3.33333e-05	0	0	0	0	0	0	3.33333e-05	0	0	0	0	0	3.33333e-05	0	0	0	0	0	0	0	0	0	0	0	0	0
794.5	C44H76O9PN	ePS(38:6)	0	0	0	0	0	0	0	0	0	0	0	0	0	0	0	0	0	0	0	0	0	0	0	0	0	0	0	0	0	0	0	0	0	0	0	0	0	0	0	0	0	0	0	0	0	0	0
796.5	C44H78O9PN	ePS(38:5)	0	0	0	0	0	0	0	0	0	0	0	0	0	0	0	0	0	0	0	0	0	0	0	0	0	0	0	0	0	0	0	0	0	0	0	0	0	0	0	0	0	0	0	0	0	0	0
798.6	C44H80O9PN	ePS(38:4)	0	0	0	0	0	0	0	0	0	0	0	0	0	0	0	0	0	0	0	0	0	0	0	0	0	0	0	0	0	0	0	0	0	0	0	0	0	0	0	0	0	0	0	6.66667e-05	0	0	0
800.6	C44H82O9PN	ePS(38:3)	0	0	0	0	0	0	0	0	0	0	0	0	0	0	0	0	0	0	0	0	0	0	0	0	0	0	0	0	0	0	0	0	0	0	0	0	0	0	0	0	0	0	0	0	0	0	0
802.6	C44H84O9PN	ePS(38:2)	0	0	0	0	0	0	0	0	0	0	0	0	0	0	0	0	0	0	0	0	0	0	0	0	0	0	0	0	0	0	0	0	0	0	0	0	0	0	0	0	0	0	0	0	0	0	0
804.6	C44H86O9PN	ePS(38:1)	0	0	0	0	0	0	0	0	0	0	0	0	0	0	0	0	0	0	0	0	0	0	0	0	0	0	0	0	0	0	3.33333e-05	0	0	0	0	0	0	0	0	0	0	0	0	0	0	0	0
824.6	C46H82O9PN	ePS(40:5)	0	0	0	0	0	0	0	0	0	0	0	0	0	0	0	0	0	0	0	0	0	0	0	0	0	0	0	0	0	0	0	0	0	0	0	0	0	0	0	0	0	0	0	0	0	0	0
826.6	C46H84O9PN	ePS(40:4)	0	0	0	0	0	0	0	0	0	0	0	0	0	0	0	0	0	0	0	0	0	0	0	0	0	0	0	0	0	0	0	0	0	0	0	0	0	0	0	0	0	0	0	0	0	0	0
828.6	C46H86O9PN	ePS(40:3)	0	0	0	0	0	0	0	0	0	0	0	0	0	0	0	0	0	3.33333e-05	0	0	0	0	0	0	0	0	0	0	0	3.33333e-05	0	0	0	0	0	0	0	0	0	0	0	0	0	0	0	0	0
830.6	C46H88O9PN	ePS(40:2)	3.33333e-05	0	0	0	0	3.33333e-05	0	0	0	0	0	3.33333e-05	0	3.33333e-05	0	0	0	0	0	3.33333e-05	0	0.000133333	0	0	0	0	3.33333e-05	3.33333e-05	0	0	0	0	0	0	0	0.000266667	0	0	0	0	3.33333e-05	3.33333e-05	0	0	3.33333e-05	0	0
Total ePS			3.33333e-05	0	0	0	0	3.33333e-05	0	0	0	0	0	3.33333e-05	0	3.33333e-05	0	0	0	3.33333e-05	0	3.33333e-05	3.33333e-05	0.000133333	0	0	0	0	3.33333e-05	6.66667e-05	0	3.33333e-05	3.33333e-05	0	3.33333e-05	3.33333e-05	0	0.000266667	0	0	0	0	3.33333e-05	3.33333e-05	0	6.66667e-05	3.33333e-05	0	0
658.4	C35H61O8P	PA(32:4)	0	0	0	0	0	3.33333e-05	0	0	0	3.33333e-05	3.33333e-05	3.33333e-05	0	3.33333e-05	0	0	0	0	0	3.33333e-05	0	3.33333e-05	3.33333e-05	3.33333e-05	0	0	0	0	0	0	0	0	0	0	0	0	0	0	0	0	0	3.33333e-05	0	0	0	0	0
660.4	C35H63O8P	PA(32:3)	3.33333e-05	0	6.66667e-05	0	3.33333e-05	0.000233333	0	0	0	3.33333e-05	3.33333e-05	3.33333e-05	3.33333e-05	0	0.0001	0	3.33333e-05	6.66667e-05	3.33333e-05	3.33333e-05	3.33333e-05	0	3.33333e-05	3.33333e-05	0	0	0	6.66667e-05	0	0	0	0	6.66667e-05	0.0001	0	0.000166667	0	0.0001	0	0.0001	0	0	0	0	0.000266667	0.000166667	0
662.4	C35H65O8P	PA(32:2)	0	6.66667e-05	6.66667e-05	0.000133333	0	0.000133333	6.66667e-05	0.0001	3.33333e-05	0	0.000333333	6.66667e-05	0	6.66667e-05	0.0003	6.66667e-05	3.33333e-05	0.000166667	0.0001	0.0001	0	0.000233333	0.0001	0	0	0	0.0003	0	3.33333e-05	0	0.0001	0	0	0.0001	3.33333e-05	0.000233333	6.66667e-05	0.000133333	6.66667e-05	0	0.000433333	0	0	0	0	0	6.66667e-05
[truncated: 40 more rows]
[truncated: 160 more columns]

## Sheet: % of total signal
% of total signal			mol% = nmol*100/total nmol
[truncated: 369 more rows]
[truncated: 121 more columns]

## Sheet: signal-per-ul
normalized signal per ul			nmol per ul = nmol analyzed/volume used for analysis
[truncated: 370 more rows]
[truncated: 121 more columns]

## Sheet: nmol-analyzed
paste sample weights here (paste special - transpose)			Plasma - nmol per 3 ul this sheet
[truncated: 370 more rows]
[truncated: 121 more columns]

[truncated: 3 more sheets: summary-IS-corrected, imported summary from web, Chol ester]
